# Supplementary material for: Bridge editing of spin-flip emitters gives insight into excited state energies and dynamics
Source: Chem Sci. 2024 Nov 11;15(48):20251–62. doi: 10.1039/d4sc05860g (PMC11575611; doi:10.1039/d4sc05860g)
Supplement: SC-015-D4SC05860G-s002 [file SC-015-D4SC05860G-s002.xyz]

[1O]3+ in 4A2
Cr       0.000000000      0.000000000      0.000000000
N        0.000000000      0.000000000      2.050958723
N        0.000068793     -0.000049743     -2.050727472
N        2.067827835      0.000000000      0.108504091
N       -2.067825718     -0.000382595      0.108562300
N       -0.003948721      2.067581239     -0.109378821
N        0.003666140     -2.067626219     -0.109391521
C        0.975380035      0.613576258      2.742347320
C        1.011091032      0.649264500      4.119432683
C       -0.000490547      0.000921827      4.813423774
C       -1.011790075     -0.647954258      4.119509414
C       -0.975561542     -0.613222238      2.742421405
H        1.821064017      1.160573550      4.615547467
H       -1.821912288     -1.158975435      4.615676057
C        2.829120218     -0.594921172     -0.840136088
C        4.197296353     -0.464913435     -0.867195567
C        4.821835576      0.298612605      0.116607911
C        4.055612849      0.880018590      1.110216514
C        2.686100012      0.687385900      1.071139950
H        5.895297026      0.424402270      0.117861532
H        2.310727072     -1.173842141     -1.587215828
H        4.761486085     -0.950915641     -1.648466507
H        4.484287167      1.457859508      1.914469623
C       -2.686003701     -0.688033613      1.071055281
C       -4.055448275     -0.881236227      1.109835507
C       -4.821702223     -0.300015983      0.116139060
C       -4.197282065      0.463921757     -0.867421526
C       -2.829160964      0.594427450     -0.840104867
H       -5.895115518     -0.426218936      0.117170956
H       -4.484056446     -1.459280878      1.913976958
H       -4.761523657      0.949851995     -1.648700933
H       -2.310810682      1.173674921     -1.586960765
C        0.613250284      0.975631394     -2.742022934
C        0.649553960      1.010906878     -4.119118352
C        0.001545727     -0.000940348     -4.813039591
C       -0.647302840     -1.012298085     -4.119156982
C       -0.612523195     -0.976091249     -2.742067385
H        1.160713782      1.820964003     -4.615242661
H       -1.157995399     -1.822631969     -4.615310925
C       -0.601829052      2.827852838      0.838063830
C       -0.474886309      4.196355476      0.864697850
C        0.288497382      4.822115510     -0.118406585
C        0.872768333      4.056796089     -1.111099182
C        0.683128669      2.686931349     -1.071602980
H        0.411831136      5.895866420     -0.120007346
H       -1.180995559      2.308533632      1.584202164
H       -0.963176678      4.759920779      1.644990342
H        1.450319261      4.486595967     -1.914963874
C       -0.683874809     -2.686878961     -1.071332041
C       -0.874387615     -4.056638923     -1.110307004
C       -0.290404007     -4.821956228     -0.117437661
C        0.473637980     -4.196335367      0.865247665
C        0.601375018     -2.827918456      0.838128919
H       -0.414402937     -5.895630937     -0.118624606
H       -1.452301030     -4.486378476     -1.913944679
H        0.961805051     -4.759941946      1.645587254
H        1.181055356     -2.308644230      1.583894183
O        1.276885122      1.948025281     -2.057604131
O       -1.277039113     -1.947915212     -2.057643819
O        1.946640424      1.278834611      2.057995193
O       -1.946509717     -1.279033582      2.058142833
H       -0.000697456      0.001316593      5.894066159
H        0.002159043     -0.001310243     -5.893685681


[1O]3+ in 4T2(1)
Cr       0.000000000      0.000000000      0.000000000
N        0.000000000      0.000000000      2.106722986
N        0.002091830      0.004167910     -2.493183646
N        2.045569733      0.000000000      0.113667836
N       -2.045581578     -0.000785355      0.113185399
N        0.066642132      2.011349257     -0.581822108
N       -0.067665381     -2.008791378     -0.588212397
C        0.989030942      0.592062683      2.792498987
C        1.026678671      0.630144669      4.168619031
C       -0.001999692      0.002764587      4.860028573
C       -1.029608020     -0.626202603      4.168363515
C       -0.989872516     -0.590983512      2.792290236
H        1.844424850      1.125490853      4.668251435
H       -1.848003305     -1.120686702      4.667789063
C        2.786397722     -0.554511030     -0.876703202
C        4.152489782     -0.419069052     -0.927997036
C        4.795303673      0.307908770      0.071600435
C        4.049393282      0.854615822      1.100195410
C        2.679727319      0.663785302      1.086386355
H        5.868404005      0.435666994      0.056005800
H        2.244833250     -1.101890182     -1.630566636
H        4.700749309     -0.871338349     -1.740142155
H        4.495206222      1.408220007      1.912141099
C       -2.679622531     -0.665003457      1.085662547
C       -4.049151905     -0.856659875      1.099055890
C       -4.795048564     -0.310274829      0.070251583
C       -4.152372230      0.417232736     -0.929038474
C       -2.786359624      0.553493033     -0.877324090
H       -5.868070024     -0.438654690      0.054302168
H       -4.494905607     -1.410573688      1.910822462
H       -4.700666373      0.869328255     -1.741257165
H       -2.244872508      1.101413274     -1.630865116
C        0.694057357      0.904830528     -3.178386168
C        0.746381717      0.953588548     -4.557835719
C        0.007698924      0.006981254     -5.255767729
C       -0.733850526     -0.941029591     -4.562765591
C       -0.687127794     -0.895054737     -3.183039977
H        1.330002429      1.714394584     -5.052343382
H       -1.315457866     -1.700828028     -5.061179530
C       -0.504154843      2.810613352      0.354593560
C       -0.249161914      4.158683492      0.426972324
C        0.618910656      4.725430116     -0.503945338
C        1.175609555      3.926544780     -1.484457439
C        0.861427733      2.576387512     -1.497932889
H        0.842824113      5.782468829     -0.475247293
H       -1.169644165      2.335008822      1.059366457
H       -0.723178973      4.748912943      1.196145243
H        1.832337819      4.315934672     -2.247310840
C       -0.860840018     -2.570853172     -1.507514378
C       -1.176818594     -3.920623716     -1.497453400
C       -0.623831303     -4.722099353     -0.516946596
C        0.242496119     -4.158360072      0.417431034
C        0.499555350     -2.810516389      0.348254428
H       -0.849250745     -5.778886741     -0.490871329
H       -1.832065737     -4.307695002     -2.262756675
H        0.713672278     -4.750726056      1.186704364
H        1.164002608     -2.337056226      1.055512288
O        1.432888470      1.821792869     -2.471156777
O       -1.428763942     -1.813508175     -2.480610334
O        1.963930367      1.241556229      2.097095393
O       -1.963452178     -1.242190955      2.096472555
H       -0.002824073      0.003930495      5.940739498
H        0.009918040      0.008068164     -6.336458508


[1O]3+ in 4T2(2)
Cr       0.000000000      0.000000000      0.000000000
N        0.000000000      0.000000000      2.239094478
N        0.000129533      0.000155508     -2.241294255
N        2.057316594      0.000000000      0.278716470
N       -2.057317814     -0.000096049      0.278669095
N        0.020622609      2.057660996     -0.282843661
N       -0.020673348     -2.057623502     -0.283034145
C        0.958709933      0.625409454      2.923341636
C        1.003421225      0.666104994      4.301045517
C       -0.000210969      0.000310925      4.993507095
C       -1.003735588     -0.665648643      4.301038757
C       -0.958806524     -0.625271375      2.923338341
H        1.804427639      1.188926277      4.799881551
H       -1.804812638     -1.188365959      4.799871193
C        2.832790154     -0.581454398     -0.670428293
C        4.195170373     -0.411841027     -0.706747511
C        4.800417243      0.375798925      0.270695024
C        4.022200887      0.943465245      1.262663647
C        2.656788370      0.717385689      1.236677400
H        5.870180277      0.530130908      0.268412875
H        2.323541131     -1.179166285     -1.409878536
H        4.769173201     -0.885528442     -1.488359685
H        4.439659812      1.538496961      2.060316731
C       -2.656778593     -0.717508141      1.236614512
C       -4.022171775     -0.943697088      1.262537896
C       -4.800382204     -0.376106744      0.270518331
C       -4.195149593      0.411559032     -0.706910390
C       -2.832781921      0.581275847     -0.670530696
H       -5.870133214     -0.530522452      0.268183929
H       -4.439626928     -1.538746841      2.060180125
H       -4.769151534      0.885184828     -1.488560323
H       -2.323538019      1.179006046     -1.409972118
C        0.636223474      0.951658996     -2.925627855
C        0.677710120      0.995959164     -4.303367970
C        0.000912233     -0.000122038     -4.995992641
C       -0.676298721     -0.996061711     -4.303548215
C       -0.635603666     -0.951471323     -2.925804643
H        1.209508954      1.791130539     -4.802054535
H       -1.207823637     -1.791326213     -4.802378251
C       -0.553071402      2.839561711      0.665769609
C       -0.367190727      4.199806513      0.703035869
C        0.428990788      4.796082657     -0.273016477
C        0.988697209      4.011661689     -1.264613626
C        0.746328325      2.649005021     -1.239546210
H        0.596054562      5.863930137     -0.269976932
H       -1.157798117      2.337257044      1.404348716
H       -0.835064230      4.779048408      1.484285877
H        1.589739412      4.422398110     -2.061254758
C       -0.746347422     -2.648823116     -1.239848697
C       -0.988875257     -4.011445872     -1.265025065
C       -0.429355472     -4.795990705     -0.273415638
C        0.366808709     -4.199867430      0.702743615
C        0.552850082     -2.839640060      0.665583733
H       -0.596540133     -5.863819523     -0.270457483
H       -1.589879804     -4.422067889     -2.061753562
H        0.834548458     -4.779214520      1.483995801
H        1.157581226     -2.337453010      1.404242073
O        1.325206882      1.901248282     -2.221518483
O       -1.324990824     -1.900891965     -2.221832585
O        1.915531216      1.304034273      2.219102756
O       -1.915496641     -1.304070970      2.219075632
H       -0.000294915      0.000435210      6.074241580
H        0.001224342     -0.000233510     -6.076726601


[1O]3+ in 2E
Cr       0.000000000      0.000000000      0.000000000
N        0.000000000      0.000000000      2.044564801
N        0.006246692      0.006003238     -2.044364112
N        2.061832480      0.000000000      0.100895921
N       -2.060976386     -0.004222966      0.113221650
N        0.002247968      2.062028609     -0.095672846
N       -0.005669384     -2.060439718     -0.120194437
C        0.977182226      0.613475366      2.735222077
C        1.018352297      0.645916064      4.111989852
C        0.011544731     -0.006599112      4.808992908
C       -1.000395013     -0.656552206      4.117236159
C       -0.970581381     -0.618051025      2.740180194
H        1.829714150      1.157533794      4.605528319
H       -1.807129005     -1.171346446      4.615043557
C        2.822583935     -0.600611974     -0.845455508
C        4.190858788     -0.474001284     -0.873177170
C        4.817936468      0.291837173      0.107363956
C        4.053322635      0.877614604      1.099541469
C        2.683541943      0.687476999      1.061879466
H        5.891641020      0.415441900      0.107435916
H        2.303123764     -1.180565950     -1.590793306
H        4.753467568     -0.964230640     -1.652958926
H        4.483300255      1.456627281      1.902261215
C       -2.681704477     -0.694992016      1.071968060
C       -4.050867723     -0.890522947      1.106433873
C       -4.815171761     -0.307109889      0.112641351
C       -4.189036006      0.461710089     -0.866205289
C       -2.821361152      0.593984429     -0.835011068
H       -5.888404976     -0.434749778      0.110210230
H       -4.480688696     -1.471504085      1.907814580
H       -4.751865847      0.950126377     -1.646964199
H       -2.301876101      1.177033195     -1.577982332
C        0.624323683      0.983659176     -2.730208648
C        0.661865450      1.028186946     -4.106753998
C        0.009082288      0.024913102     -4.808599867
C       -0.645941126     -0.987158168     -4.121802597
C       -0.611731643     -0.961309722     -2.744556104
H        1.177190182      1.839561247     -4.596392212
H       -1.161078267     -1.791249019     -4.623509646
C       -0.602382979      2.820783321      0.849538262
C       -0.476221729      4.189079234      0.880333122
C        0.293390318      4.818143238     -0.095908928
C        0.883424958      4.055513963     -1.087177437
C        0.693491530      2.685692498     -1.052759454
H        0.416550265      5.891900932     -0.093580740
H       -1.185668286      2.299926728      1.591181445
H       -0.969817108      4.750200681      1.659061636
H        1.465286438      4.487292986     -1.886871483
C       -0.694933387     -2.677491124     -1.082449303
C       -0.890809152     -4.046396990     -1.122191705
C       -0.309295210     -4.814379478     -0.130032685
C        0.458114409     -4.192027120      0.852282197
C        0.590841150     -2.824248594      0.826182071
H       -0.437121207     -5.887597957     -0.131708654
H       -1.470228560     -4.473379037     -1.926220830
H        0.945184914     -4.757894641      1.631683604
H        1.173308972     -2.307622804      1.571491969
O        1.290090743      1.949882233     -2.039304625
O       -1.281959759     -1.935559941     -2.069517028
O        1.946167649      1.280331052      2.049347312
O       -1.943987327     -1.284621672      2.060504408
H        0.015794417     -0.008903270      5.889607666
H        0.010481786      0.032031022     -5.889204075


[1O]3+ in 2T1
Cr       0.000000000      0.000000000      0.000000000
N        0.000000000      0.000000000      2.040920253
N       -0.000263054     -0.000502050     -2.042595262
N        2.055308846      0.000000000      0.106698692
N       -2.054657172     -0.003371018      0.108071028
N       -0.007134036      2.054290658     -0.105857941
N        0.004041396     -2.053712265     -0.106288087
C        0.972539198      0.617379532      2.734811487
C        1.010279765      0.651820125      4.111647936
C        0.003168381     -0.001268864      4.807559699
C       -1.005477935     -0.653510160      4.113385801
C       -0.970945324     -0.617793732      2.736327562
H        1.819472965      1.166007019      4.606110411
H       -1.813592885     -1.168126548      4.609161532
C        2.814829325     -0.602264548     -0.840647731
C        4.182457337     -0.474072645     -0.871734911
C        4.811147782      0.295008457      0.105556981
C        4.048245185      0.882994739      1.097712551
C        2.678548825      0.691546047      1.064737296
H        5.884805461      0.418806451      0.103308143
H        2.293807823     -1.185153318     -1.582366049
H        4.743805564     -0.965963477     -1.651347743
H        4.479674790      1.464600915      1.897784893
C       -2.677505766     -0.695719868      1.065691059
C       -4.046685920     -0.891987980      1.095769758
C       -4.809514763     -0.307480200      0.101654563
C       -4.181567565      0.463458738     -0.874735571
C       -2.814527331      0.596195533     -0.841001078
H       -5.882719279     -0.435093759      0.097302581
H       -4.477831846     -1.474192634      1.895556848
H       -4.743142271      0.953153087     -1.655561311
H       -2.294087376      1.180812796     -1.581707991
C        0.614893373      0.973441030     -2.736066529
C        0.651140704      1.009542659     -4.112979501
C       -0.001533664      0.001485464     -4.808043686
C       -0.653405396     -1.007490627     -4.113844972
C       -0.615912893     -0.973395032     -2.736753508
H        1.164441772      1.818905978     -4.608067404
H       -1.167205863     -1.816156451     -4.609550713
C       -0.614609376      2.814113631      0.837949876
C       -0.497091654      4.182986778      0.863621345
C        0.267721355      4.813794681     -0.115529630
C        0.861260000      4.051066085     -1.104588729
C        0.678807488      2.680359137     -1.066405991
H        0.384279132      5.888266713     -0.117076253
H       -1.192656903      2.291925603      1.582530539
H       -0.992803782      4.743667250      1.641324207
H        1.440104573      4.483550727     -1.906108646
C       -0.683731380     -2.679783849     -1.065435060
C       -0.871978903     -4.049927774     -1.099342042
C       -0.281815289     -4.812097759     -0.107997154
C        0.486060930     -4.181691721      0.869109980
C        0.609073768     -2.813481205      0.839437983
H       -0.403010213     -5.886056282     -0.106332455
H       -1.452255948     -4.482479717     -1.899786609
H        0.979750749     -4.742270208      1.648163034
H        1.189773264     -2.291539172      1.582055509
O        1.277078331      1.946794115     -2.052779668
O       -1.277870498     -1.947981921     -2.055284458
O        1.943542344      1.284166553      2.051996412
O       -1.943829985     -1.284177211      2.056145018
H        0.004448637     -0.001864079      5.888145138
H       -0.002136074      0.002299683     -5.888661870


[1S]3+ in 4A2
Cr       0.000000000      0.000000000      0.000000000
N        0.000000000      0.000000000      2.139976920
N        0.000053976      0.000185212     -2.139929294
N        2.117641935      0.000000000      0.024942240
N       -2.117637702     -0.000167749      0.024904669
N       -0.163514712      2.111493425     -0.023972788
N        0.163351725     -2.111502950     -0.024358558
C        0.904318409      0.724673846      2.842796274
C        0.928513451      0.744498942      4.230447720
C       -0.000756723      0.000816520      4.934665161
C       -0.929596677     -0.743361211      4.230374694
C       -0.904628507     -0.724361102      2.842741769
H        1.683777447      1.324390422      4.738389086
H       -1.685110444     -1.322990748      4.738244621
C        2.769892583     -0.738781182     -0.900271262
C        4.130253300     -0.659891967     -1.091575187
C        4.871019426      0.200273480     -0.289574787
C        4.221824248      0.917887043      0.698639913
C        2.843880029      0.789906055      0.834012978
H        5.940892525      0.291222645     -0.413622930
H        2.170313593     -1.394198956     -1.508928288
H        4.593727372     -1.262019475     -1.858266765
H        4.765037923      1.560060039      1.375535403
C       -2.843823407     -0.790374906      0.833730398
C       -4.221689307     -0.918768123      0.697985850
C       -4.870850089     -0.201256691     -0.290336273
C       -4.130164927      0.659278651     -1.092021284
C       -2.769880412      0.738558399     -0.900350109
H       -5.940659158     -0.292547704     -0.414686047
H       -4.764880228     -1.561190362      1.374665436
H       -4.593634766      1.261358003     -1.858754137
H       -2.170280255      1.394219065     -1.508715029
C        0.652091895      0.958281259     -2.842614237
C        0.669615070      0.984437962     -4.230264625
C        0.000640304      0.000073556     -4.934585785
C       -0.668674193     -0.984207769     -4.230464654
C       -0.651738404     -0.957939940     -2.842815854
H        1.188816269      1.782759522     -4.738017604
H       -1.187670601     -1.782566901     -4.738365802
C       -0.948429037      2.704438120      0.903109768
C       -0.974466675      4.066753617      1.094989439
C       -0.175253980      4.871899448      0.291990481
C        0.589037250      4.280409990     -0.697482602
C        0.567366384      2.896712557     -0.833468455
H       -0.166894567      5.945555635      0.416543459
H       -1.553465962      2.055608074      1.513292412
H       -1.609023752      4.482024405      1.863141017
H        1.186918640      4.871764507     -1.374624160
C       -0.567741041     -2.896568621     -0.833810833
C       -0.589887109     -4.280239066     -0.697611192
C        0.174151703     -4.871842297      0.291996302
C        0.973679259     -4.066874799      1.094866141
C        0.948093539     -2.704583115      0.902775858
H        0.165383766     -5.945474142      0.416728142
H       -1.187959531     -4.871489864     -1.374674961
H        1.608099279     -4.482248247      1.863075399
H        1.553348484     -2.055788524      1.512763235
S        1.620565637      2.228469643     -2.081173685
S       -1.620571458     -2.228067998     -2.081696512
S        2.096400232      1.788376209      2.081684341
S       -2.096221899     -1.788603755      2.081524001
H       -0.001079522      0.001172128      6.015465241
H        0.000886372      0.000012171     -6.015388511


[1S]3+ in 4T2(1)
Cr       0.000000000      0.000000000      0.000000000
N       -0.076944110      2.071283553     -0.021198195
N        2.091586916      0.000000000      0.273424711
N        0.000000000      0.000000000      2.420636005
N       -2.088514996     -0.004544693      0.272561321
N        0.078599539     -2.072966254     -0.024027987
C       -2.756414529      0.721944527     -0.656255271
C       -2.794708442     -0.833316107      1.063877534
C       -4.108976339      0.596301927     -0.868720939
C       -4.164739205     -1.013515595      0.896927478
C       -4.826148004     -0.303990172     -0.088920911
N        0.030513734      0.003678563     -2.213529755
C       -0.884632519     -0.728510034      3.118104274
C        0.886359210      0.729337635      3.115086199
C       -0.922474581     -0.751987233      4.507276838
C        0.929482671      0.752539071      4.503951703
C        0.005143911     -0.000246740      5.208596719
C        2.796866444      0.831202939      1.063714817
C        2.762052940     -0.734725346     -0.646943794
C        4.167788769      1.008745142      0.900293339
C        4.115578012     -0.612165551     -0.855592109
C        4.831420429      0.292570512     -0.079258220
C       -0.633441284     -0.938062432     -2.913812538
C        0.737905918      0.923351953     -2.897705215
C       -0.606035197     -0.995808367     -4.298620582
C        0.808289375      0.931376902     -4.284220195
C        0.127551453     -0.045050424     -4.991506917
C        0.681416976      2.831691157     -0.834125835
C       -0.828045809      2.689743373      0.919858842
C        0.752874342      4.212614941     -0.690072110
C       -0.807893193      4.051595617      1.111327316
C        0.011410301      4.829195065      0.302257698
C       -0.672804967     -2.827852507     -0.848112035
C        0.815881258     -2.695599212      0.924327421
C        0.785556349     -4.057906456      1.113894940
C       -0.755544327     -4.207844318     -0.705758738
C       -0.030229016     -4.829548169      0.295825803
H        1.424856955     -2.068448057      1.553163186
H       -1.367540362     -4.775164996     -1.390790298
H       -4.695028622     -1.684582581      1.555908678
H       -2.171061749      1.395408864     -1.261355687
H        2.177125995     -1.412744518     -1.247097301
H        4.697425717      1.682530265      1.557228859
H        1.370321437      4.784447613     -1.366572347
H       -1.439505564      2.058101646      1.541557384
H        0.007696576     -0.000814719      6.289481868
H       -1.673372052     -1.336643730      5.016484770
H        1.681846209      1.337680123      5.010357912
H       -1.137474502     -1.780665856     -4.814519031
H        1.372508842      1.700394011     -4.789342643
H        0.166103747     -0.064707947     -6.071519059
S       -1.684389062     -2.119238013     -2.112523322
S        1.726958601      2.142522061     -2.080330380
S        2.038790701      1.815146029      2.311393337
S       -2.041429655     -1.812452267      2.318601948
H       -1.418284089      4.486798785      1.887831467
H        0.057028159      5.901936951      0.426590499
H       -4.582642178      1.188113099     -1.637059448
H       -5.890367664     -0.432128232     -0.228265280
H        4.591286138     -1.209781192     -1.618283821
H        5.896311192      0.418625836     -0.216010785
H       -0.084155840     -5.902010340      0.419553086
H        1.385394932     -4.497524606      1.896140972


[1S]3+ in 4T2(2)
Cr       0.000000000      0.000000000      0.000000000
N       -0.092473346      2.075279871     -0.046641573
N        2.095272443      0.000000000      0.204981661
N        0.000000000      0.000000000      2.364366738
N       -2.095988868     -0.003593193      0.207397960
N        0.087609780     -2.077623954     -0.050110984
C       -2.762258494      0.722385244     -0.722352088
C       -2.804508976     -0.823665795      1.005515999
C       -4.116334857      0.603830906     -0.928662203
C       -4.175888695     -0.996737735      0.845724879
C       -4.836186906     -0.288256225     -0.141783801
N        0.013631824      0.002411240     -2.238237086
C       -0.890616817     -0.723923333      3.061784370
C        0.892254435      0.725626976      3.057740154
C       -0.927348230     -0.745375159      4.450455903
C        0.933611138      0.749340463      4.446193354
C        0.004538731      0.002216845      5.150849399
C        2.804419423      0.822202028      1.001052242
C        2.761305703     -0.733230749     -0.719152284
C        4.176128123      0.992749370      0.841320332
C        4.115668970     -0.617441290     -0.924997955
C        4.835972957      0.278282360     -0.142295800
C       -0.653891851     -0.937065103     -2.935691109
C        0.706596431      0.929277896     -2.926424735
C       -0.646172620     -0.985834290     -4.322008870
C        0.757065779      0.948760469     -4.313615007
C        0.071162206     -0.026197603     -5.018519952
C        0.663780372      2.836167238     -0.860883837
C       -0.848597355      2.693151608      0.890884018
C        0.733482532      4.217494202     -0.716940919
C       -0.830362137      4.054938452      1.082145211
C       -0.009409707      4.833077364      0.274817080
C       -0.668385056     -2.833346945     -0.869085082
C        0.835855298     -2.700274067      0.890290632
C        0.807185964     -4.062052178      1.081513366
C       -0.749621258     -4.213839698     -0.724631045
C       -0.016656841     -4.834380178      0.271581430
H        1.452100969     -2.073135356      1.512303185
H       -1.365527795     -4.782696301     -1.404887964
H       -4.707986382     -1.660709702      1.510462626
H       -2.173798584      1.389472943     -1.331018141
H        2.171249022     -1.403893659     -1.322167680
H        4.709330846      1.658805855      1.503222154
H        1.349301579      4.790734098     -1.393706377
H       -1.461835999      2.060753630      1.510293752
H        0.006736085      0.002652246      6.231718270
H       -1.681414644     -1.325043250      4.960675585
H        1.689133615      1.330172579      4.952858540
H       -1.179305026     -1.771027313     -4.835772588
H        1.309589274      1.724646321     -4.821196936
H        0.094069321     -0.037743934     -6.099091311
S       -1.685245635     -2.134104753     -2.133271152
S        1.701406843      2.148543059     -2.113987957
S        2.049731181      1.804664657      2.253874015
S       -2.051483842     -1.802529427      2.262697299
H       -1.443663368      4.489865570      1.856519981
H        0.034903484      5.905930839      0.398781849
H       -4.590047371      1.194059705     -1.698224951
H       -5.901548749     -0.410858083     -0.277219909
H        4.589451974     -1.212607689     -1.690761264
H        5.901674820      0.398677087     -0.277435006
H       -0.069674062     -5.906750725      0.396231922
H        1.414833942     -4.501036333      1.858078299


[1S]3+ in 4T2(3)
Cr       0.000000000      0.000000000      0.000000000
N        0.000000000      0.000000000      2.264943482
N       -0.000330885     -0.000434114     -2.311143562
N        2.085262770      0.000000000      0.065831584
N       -2.085263544     -0.000254143      0.066091137
N       -0.101623589      2.094136440     -0.123338378
N        0.101901504     -2.094433412     -0.122656693
C        0.906540042      0.713120953      2.958490387
C        0.941876721      0.735479927      4.345992665
C        0.000070169      0.000232804      5.047112936
C       -0.941747593     -0.735157733      4.346167774
C       -0.906470023     -0.713049880      2.958652422
H        1.703523826      1.304968603      4.856483441
H       -1.703353202     -1.304591044      4.856785521
C        2.736375064     -0.721485448     -0.876689293
C        4.095352329     -0.638138463     -1.069772122
C        4.835564339      0.212866685     -0.257552722
C        4.188010309      0.919229787      0.740211377
C        2.811390466      0.783783788      0.885098904
H        5.905067256      0.307191864     -0.382464768
H        2.132936304     -1.357225999     -1.502408326
H        4.557295236     -1.224073598     -1.849749688
H        4.733372100      1.554828957      1.421505235
C       -2.811272863     -0.784164869      0.885328197
C       -4.187841095     -0.920022921      0.740267630
C       -4.835457852     -0.213972563     -0.257663849
C       -4.095391851      0.637235393     -1.069817116
C       -2.736476784      0.721028026     -0.876530966
H       -5.904905101     -0.308682084     -0.382764988
H       -4.733100599     -1.555729022      1.421546587
H       -4.557409446      1.222974970     -1.849897783
H       -2.133140475      1.356933628     -1.502184455
C        0.668291195      0.936811982     -3.005271031
C        0.687658624      0.975267139     -4.393391808
C       -0.001560665     -0.000267605     -5.094807348
C       -0.690128496     -0.975891488     -4.392912344
C       -0.669522442     -0.937620456     -3.004790525
H        1.219287476      1.764117021     -4.903480210
H       -1.222173009     -1.764706449     -4.902624336
C       -0.859364435      2.715413874      0.811422833
C       -0.833655063      4.076493751      1.004867829
C       -0.007517451      4.851197134      0.198381407
C        0.730924590      4.233648531     -0.794872793
C        0.654533437      2.852105965     -0.939064260
H        0.041447180      5.923674018      0.323566434
H       -1.475948913      2.086904022      1.432692654
H       -1.444420300      4.514511788      1.779611423
H        1.345722804      4.805311161     -1.473733461
C       -0.654046769     -2.852679659     -0.938314217
C       -0.729714976     -4.234286003     -0.794345298
C        0.009143145     -4.851628331      0.198732276
C        0.834968088     -4.076606899      1.005221835
C        0.860023550     -2.715483753      0.811920179
H       -0.039271875     -5.924146012      0.323783604
H       -1.344344921     -4.806128468     -1.473204470
H        1.446026571     -4.514404910      1.779860359
H        1.476465622     -2.086815506      1.433161940
S        1.671845511      2.160793764     -2.203492472
S       -1.672226896     -2.161794366     -2.202318299
S        2.079149226      1.770996029      2.153181011
S       -2.079012403     -1.771095864      2.153569306
H        0.000088681      0.000343906      6.128049213
H       -0.002040847     -0.000201150     -6.175739886


[1S]3+ in 4T2(4)
Cr       0.000000000      0.000000000      0.000000000
N       -0.000159623      0.000216872      2.290258485
N        0.000168993     -0.000081434     -2.288800081
N        2.092199456      0.000000000      0.099659105
N       -2.092223587     -0.000107883      0.099280855
N       -0.101531941      2.086399526     -0.094260135
N        0.101621044     -2.086397781     -0.094117969
C        0.903907429      0.714669393      2.983777715
C        0.940079566      0.737022852      4.371711908
C       -0.000616456      0.000915017      5.073162963
C       -0.941094898     -0.735534505      4.371766210
C       -0.904475341     -0.713864324      2.983838744
H        1.701413267      1.307388313      4.881725851
H       -1.702604007     -1.305634676      4.881814425
C        2.748112211     -0.727981281     -0.834920519
C        4.107146128     -0.641850108     -1.025479478
C        4.842927324      0.216615504     -0.216570245
C        4.191095319      0.926349308      0.775848066
C        2.814196287      0.788987926      0.917227723
H        5.912511037      0.312904136     -0.338974279
H        2.148429982     -1.371882844     -1.456634258
H        4.573251598     -1.231928019     -1.799858289
H        4.733727604      1.565349543      1.456170869
C       -2.814343715     -0.788909280      0.916936603
C       -4.191175453     -0.926553952      0.775187399
C       -4.842824136     -0.217348559     -0.217724418
C       -4.106933885      0.640842897     -1.026817473
C       -2.747972134      0.727277867     -0.835886751
H       -5.912351720     -0.313885130     -0.340427862
H       -4.733903011     -1.565396333      1.455581441
H       -4.572894905      1.230459380     -1.801634664
H       -2.148191789      1.370901305     -1.457794565
C        0.670191598      0.937391627     -2.982092819
C        0.690645959      0.974734597     -4.369978631
C        0.000403440     -0.000280408     -5.071312473
C       -0.689978006     -0.975184574     -4.369955657
C       -0.669772090     -0.937629615     -2.982076088
H        1.223759214      1.762767528     -4.879728317
H       -1.223025060     -1.763277933     -4.879680756
C       -0.854368105      2.705519691      0.845521475
C       -0.833087605      4.066968745      1.037452633
C       -0.014749146      4.844127248      0.225867039
C        0.721925336      4.228027635     -0.769841614
C        0.649871756      2.846275069     -0.913177864
H        0.031165470      5.916904935      0.349922666
H       -1.462709729      2.074709170      1.471804133
H       -1.440455026      4.502747219      1.816112772
H        1.333002144      4.801121431     -1.450844423
C       -0.649731881     -2.846319236     -0.913026579
C       -0.721725111     -4.228067475     -0.769664120
C        0.014964445     -4.844106926      0.226075735
C        0.833281564     -4.066895391      1.037634458
C        0.854509012     -2.705448905      0.845663925
H       -0.030899342     -5.916883085      0.350154496
H       -1.332751005     -4.801205302     -1.450675706
H        1.440672437     -4.502628776      1.816301158
H        1.462837437     -2.074587986      1.471915239
S        1.672617765      2.158202361     -2.176528971
S       -1.672396896     -2.158255277     -2.176455035
S        2.075721559      1.776184424      2.179916879
S       -2.076084251     -1.775689728      2.180086634
H       -0.000798998      0.001188978      6.154100612
H        0.000497830     -0.000357790     -6.152239022


[1S]3+ in 4LMCT(1)
Cr       0.000000000      0.000000000      0.000000000
N       -0.060847020      2.139686391     -0.188805024
N        2.122243864      0.000000000      0.045539474
N        0.000000000      0.000000000      2.356066968
N       -2.122238266      0.000117660      0.045427660
N        0.060921494     -2.139656009     -0.188942918
C       -2.764729725      0.705594693     -0.906863874
C       -2.864077910     -0.663349487      0.949578700
C       -4.138387256      0.729415231     -1.030550139
C       -4.254524267     -0.675837043      0.896710469
C       -4.899845582      0.014610036     -0.116020962
N        0.000160809      0.000051679     -2.461870095
C       -0.934104362     -0.667558495      3.041108245
C        0.934396088      0.667178063      3.041098476
C       -0.979959330     -0.686116708      4.430586221
C        0.980894338      0.684870306      4.430558546
C        0.000632935     -0.000855805      5.130886947
C        2.864026500      0.663989414      0.949342249
C        2.764789636     -0.705464749     -0.906729108
C        4.254450643      0.677229348      0.895994223
C        4.138418008     -0.728606079     -1.030848416
C        4.899795646     -0.013095220     -0.116798645
C       -0.678332169     -0.913050434     -3.152606728
C        0.678504612      0.913338371     -3.152500326
C       -0.766959980     -0.910735770     -4.557354478
C        0.766798554      0.911433042     -4.557264030
C       -0.000174375      0.000459601     -5.261730942
C        0.680394102      2.871316898     -1.029629804
C       -0.740826522      2.789535824      0.768548358
C        0.840521746      4.249826115     -0.892970433
C       -0.665279685      4.159904693      0.955093839
C        0.159272008      4.900889693      0.123347499
C       -0.680281929     -2.871250846     -1.029837979
C        0.740815880     -2.789532590      0.768444118
C        0.665208277     -4.159903643      0.954979761
C       -0.840488121     -4.249754163     -0.893176227
C       -0.159335522     -4.900848665      0.123189306
H        1.347195851     -2.181464713      1.422360118
H       -1.461505797     -4.795696386     -1.588217017
H       -4.811114496     -1.213614540      1.649190679
H       -2.142923980      1.258771151     -1.592895319
H        2.143051389     -1.259202223     -1.592365357
H        4.811009016      1.215451045      1.648182037
H        1.461560048      4.795788666     -1.587975918
H       -1.347235809      2.181447231      1.422413246
H        0.000880631     -0.001193183      6.212012974
H       -1.769813533     -1.215834473      4.940854058
H        1.770959027      1.214305828      4.940789373
H       -1.385775725     -1.636198954     -5.065130360
H        1.385491083      1.637051517     -5.064967468
H       -0.000317086      0.000631856     -6.341983176
S       -1.574695080     -2.224626524     -2.412917276
S        1.575078667      2.224656981     -2.412544562
S        2.134821893      1.686394817      2.205862325
S       -2.135010838     -1.686171604      2.205851082
H       -1.229723294      4.621530796      1.751213666
H        0.261993475      5.969601673      0.246124723
H       -4.593573052      1.297535224     -1.827718975
H       -5.979251456      0.009611705     -0.175396754
H        4.593645069     -1.296729387     -1.827990945
H        5.979177204     -0.007510788     -0.176554677
H       -0.262116718     -5.969554840      0.245959871
H        1.229592537     -4.621555914      1.751125500


[1S]3+ in 4LMCT(2)
Cr       0.000000000      0.000000000      0.000000000
N       -0.202040483      2.122086296     -0.002796533
N        2.389278702      0.000000000      0.254323201
N        0.000000000      0.000000000      2.199938042
N       -2.389781664      0.016710951      0.265723505
N        0.210694321     -2.123471164      0.006571097
C       -3.116195061      0.609047673     -0.685253167
C       -2.928058148     -1.014851544      0.906247032
C       -4.382001275      0.166098412     -1.050665499
C       -4.176344306     -1.557997138      0.594363407
C       -4.909821937     -0.947554353     -0.411549682
N        0.002230064     -0.004153165     -2.114833573
C       -0.859290143     -0.759123968      2.908945620
C        0.864797564      0.750459220      2.910583821
C       -0.831929016     -0.847901394      4.309928069
C        0.851896176      0.818689546      4.313093392
C        0.014605519     -0.020525362      5.020675820
C        2.928885779      1.022563680      0.907500939
C        3.118483377     -0.589483583     -0.696345663
C        4.183160563      1.558739134      0.610007941
C        4.389788109     -0.152556064     -1.048372282
C        4.920479165      0.951511500     -0.395033996
C       -0.636923412     -0.967633256     -2.808977913
C        0.645350855      0.951617601     -2.815482073
C       -0.651449410     -1.008838155     -4.196831096
C        0.671382590      0.974277687     -4.204161332
C        0.013567696     -0.021972764     -4.904078583
C        0.514717061      2.913710980     -0.814158859
C       -0.996243177      2.707964237      0.914736720
C        0.509279596      4.299599641     -0.702019075
C       -1.054330313      4.074470477      1.091453187
C       -0.274618947      4.886606905      0.277212222
C       -0.508432181     -2.916871815     -0.801181133
C        1.014981575     -2.707894071      0.916254625
C        1.080289360     -4.074926221      1.088639770
C       -0.497077712     -4.302746200     -0.692277774
C        0.297136538     -4.888663030      0.279428651
H        1.607239939     -2.044086153      1.525240217
H       -1.090399755     -4.899299226     -1.368741014
H       -4.561452823     -2.409216816      1.137865202
H       -2.653395234      1.446794276     -1.189057008
H        2.653628034     -1.419391710     -1.211111628
H        4.570438436      2.401419967      1.165053860
H        1.099920877      4.895346553     -1.381551201
H       -1.584762857      2.043659906      1.526558256
H        0.021543169     -0.029476800      6.100717419
H       -1.506167031     -1.523634473      4.815506931
H        1.530816384      1.487607725      4.821143157
H       -1.164946680     -1.812254636     -4.701884072
H        1.187307135      1.772203424     -4.715570377
H        0.018080473     -0.028612424     -5.984872592
S       -1.603306375     -2.220930911     -2.005707360
S        1.602840519      2.219737704     -2.025403454
S        2.105358131      1.805749638      2.254214446
S       -2.111513423     -1.800220958      2.254193736
H       -1.696451174      4.487336069      1.854759273
H       -0.291555690      5.961940639      0.387301717
H       -4.925131494      0.675924492     -1.832375022
H       -5.882123374     -1.333850801     -0.682338311
H        4.935237467     -0.659039848     -1.830609655
H        5.897963951      1.332743093     -0.654218772
H        0.319864332     -5.964212144      0.386569059
H        1.731084440     -4.486899092      1.845122393


[1S]3+ in 2E
Cr       0.000000000      0.000000000      0.000000000
N        0.000000000      0.000000000      2.103260821
N        0.000226227      0.000312580     -2.101688395
N        2.085713848      0.000000000      0.009513029
N       -2.085681361     -0.000416233      0.009431494
N       -0.163080082      2.081049731     -0.008717238
N        0.162712830     -2.081055013     -0.009314222
C        0.898635747      0.729502902      2.810491758
C        0.921601252      0.751438603      4.198055517
C       -0.001010569      0.001206909      4.903361300
C       -0.923050722     -0.749748594      4.198030430
C       -0.899051078     -0.729036237      2.810490446
H        1.673100929      1.336833398      4.705364124
H       -1.674879488     -1.334753472      4.705300497
C        2.731664748     -0.745362669     -0.916450461
C        4.088344955     -0.662906242     -1.126832368
C        4.837227036      0.208783931     -0.344258033
C        4.198156994      0.931763126      0.645674706
C        2.822649974      0.797565222      0.801381145
H        5.904784120      0.303261573     -0.484304440
H        2.129361016     -1.409533061     -1.511670006
H        4.543329138     -1.271204711     -1.893734825
H        4.747023935      1.582277597      1.309973517
C       -2.822548839     -0.798298311      0.801049882
C       -4.197942274     -0.933037357      0.644880840
C       -4.836975042     -0.210243884     -0.345230036
C       -4.088205868      0.661832260     -1.127485385
C       -2.731619952      0.744776046     -0.916668513
H       -5.904446428     -0.305158325     -0.485642190
H       -4.746766731     -1.583822050      1.308950378
H       -4.543185966      1.270001467     -1.894493519
H       -2.129296684      1.409149732     -1.511640116
C        0.655791773      0.954540611     -2.808943720
C        0.674987733      0.979919801     -4.196525711
C        0.001594229      0.000040495     -4.902114949
C       -0.672577089     -0.979657415     -4.196987127
C       -0.654759000     -0.953994799     -2.809410255
H        1.198206993      1.776132484     -4.703553445
H       -1.195326065     -1.775953660     -4.704367905
C       -0.954522933      2.665809142      0.919447379
C       -0.976191600      4.024435699      1.132524516
C       -0.165516934      4.839317140      0.350324944
C        0.603202690      4.259623297     -0.641769287
C        0.574948600      2.878104195     -0.799860821
H       -0.152986427      5.910711428      0.492508394
H       -1.569256857      2.012893975      1.514375383
H       -1.616546300      4.429963646      1.901052331
H        1.209143799      4.858067913     -1.305428994
C       -0.575459502     -2.877848477     -0.800583457
C       -0.604373053     -4.259331971     -0.642319737
C        0.163879337     -4.839248698      0.350018442
C        0.974824649     -4.024664831      1.132254840
C        0.953760621     -2.666054629      0.919032151
H        0.150808714     -5.910620280      0.492337862
H       -1.210454953     -4.857583393     -1.306026671
H        1.614868475     -4.430396952      1.900934190
H        1.568628916     -2.013248687      1.513936518
S        1.622250540      2.226835922     -2.055980264
S       -1.622053233     -2.226086539     -2.057108897
S        2.091868032      1.791925507      2.056804894
S       -2.091571296     -1.792273154      2.056726809
H       -0.001440594      0.001725699      5.984126084
H        0.002161690     -0.000095587     -5.982877218


[1S]3+ in 2T1
Cr       0.000000000      0.000000000      0.000000000
N        0.000000000      0.000000000      2.099421477
N       -0.000029938      0.000022840     -2.096157978
N        2.077240902      0.000000000      0.001034709
N       -2.077209113     -0.000141426      0.001126763
N       -0.152499292      2.073979957     -0.003019468
N        0.152504109     -2.073947472     -0.003188808
C        0.904208820      0.722466737      2.807330663
C        0.928022896      0.743237128      4.194904977
C       -0.000173617      0.000285230      4.900416526
C       -0.928271690     -0.742844311      4.194938217
C       -0.904274298     -0.722379174      2.807373080
H        1.684433908      1.322457075      4.702022635
H       -1.684719397     -1.321991448      4.702084973
C        2.718464525     -0.747528549     -0.928023200
C        4.074120264     -0.669171333     -1.143902776
C        4.829674169      0.199722801     -0.364276875
C        4.197719083      0.922273620      0.630310149
C        2.822572557      0.791022880      0.792658347
H        5.896689808      0.291655240     -0.509867164
H        2.111492068     -1.409257731     -1.520762623
H        4.523748890     -1.278109934     -1.913458799
H        4.751643991      1.569432423      1.293722375
C       -2.822539337     -0.791286451      0.792647834
C       -4.197663063     -0.922590619      0.630193386
C       -4.829592886     -0.199963986     -0.364357126
C       -4.074049514      0.669064494     -1.143839059
C       -2.718404949      0.747447644     -0.927880799
H       -5.896598952     -0.291920175     -0.510001555
H       -4.751594018     -1.569836232      1.293515919
H       -4.523666866      1.278081767     -1.913338296
H       -2.111371553      1.409257601     -1.520469259
C        0.653663645      0.955296674     -2.804638958
C        0.670811257      0.981425633     -4.192273719
C        0.000044924      0.000047694     -4.898033068
C       -0.670791367     -0.981328842     -4.192325505
C       -0.653740132     -0.955203430     -2.804694312
H        1.191602755      1.779320590     -4.699188476
H       -1.191573436     -1.779204649     -4.699278130
C       -0.943433800      2.656472332      0.928234042
C       -0.959794454      4.013517369      1.149293511
C       -0.145869713      4.830550096      0.372400960
C        0.619462749      4.254702990     -0.624311551
C        0.585495991      2.874236373     -0.791578677
H       -0.128958472      5.900870898      0.521882707
H       -1.561390475      2.002282178      1.517957284
H       -1.598994574      4.416662180      1.920028606
H        1.226433342      4.855104276     -1.285296861
C       -0.585503296     -2.874206244     -0.791731785
C       -0.619200324     -4.254698095     -0.624626987
C        0.146467932     -4.830540079      0.371835443
C        0.960475606     -4.013485324      1.148619388
C        0.943798209     -2.656409931      0.927755268
H        0.129810753     -5.900889361      0.521141058
H       -1.226188832     -4.855115560     -1.285580614
H        1.599988317     -4.416625645      1.919094709
H        1.561832210     -2.002132735      1.517304097
S        1.622362321      2.227653256     -2.056263673
S       -1.622450036     -2.227598379     -2.056349048
S        2.102690064      1.780060893      2.056828437
S       -2.102644803     -1.780179233      2.056923557
H       -0.000252599      0.000413157      5.981158506
H        0.000090716      0.000045980     -5.978755267


[1NMe]3+ in 4A2
Cr       0.000000000      0.000000000      0.000000000
N        0.000000000      0.000000000      2.046308309
N        0.002436105      0.003371586     -2.045953769
N        2.053919741      0.000000000      0.126759637
N       -2.054149918     -0.003904587      0.125510963
N       -0.047648994      2.053450420     -0.121549889
N        0.046514831     -2.052989605     -0.127665126
C        0.944182574      0.692836173      2.727676791
C        0.954898953      0.721252741      4.116162234
C       -0.010194852      0.011661193      4.806387382
C       -0.969878172     -0.704444459      4.115032065
C       -0.948213155     -0.688116740      2.726834071
H        1.724761773      1.258584549      4.643620521
H       -1.744085315     -1.237565032      4.640625101
C        2.783987846     -0.650805950     -0.805979096
C        4.135018883     -0.462967059     -0.951749270
C        4.770148921      0.434303330     -0.094561686
C        4.043601772      1.069758258      0.889836557
C        2.671819226      0.813910026      1.002482558
H        5.832055382      0.618376123     -0.179211910
H        2.241819733     -1.318939551     -1.455481256
H        4.673530078     -0.995078725     -1.720764663
H        4.533915686      1.727974501      1.586898324
C       -2.668563277     -0.826591936      0.995631274
C       -4.035716223     -1.101572782      0.870068086
C       -4.761469800     -0.475307761     -0.120698097
C       -4.131426918      0.432327700     -0.971046873
C       -2.784495520      0.638321140     -0.812974320
H       -5.819705927     -0.674727694     -0.216029647
H       -4.523116066     -1.768218768      1.561118004
H       -4.670330136      0.957715990     -1.744391516
H       -2.244769038      1.313972084     -1.456759732
C        0.671390246      0.966795153     -2.724368118
C        0.697721153      0.983875595     -4.112739766
C        0.012672411      0.003435263     -4.806275415
C       -0.678102499     -0.976569643     -4.117921369
C       -0.661770287     -0.959629686     -2.729532290
H        1.215121558      1.769312581     -4.637236392
H       -1.191607434     -1.762301482     -4.645822961
C       -0.712238514      2.765185772      0.815642448
C       -0.547561148      4.118027003      0.971684153
C        0.340617537      4.773964033      0.120380213
C        0.988959130      4.066087250     -0.869077768
C        0.756256932      2.690863027     -0.992494446
H        0.507567518      5.838011044      0.213682413
H       -1.371252109      2.205279863      1.459419413
H       -1.089583685      4.641960555      1.743814094
H        1.640161279      4.572594641     -1.561049051
C       -0.754126561     -2.688056192     -1.003308799
C       -0.986012027     -4.063870873     -0.885561973
C       -0.339170051     -4.775051571      0.102627643
C        0.545730751     -4.121239624      0.958889612
C        0.709045427     -2.767543672      0.808740047
H       -0.504948665     -5.839644939      0.191311957
H       -1.635108619     -4.568316699     -1.581041715
H        1.085996380     -4.647452373      1.730712073
H        1.364989513     -2.209787133      1.457594640
N        1.357128476      1.956746380     -2.008939743
C        2.548599903      2.533863480     -2.648241621
H        2.303925016      3.328750412     -3.353295645
H        3.195423286      2.925700811     -1.868792807
H        3.075667215      1.738792566     -3.165146205
N       -1.352107853     -1.950281377     -2.019160282
C       -2.538476205     -2.526738742     -2.667869210
H       -2.288285880     -3.319374305     -3.373716081
H       -3.190862402     -2.921160947     -1.894401084
H       -3.062298830     -1.730764685     -3.186665009
N        1.920538830      1.400751188      2.015404550
N       -1.917936991     -1.404182425      2.013173640
C        2.472721411      2.601026876      2.659627463
H        3.265056753      2.369181344      3.371981324
H        2.861870641      3.254277169      1.884205462
H        1.664491529      3.114972181      3.169342049
C       -2.458915008     -2.610950532      2.654806470
H       -3.261622958     -2.389586623      3.358803745
H       -2.829902391     -3.271308366      1.876478692
H       -1.648426472     -3.111685038      3.173923181
H       -0.014391527      0.016732395      5.887354984
H        0.016990321      0.003194950     -5.887249200


[1NMe]3+ in 4T2
Cr       0.000000000      0.000000000      0.000000000
N        0.000000000      0.000000000      2.061362742
N       -0.000752311     -0.002288544     -2.315877371
N        2.032579590      0.000000000      0.122190036
N       -2.032474790      0.000494667      0.122476361
N        0.013023496      2.081506931     -0.487080754
N       -0.011897812     -2.082622302     -0.483399378
C        0.947411806      0.694374612      2.738421987
C        0.960050339      0.722217094      4.125175989
C        0.001397102     -0.001387653      4.812966413
C       -0.957990490     -0.724186116      4.125464149
C       -0.946838069     -0.694896942      2.738653186
H        1.724516958      1.265031062      4.654937297
H       -1.721980678     -1.267400959      4.655491839
C        2.753417289     -0.629626883     -0.835401906
C        4.099634868     -0.428124737     -0.996423054
C        4.738508855      0.465397736     -0.137716216
C        4.020269707      1.090054707      0.859532168
C        2.653245615      0.821731449      0.991853328
H        5.797788961      0.658374862     -0.234248917
H        2.201149760     -1.285774704     -1.487486991
H        4.630768944     -0.943503667     -1.781644763
H        4.514282612      1.749913350      1.552093791
C       -2.653397601     -0.820646768      0.992549617
C       -4.020655347     -1.088083680      0.860739297
C       -4.738799835     -0.463367940     -0.136520419
C       -4.099584598      0.429357989     -0.995801095
C       -2.753226795      0.630163601     -0.835181709
H       -5.798234170     -0.655691950     -0.232646538
H       -4.514901443     -1.747350472      1.553698140
H       -4.630602901      0.944721063     -1.781112651
H       -2.200783567      1.285750739     -1.487676686
C        0.727834688      0.898570978     -3.000362338
C        0.752331829      0.924414589     -4.390960109
C       -0.003502722     -0.003772917     -5.083215722
C       -0.757897416     -0.931255017     -4.388482171
C       -0.730606853     -0.903968221     -2.997938049
H        1.324542359      1.670614688     -4.916531672
H       -1.331088257     -1.678045476     -4.912137760
C       -0.602029187      2.853427363      0.437547903
C       -0.256856923      4.162374284      0.660321449
C        0.769291877      4.707135692     -0.112338278
C        1.373543967      3.945691271     -1.089294765
C        0.953863919      2.621038716     -1.284360412
H        1.080562426      5.732168987      0.033706982
H       -1.371525461      2.373174769      1.023976215
H       -0.764608302      4.734745330      1.421257559
H        2.133892378      4.376653848     -1.717992789
C       -0.952972987     -2.624079833     -1.279094355
C       -1.371055451     -3.948946750     -1.082099129
C       -0.765108844     -4.708592988     -0.104796919
C        0.261185604     -4.161819907      0.666243208
C        0.604831481     -2.852800715      0.441535003
H       -1.075162869     -5.733776099      0.042763982
H       -2.131520685     -4.381450042     -1.709606589
H        0.770194880     -4.732729728      1.427439151
H        1.374352775     -2.371010392      1.026638560
N        1.497083868      1.837757813     -2.286921221
C        2.732616968      2.306325135     -2.925970626
H        2.559391080      3.131308491     -3.618399655
H        3.423390653      2.624430236     -2.150693389
H        3.177114399      1.473147505     -3.459862458
N       -1.498179109     -1.842541959     -2.281988308
C       -2.734467896     -2.312744114     -2.918366262
H       -2.561847559     -3.138355363     -3.610195981
H       -3.423613531     -2.630512353     -2.141507886
H       -3.180522263     -1.480478775     -3.452380676
N        1.909986274      1.405534512      2.013089866
N       -1.910377371     -1.404932497      2.013711148
C        2.467066255      2.606354356      2.653967306
H        3.261732363      2.371916273      3.362658840
H        2.853070034      3.258113644      1.876454169
H        1.660859477      3.120743210      3.166395279
C       -2.467945047     -2.605699372      2.654301454
H       -3.262068421     -2.371041615      3.363521054
H       -2.854790387     -3.256812378      1.876674075
H       -1.661822391     -3.120892776      3.166047011
H        0.001966176     -0.001951748      5.893976337
H       -0.004592512     -0.004339156     -6.164280736


[1NMe]3+ in 4LMCT(1)
Cr       0.000000000      0.000000000      0.000000000
N        0.000000000      0.000000000      2.059304803
N        0.000436512     -0.000399492     -2.044851009
N        2.039617262      0.000000000      0.137811472
N       -2.038614133      0.000982481      0.136395432
N       -0.040569611      2.048303746     -0.110223839
N        0.041344588     -2.048696956     -0.109611224
C        0.917988496      0.714013968      2.740317547
C        0.893518074      0.788320817      4.148553008
C        0.002447032     -0.004553396      4.841411397
C       -0.890092200     -0.794928365      4.147551106
C       -0.917147078     -0.715975469      2.739615406
H        1.616798493      1.385819404      4.676590488
H       -1.612451590     -1.394052767      4.674991630
C        2.778672453     -0.649207305     -0.786278280
C        4.140374979     -0.465131622     -0.923843775
C        4.786305414      0.407952804     -0.058628574
C        4.047947184      1.034559768      0.934770181
C        2.679332610      0.789933879      1.020600064
H        5.849095039      0.585797165     -0.133716638
H        2.237308247     -1.304554922     -1.449333166
H        4.673659371     -0.994956238     -1.698886775
H        4.538492739      1.675954619      1.647245258
C       -2.679594511     -0.786353569      1.020677254
C       -4.049151439     -1.026063717      0.937916113
C       -4.787411060     -0.398049099     -0.054725028
C       -4.139882106      0.471695224     -0.922138089
C       -2.777414402      0.651623072     -0.787133567
H       -5.850954093     -0.572219358     -0.127569720
H       -4.540353712     -1.665009338      1.652167650
H       -4.672677030      1.002419289     -1.696915583
H       -2.235273393      1.304669621     -1.451778633
C        0.669212533      0.959677468     -2.722687172
C        0.698475269      0.972661083     -4.113468930
C        0.001510825     -0.002099077     -4.803756451
C       -0.696133642     -0.975968539     -4.112789528
C       -0.668026670     -0.961099419     -2.722098824
H        1.221393427      1.752326607     -4.641283442
H       -1.218881403     -1.756237171     -4.639900330
C       -0.716068076      2.775669926      0.810613487
C       -0.553090517      4.132538390      0.958880303
C        0.319142982      4.791924614      0.096013140
C        0.958208787      4.073270912     -0.897792344
C        0.744035298      2.696462077     -0.994693546
H        0.477711852      5.858012749      0.176365892
H       -1.377002552      2.221532872      1.458094606
H       -1.095702669      4.657998207      1.730197306
H        1.595113093      4.576459785     -1.605901900
C       -0.743988008     -2.696855675     -0.993442049
C       -0.958832182     -4.073490453     -0.895921702
C       -0.319392603     -4.792064726      0.097740518
C        0.553831677     -4.132786697      0.959681020
C        0.717247409     -2.775985299      0.810930121
H       -0.478461831     -5.858032304      0.178695328
H       -1.596544465     -4.576580587     -1.603385470
H        1.096789062     -4.658274381      1.730736626
H        1.378854500     -2.221892210      1.457758774
N        1.352730639      1.949430460     -2.005843756
C        2.545902531      2.520567196     -2.641221614
H        2.309862943      3.306205638     -3.360541471
H        3.184593863      2.926754103     -1.862131047
H        3.081224619      1.721501166     -3.144413369
N       -1.352594012     -1.949670393     -2.004444048
C       -2.546517531     -2.519809943     -2.639194724
H       -2.311604523     -3.306155743     -3.358125090
H       -3.185468707     -2.924813666     -1.859684370
H       -3.081039150     -1.720420775     -3.142739826
N        1.942743537      1.356340006      2.077654331
N       -1.942918787     -1.355718391      2.076454302
C        2.488782661      2.580189571      2.694181135
H        3.296873863      2.361174887      3.390672794
H        2.855399743      3.215714390      1.894663419
H        1.685859892      3.098080064      3.204946327
C       -2.490492721     -2.579911896      2.690890098
H       -3.296396653     -2.360899631      3.389923022
H       -2.860613759     -3.212268345      1.890502450
H       -1.687636392     -3.101141248      3.198402823
H        0.003535615     -0.006460036      5.921535987
H        0.001953677     -0.002750590     -5.884867825


[1NMe]3+ in 4LMCT(2)
Cr       0.000000000      0.000000000      0.000000000
N        0.000000000      0.000000000      2.087248789
N        0.078821533      0.057667662     -2.043691984
N        2.273146342      0.000000000      0.357310838
N       -2.234468172     -0.470323187      0.351989252
N       -0.552561135      2.034861550     -0.126914458
N        0.234887911     -2.124279908     -0.251320971
C        0.832091062      0.875147436      2.693470334
C        0.847810717      1.040975757      4.070698368
C       -0.002655249      0.264650233      4.840983060
C       -0.835990332     -0.649459122      4.229049277
C       -0.818329338     -0.767821992      2.838509197
H        1.528731302      1.739332677      4.528910052
H       -1.515684967     -1.249451639      4.811290752
C        3.140614553     -0.570515620     -0.486996132
C        4.408761805     -0.066699362     -0.711133301
C        4.787381383      1.079837794     -0.020720558
C        3.902634963      1.673478942      0.863184260
C        2.641227847      1.094836634      1.034825565
H        5.768969817      1.509660069     -0.163663444
H        2.786210761     -1.449254807     -1.008356123
H        5.074452059     -0.556955191     -1.405366308
H        4.192461309      2.553317340      1.413058702
C       -2.541989483     -1.447697210      1.209487665
C       -3.734445755     -2.174616735      1.079395684
C       -4.606618530     -1.843484612      0.060600542
C       -4.298627975     -0.797796490     -0.807157204
C       -3.101809946     -0.143192864     -0.618790542
H       -5.531822081     -2.392752073     -0.047572688
H       -3.987309562     -2.960901599      1.769921836
H       -4.960926714     -0.509433820     -1.609263861
H       -2.795157713      0.662652661     -1.272689397
C        0.714342212      1.104772467     -2.605835899
C        0.956453978      1.161774860     -3.977452019
C        0.435768648      0.161023552     -4.781504798
C       -0.273702942     -0.878189994     -4.215916222
C       -0.405190958     -0.929455648     -2.821593708
H        1.486697706      1.993893214     -4.408874854
H       -0.663875376     -1.673920942     -4.827919039
C       -1.453875187      2.599804812      0.689250799
C       -1.624406070      3.968841390      0.763205798
C       -0.828530729      4.775811670     -0.039509894
C        0.094673674      4.195457058     -0.894862134
C        0.196163640      2.807305699     -0.922307905
H       -0.926096944      5.851889039     -0.008753137
H       -2.027936508      1.922028495      1.302140618
H       -2.355353549      4.385642646      1.439161803
H        0.708519974      4.807886793     -1.534304872
C       -0.462146688     -2.770109281     -1.193979557
C       -0.613953044     -4.158766603     -1.155671902
C        0.008253892     -4.872481192     -0.146454649
C        0.775379403     -4.202666895      0.797901969
C        0.855620287     -2.828161908      0.707829831
H       -0.097605199     -5.947761618     -0.110624897
H       -1.178444129     -4.675580130     -1.912735258
H        1.281312800     -4.723519648      1.596265902
H        1.411673268     -2.249737749      1.430069465
N        1.112644576      2.160901487     -1.779789924
C        2.284668555      2.940168931     -2.207463263
H        2.041759209      3.657427100     -2.992123836
H        2.670853954      3.470020008     -1.343000201
H        3.042382808      2.249830133     -2.563299073
N       -1.029630592     -2.028744115     -2.240983786
C       -2.105361926     -2.666819033     -3.015976048
H       -1.726573469     -3.410607149     -3.717341695
H       -2.789508686     -3.139435372     -2.318110544
H       -2.645058005     -1.895529424     -3.554233045
N        1.692597450      1.659177497      1.897063598
N       -1.636698457     -1.732744405      2.234391640
C        1.914862292      3.039174661      2.345750660
H        2.691018403      3.109546097      3.109553802
H        2.204157147      3.639544282      1.488110851
H        0.981530214      3.424520219      2.743391797
C       -1.836366245     -2.978172214      2.986287267
H       -2.683107572     -2.924742827      3.672400656
H       -1.997717155     -3.786016065      2.277637237
H       -0.931701107     -3.193826359      3.544756525
H       -0.012042468      0.373638067      5.916354278
H        0.585241590      0.195468703     -5.851149555


[1NMe]3+ in 2E
Cr       0.000000000      0.000000000      0.000000000
N        0.000000000      0.000000000      2.037447634
N        0.002202585      0.003007550     -2.038465327
N        2.048129553      0.000000000      0.125332569
N       -2.048310841     -0.003461554      0.124532815
N       -0.044109311      2.046728119     -0.120227099
N        0.043010511     -2.046435923     -0.125791165
C        0.943645947      0.693670960      2.721505894
C        0.954552998      0.721402354      4.109873358
C       -0.009625035      0.011254368      4.800547285
C       -0.968686095     -0.705195190      4.108929924
C       -0.947413210     -0.689143249      2.720848082
H        1.724497890      1.258564783      4.637336617
H       -1.742769891     -1.238213596      4.634749745
C        2.777646794     -0.654026026     -0.806651193
C        4.127398854     -0.463538289     -0.957942689
C        4.763521467      0.440018692     -0.107749273
C        4.039100386      1.077992812      0.876272939
C        2.668503303      0.817929377      0.995964997
H        5.824584035      0.626499147     -0.197403553
H        2.235078395     -1.326198343     -1.451466318
H        4.664468305     -0.998076094     -1.726289121
H        4.530365369      1.740539172      1.568480014
C       -2.665426656     -0.829676936      0.989787384
C       -4.031508678     -1.107835946      0.857653710
C       -4.754995455     -0.478655881     -0.132615314
C       -4.123720772      0.434703792     -0.976260130
C       -2.777969673      0.642459841     -0.813013496
H       -5.812471075     -0.679750357     -0.232627005
H       -4.520054858     -1.778392041      1.544032611
H       -4.661064986      0.962752126     -1.748882047
H       -2.237671559      1.321726804     -1.452326799
C        0.674806286      0.963688404     -2.719451938
C        0.702211740      0.979160884     -4.107755043
C        0.013468308      0.001294704     -4.801048741
C       -0.681638490     -0.975192937     -4.112214308
C       -0.665295550     -0.957976296     -2.723953550
H        1.222210219      1.762342032     -4.632971281
H       -1.197428294     -1.759394269     -4.640094419
C       -0.712373203      2.759794072      0.814528126
C       -0.546090148      4.111888804      0.972943289
C        0.347713953      4.767701720      0.127142019
C        0.998858789      4.060137695     -0.860388471
C        0.762848720      2.685687734     -0.987748792
H        0.516265637      5.831259220      0.222967788
H       -1.374593729      2.200417395      1.455248612
H       -1.090676690      4.635557703      1.743469012
H        1.653807035      4.566575761     -1.548804923
C       -0.761839131     -2.683138851     -0.996915753
C       -0.998597975     -4.057796256     -0.873488658
C       -0.349138497     -4.768251268      0.113195913
C        0.542809337     -4.114627319      0.962586453
C        0.709131549     -2.762017080      0.808486646
H       -0.517844693     -5.832035616      0.205837397
H       -1.652613197     -4.562199688     -1.564307102
H        1.085559869     -4.640349109      1.733023699
H        1.369365529     -2.204795838      1.453234650
N        1.361532170      1.953868546     -2.006428564
C        2.551085919      2.532179651     -2.648154712
H        2.303951177      3.328135464     -3.351134405
H        3.199918896      2.922983618     -1.869914089
H        3.076902187      1.738062636     -3.167674830
N       -1.357323674     -1.947951545     -2.015288174
C       -2.542181010     -2.525232106     -2.665940819
H       -2.290203496     -3.320229334     -3.368473151
H       -3.197252753     -2.916746059     -1.893302267
H       -3.063692961     -1.730425181     -3.188714315
N        1.920940605      1.402011137      2.012014541
N       -1.918532317     -1.405148148      2.010093818
C        2.474855432      2.600175413      2.658672192
H        3.269336639      2.365674496      3.367736645
H        2.861646438      3.256027148      1.884290586
H        1.668126498      3.112373808      3.172373365
C       -2.461888601     -2.609517123      2.654191149
H       -3.266662772     -2.385137962      3.354843319
H       -2.830804192     -3.272333172      1.876999986
H       -1.653231189     -3.108867032      3.177352242
H       -0.013612385      0.016176708      5.881500296
H        0.018267829      0.000310068     -5.882014633


[1NMe]3+ in 2T1
Cr       0.000000000      0.000000000      0.000000000
N        0.000000000      0.000000000      2.032103057
N        0.000832765      0.000547116     -2.035055376
N        2.041664126      0.000000000      0.124217719
N       -2.041591756     -0.001578115      0.124163384
N       -0.035796352      2.038785571     -0.121183580
N        0.034853229     -2.038817780     -0.122471411
C        0.946075604      0.691257031      2.717455807
C        0.959266710      0.715131385      4.105672955
C       -0.004067434      0.004983311      4.797104295
C       -0.965148709     -0.708057266      4.105374712
C       -0.947560790     -0.689338881      2.717246976
H        1.731352147      1.249672663      4.632625917
H       -1.738710665     -1.241084310      4.631723714
C        2.766298956     -0.654280547     -0.812254394
C        4.113844484     -0.458621971     -0.974937386
C        4.754185986      0.447251784     -0.129957401
C        4.036196945      1.082517603      0.860490241
C        2.667096449      0.819319358      0.990138958
H        5.813871116      0.636953919     -0.228448914
H        2.219746607     -1.329053065     -1.450736922
H        4.646296856     -0.991895958     -1.747354341
H        4.530995898      1.746493731      1.548747938
C       -2.666073050     -0.823647813      0.988243385
C       -4.033881759     -1.091979444      0.854851215
C       -4.751784193     -0.458013454     -0.136464858
C       -4.112929840      0.451476761     -0.978764702
C       -2.766402908      0.651409942     -0.813102423
H       -5.810506689     -0.651588214     -0.237768288
H       -4.527884743     -1.758761558      1.540944028
H       -4.645717945      0.983958040     -1.751492372
H       -2.220592242      1.328585080     -1.449708225
C        0.676729460      0.958210581     -2.718142770
C        0.701229044      0.973246373     -4.106354083
C        0.002995180      0.001343089     -4.798164138
C       -0.696370633     -0.970949211     -4.107981376
C       -0.674050425     -0.956694727     -2.719746520
H        1.224547428      1.753279312     -4.632882049
H       -1.218901711     -1.750604589     -4.635830295
C       -0.705374601      2.754740875      0.811519223
C       -0.534661986      4.105988909      0.971609553
C        0.361866976      4.761028508      0.128044458
C        1.011644291      4.052391829     -0.859707843
C        0.772486021      2.678859679     -0.987754490
H        0.533000555      5.823964025      0.225373824
H       -1.370451166      2.197556444      1.450880152
H       -1.078726600      4.630167540      1.742203088
H        1.668374822      4.557770620     -1.547231076
C       -0.772233420     -2.678362196     -0.990518030
C       -1.011665076     -4.051942503     -0.863472567
C       -0.363618495     -4.761072349      0.125067051
C        0.531452823     -4.106488723      0.970505533
C        0.702637216     -2.755210886      0.811177959
H       -0.535055305     -5.824029220      0.221635736
H       -1.667301555     -4.557004566     -1.552258854
H        1.074036060     -4.631000059      1.741917065
H        1.366623850     -2.198302384      1.451922647
N        1.368342103      1.946178077     -2.007545605
C        2.554204776      2.524471510     -2.655183727
H        2.303705957      3.320992663     -3.356516430
H        3.207633753      2.915046202     -1.880657808
H        3.076619612      1.730884655     -3.178855102
N       -1.366844849     -1.944953123     -2.010591303
C       -2.551335189     -2.523301935     -2.660671239
H       -2.299296296     -3.319231783     -3.362128384
H       -3.205892693     -2.914738903     -1.887551617
H       -3.073226959     -1.729563663     -3.184626242
N        1.923872820      1.400236448      2.009934738
N       -1.922898722     -1.401813367      2.009302330
C        2.480890171      2.595575573      2.659088491
H        3.280143266      2.358210202      3.361829864
H        2.861909634      3.255538030      1.885387250
H        1.677569469      3.104593267      3.181072781
C       -2.477683349     -2.597571583      2.659525401
H       -3.279609701     -2.361219563      3.359562949
H       -2.854462557     -3.260516246      1.886279226
H       -1.674072174     -3.102788647      3.184714732
H       -0.005737957      0.007119080      5.878026791
H        0.003833763      0.001652545     -5.879120624


[1CH2]3+ in 4A2
Cr       0.000000000      0.000000000      0.000000000
N       -0.183210340      2.101430763     -0.051990606
N        2.110329610      0.000000000      0.061025249
N        0.000000000      0.000000000      2.111943226
N       -2.111961891      0.007434382      0.058739204
N        0.192924961     -2.102654558     -0.074364221
C       -2.794849637      0.719136998     -0.862529282
C       -2.791777554     -0.623103711      1.035993584
C       -4.168472570      0.815216812     -0.855317654
C       -4.177001929     -0.552190572      1.102398979
C       -4.876827709      0.167021472      0.148495074
N        0.000393608      0.010193277     -2.112660261
C       -0.967564274     -0.659200036      2.793824095
C        0.961632501      0.663656508      2.797462718
C       -0.996688163     -0.658723386      4.178802667
C        0.975011411      0.677233694      4.182881036
C       -0.015071218      0.013485242      4.885615193
C        2.790629376      0.630961850      1.037569474
C        2.793762971     -0.702223209     -0.867066977
C        4.176914081      0.568124507      1.096143045
C        4.167679774     -0.790285915     -0.867324157
C        4.876899483     -0.142422767      0.136078459
C       -0.585759069     -0.998081311     -2.802133765
C        0.575308741      1.033238222     -2.790438419
C       -0.608369475     -1.001419696     -4.187366871
C        0.567788581      1.069775504     -4.175299513
C       -0.029482900      0.043406626     -4.885793526
C        0.402511428      2.837714427     -1.016410322
C       -0.949650925      2.717975500      0.872089398
C        0.234694604      4.215810233     -1.061476644
C       -1.145901623      4.080602906      0.882634313
C       -0.539877247      4.848174340     -0.103938878
C       -0.368762963     -2.828701158     -1.060777601
C        0.960349232     -2.725831273      0.844445708
C        1.188414693     -4.083525993      0.821960437
C       -0.164526464     -4.199915111     -1.142328577
C        0.615640707     -4.838659665     -0.193606905
H        1.396267697     -2.111531395      1.614712936
H       -0.622574951     -4.750838631     -1.950265288
H       -4.690102541     -1.063545566      1.903212964
H       -2.216013386      1.218702233     -1.621670030
H        2.214975977     -1.198919929     -1.627896329
H        4.691270852      1.079446503      1.896107172
H        0.713814256      4.777329446     -1.849654935
H       -1.409246502      2.093907744      1.620446572
H       -0.021191469      0.019419320      5.966604718
H       -1.787557441     -1.188631063      4.687649455
H        1.760891166      1.211384971      4.694935167
H       -1.080463010     -1.823557535     -4.703493022
H        1.030576086      1.903076884     -4.682175645
H       -0.042574169      0.057123030     -5.966653403
C       -1.240085136     -2.135072452     -2.065471409
H       -1.567836714     -2.866402472     -2.797370641
H       -2.143048313     -1.779754425     -1.566675813
C        1.254077577      2.147807669     -2.041025537
H        2.157132749      1.768263434     -1.561590420
H        1.585584433      2.885361921     -2.764728342
C        2.029316146      1.423277546      2.058430706
H        2.733007792      1.808295018      2.789567922
H        1.587499226      2.295679793      1.575068035
C       -2.026793285     -1.423504979      2.047519600
H       -1.577208754     -2.284848237      1.551967861
H       -2.728347497     -1.822332061      2.773073997
H       -1.765239845      4.522830534      1.648358026
H       -0.674023145      5.920564153     -0.130053246
H       -4.665196037      1.393020154     -1.620112132
H       -5.955529304      0.225528500      0.190049776
H        4.663807884     -1.360580734     -1.638117917
H        5.956145019     -0.194030668      0.172118075
H        0.777635524     -5.906163687     -0.247221027
H        1.807214470     -4.531542548      1.584792196


[1CH2]3+ in 4T2
Cr       0.000000000      0.000000000      0.000000000
N       -0.068102396      2.062875545     -0.487825331
N        2.067090011      0.000000000      0.059129144
N        0.000000000      0.000000000      2.161427782
N       -2.067088824      0.000040532      0.059255230
N        0.068165962     -2.062957002     -0.487127876
C       -2.749888228      0.689931664     -0.880119091
C       -2.745154975     -0.645465695      1.031041496
C       -4.124485137      0.763796564     -0.887289580
C       -4.131659754     -0.597574265      1.076917913
C       -4.831585799      0.110120832      0.113677415
N        0.000049739     -0.000314039     -2.545996683
C       -0.958464849     -0.671142384      2.835901819
C        0.959145468      0.670351302      2.835781741
C       -0.981638960     -0.683442541      4.219919852
C        0.983953531      0.680639486      4.219767345
C        0.001583995     -0.001958703      4.920496201
C        2.745142887      0.646172122      1.030471378
C        2.749883433     -0.689923404     -0.880210213
C        4.131692107      0.599201963      1.075758523
C        4.124524010     -0.762995278     -0.887894669
C        4.831640176     -0.108405063      0.112462472
C       -0.663995855     -0.947255952     -3.226601174
C        0.664815650      0.945911556     -3.226869623
C       -0.678897499     -0.981129957     -4.615220888
C        0.681198992      0.978324509     -4.615522678
C        0.001533222     -0.001770029     -5.320210808
C        0.583644659      2.738110362     -1.455706565
C       -0.809068522      2.750198088      0.410916001
C        0.492655068      4.123181451     -1.531569696
C       -0.919964138      4.122149555      0.392965707
C       -0.258619081      4.825491060     -0.605026112
C       -0.583967339     -2.738495367     -1.454564376
C        0.809063792     -2.750091964      0.411833102
C        0.919318476     -4.122104541      0.394672148
C       -0.493671876     -4.123646439     -1.529587005
C        0.257402069     -4.825749043     -0.602722916
H        1.319050192     -2.178299029      1.171632979
H       -1.019545599     -4.638048226     -2.320048457
H       -4.647831277     -1.118629160      1.869338895
H       -2.165700445      1.179410090     -1.641607135
H        2.165659915     -1.180094861     -1.641221316
H        4.647871573      1.120860004      1.867780112
H        1.018199782      4.637348247     -2.322402591
H       -1.318591488      2.178601246      1.171190033
H        0.002234115     -0.002788941      6.001695372
H       -1.760680884     -1.225550454      4.734610763
H        1.763505573      1.222115510      4.734343534
H       -1.218696447     -1.765004254     -5.125755634
H        1.221531860      1.761667023     -5.126308742
H        0.002108777     -0.002333501     -6.401561463
C       -1.418150998     -1.991651683     -2.449255433
H       -1.845428395     -2.707645808     -3.144731517
H       -2.259838078     -1.529454706     -1.932879306
C        1.418275949      1.991080652     -2.449879771
H        2.260089766      1.529580423     -1.933062182
H        1.845387545      2.706888250     -3.145652897
C        1.985879798      1.442501957      2.053670659
H        2.698688087      1.872381856      2.750223011
H        1.500556251      2.287056375      1.559023153
C       -1.986114517     -1.442290492      2.053987784
H       -1.501567087     -2.287227833      1.559222531
H       -2.698999659     -1.871683638      2.750761364
H       -1.518705693      4.617348659      1.142368866
H       -0.330155562      5.902704875     -0.662453453
H       -4.622861155      1.323871477     -1.664014584
H       -5.911431107      0.151365255      0.143785723
H        4.622903923     -1.323138254     -1.664568329
H        5.911526345     -0.148926883      0.142101098
H        0.328377820     -5.903036223     -0.659470640
H        1.518016945     -4.617129544      1.144223683


[1CH2]3+ in 2E
Cr       0.000000000      0.000000000      0.000000000
N       -0.187460902      2.101133974     -0.068112638
N        2.111419281      0.000000000      0.065177795
N        0.000000000      0.000000000      2.109244410
N       -2.111653484     -0.000613282      0.065580419
N        0.186921511     -2.101225799     -0.068762752
C       -2.799375181      0.710957602     -0.852812258
C       -2.788998319     -0.640308547      1.039292521
C       -4.173411336      0.799016682     -0.846226875
C       -4.174955851     -0.580059254      1.103048717
C       -4.878600622      0.140009077      0.152724989
N       -0.000042407      0.000477267     -2.109833619
C       -0.961122645     -0.666784087      2.795209991
C        0.960309403      0.668265262      2.794909297
C       -0.982514210     -0.672013670      4.180290513
C        0.979588898      0.677135727      4.180020953
C       -0.002066844      0.003587244      4.885054399
C        2.788987399      0.638697126      1.039401535
C        2.798850376     -0.711900929     -0.853191569
C        4.174831061      0.576672666      1.103987916
C        4.172766791     -0.801548338     -0.845878620
C        4.878153013     -0.143916397      0.153833504
C       -0.585342478     -1.012413777     -2.795305566
C        0.585628883      1.013483750     -2.794826890
C       -0.591385320     -1.032535274     -4.180445568
C        0.592578090      1.033764461     -4.179963742
C        0.000838502      0.000641305     -4.884957235
C        0.392927686      2.832726702     -1.040244404
C       -0.960459771      2.723139198      0.847944183
C        0.212372418      4.208179570     -1.102686026
C       -1.168043187      4.084221653      0.841856145
C       -0.569054873      4.845286035     -0.153961050
C       -0.393543918     -2.832281420     -1.041280314
C        0.959599119     -2.723833916      0.847150593
C        1.166781532     -4.084966487      0.840581420
C       -0.213401405     -4.207775264     -1.104178447
C        0.567693166     -4.845492721     -0.155592012
H        1.415476458     -2.106273730      1.602951598
H       -0.688576450     -4.763668125     -1.898637950
H       -4.686050577     -1.099129597      1.900147108
H       -2.224043186      1.218186003     -1.609034659
H        2.223314640     -1.218165295     -1.609898838
H        4.686046972      1.094903157      1.901559002
H        0.687532263      4.764449397     -1.896890079
H       -1.416280223      2.105197426      1.603447372
H       -0.002954046      0.005079066      5.966123478
H       -1.767831441     -1.207993124      4.691482597
H        1.764224415      1.214288098      4.691027797
H       -1.061462374     -1.858659769     -4.692119314
H        1.062973835      1.859963475     -4.691221089
H        0.001207117      0.000676820     -5.966029529
C       -1.255063119     -2.136981284     -2.053551478
H       -1.590149598     -2.868724404     -2.781787747
H       -2.155400447     -1.767224673     -1.562009224
C        1.254872246      2.137892907     -2.052486610
H        2.154966307      1.768093899     -1.560497099
H        1.590225339      2.869941344     -2.780286910
C        2.022921636      1.433561559      2.054386415
H        2.725413482      1.823993345      2.783434436
H        1.576594847      2.301264378      1.567675594
C       -2.022426483     -1.434027995      2.054840590
H       -1.574821966     -2.301360356      1.568716715
H       -2.724699019     -1.824947834      2.783844233
H       -1.790540031      4.530752745      1.602541303
H       -0.712907939      5.916011717     -0.193460023
H       -4.672804546      1.378136775     -1.608297447
H       -5.957664578      0.191338490      0.193408193
H        4.671947922     -1.380857506     -1.607944173
H        5.957124101     -0.196678964      0.195174905
H        0.711183641     -5.916251701     -0.195454106
H        1.789066805     -4.531966472      1.601164131


[1CH2]3+ in 2T1
Cr       0.000000000      0.000000000      0.000000000
N       -0.181854822      2.101188882     -0.069929861
N        2.105945887      0.000000000      0.072129583
N        0.000000000      0.000000000      2.113886850
N       -2.105984035     -0.000369600      0.072125900
N        0.181457810     -2.101171764     -0.070608406
C       -2.797046332      0.713385894     -0.843410628
C       -2.783829239     -0.641244008      1.046415376
C       -4.170690581      0.803078141     -0.832861148
C       -4.169362390     -0.579995146      1.112935146
C       -4.874936037      0.142628645      0.165924111
N        0.000153268      0.000301785     -2.111312380
C       -0.956322906     -0.673490142      2.799827262
C        0.955955948      0.674038199      2.799769781
C       -0.975730324     -0.682115073      4.184968020
C        0.974447993      0.684064802      4.184922159
C       -0.000899789      0.001373953      4.890005726
C        2.783868268      0.640393971      1.046685216
C        2.796901894     -0.713990446     -0.843304989
C        4.169335704      0.578230149      1.113713736
C        4.170482573     -0.804566991     -0.832269565
C        4.874792012     -0.144765868      0.166899598
C       -0.586538822     -1.011580917     -2.797888677
C        0.587233207      1.012333097     -2.797338624
C       -0.591623369     -1.032156334     -4.182919604
C        0.593135803      1.033210227     -4.182360272
C        0.000970264      0.000594546     -4.887790226
C        0.396122801      2.831192696     -1.045367621
C       -0.955595247      2.724877742      0.845235765
C        0.210675607      4.205669218     -1.112864912
C       -1.166763597      4.085069930      0.833867589
C       -0.571727408      4.844153501     -0.165866360
C       -0.396424362     -2.830932168     -1.046279330
C        0.954720654     -2.725136231      0.844786626
C        1.165458418     -4.085390472      0.833451664
C       -0.211377129     -4.205469480     -1.113746980
C        0.570494464     -4.844237461     -0.166504758
H        1.409094248     -2.108549250      1.602262884
H       -0.684188620     -4.759757529     -1.910730439
H       -4.678795152     -1.101036483      1.909828208
H       -2.223514645      1.220723777     -1.600877254
H        2.223326984     -1.220837237     -1.601064286
H        4.678797976      1.098892556      1.910837897
H        0.683602028      4.760116336     -1.909669328
H       -1.410026892      2.108152557      1.602557627
H       -0.001283296      0.001960735      5.971064521
H       -1.756470330     -1.225069227      4.695871312
H        1.754885598      1.227484483      4.695789792
H       -1.062581726     -1.858087812     -4.694113399
H        1.064434825      1.859224874     -4.693102154
H        0.001307130      0.000691662     -5.968833980
C       -1.259008688     -2.134322643     -2.056066389
H       -1.595543523     -2.865711483     -2.783915994
H       -2.157154779     -1.761537824     -1.562749002
C        1.259303506      2.134869049     -2.054832055
H        2.157105334      1.761911621     -1.561025675
H        1.596292625      2.866439261     -2.782285332
C        2.017556067      1.439338043      2.058065934
H        2.719226132      1.833450424      2.786050630
H        1.572440710      2.305409724      1.567438267
C       -2.017332113     -1.439595489      2.058136283
H       -1.571602645     -2.305516722      1.567820171
H       -2.718959205     -1.833927584      2.786040732
H       -1.790136346      4.532503142      1.593292760
H       -0.719501287      5.914155813     -0.209622743
H       -4.671026886      1.384083312     -1.592904999
H       -5.953854497      0.194534161      0.208766318
H        4.670706205     -1.385775256     -1.592232550
H        5.953657550     -0.197418196      0.210165923
H        0.717922922     -5.914288711     -0.210248167
H        1.788432850     -4.533051879      1.593069404


[1O]2+ in 5E
Cr       0.000000000      0.000000000      0.000000000
N        0.000000000      0.000000000      2.158787843
N       -0.003708613     -0.000978386     -2.076895954
N        2.322126064      0.000000000      0.430980862
N       -2.321740353      0.001485855      0.431614633
N       -0.051180616      2.106957873     -0.158881755
N        0.047799088     -2.107719990     -0.156583596
C        0.940926190      0.655023940      2.856451845
C        0.984643171      0.680960294      4.238641257
C        0.006215357     -0.007922470      4.937250524
C       -0.975515748     -0.692291507      4.239170599
C       -0.938361083     -0.658314362      2.856740275
H        1.770457510      1.230521430      4.732810653
H       -1.759393699     -1.244335487      4.733647301
C        3.169039026     -0.404540529     -0.534351275
C        4.395106384      0.191796831     -0.742582344
C        4.766286596      1.254098261      0.082858217
C        3.911780965      1.664013109      1.090926137
C        2.706510352      0.985405571      1.220346687
H        5.716540385      1.751152418     -0.054411545
H        2.820488745     -1.219107798     -1.155386778
H        5.042092155     -0.158115425     -1.533235131
H        4.155915314      2.468781584      1.767783039
C       -2.707528491     -0.982573356      1.221976622
C       -3.914530201     -1.658467615      1.094040192
C       -4.769066341     -1.246993491      0.086661236
C       -4.396314291     -0.185984818     -0.739681322
C       -3.168568172      0.407505160     -0.533086765
H       -5.720631808     -1.741855822     -0.049469067
H       -4.159684487     -2.462422806      1.771494483
H       -5.043280586      0.165110668     -1.529824586
H       -2.818477199      1.220741503     -1.154985429
C        0.598449024      0.974383338     -2.766385049
C        0.631607223      1.015527631     -4.146014419
C       -0.006824887     -0.002775003     -4.839951311
C       -0.643787455     -1.020105927     -4.143221150
C       -0.607581206     -0.977218180     -2.763753318
H        1.134233272      1.829743617     -4.644136337
H       -1.147631256     -1.834924906     -4.639131603
C       -0.661429697      2.873442883      0.768343005
C       -0.550775373      4.246538915      0.776237919
C        0.213183611      4.863032783     -0.212365674
C        0.815896884      4.086086257     -1.186373031
C        0.639319882      2.713829472     -1.118569829
H        0.325200730      5.938039567     -0.231978153
H       -1.238536178      2.346004043      1.512252217
H       -1.049192506      4.820444470      1.542830912
H        1.399243418      4.509715396     -1.989422500
C       -0.645658790     -2.714901216     -1.113890198
C       -0.823703211     -4.087077636     -1.179690107
C       -0.219281352     -4.863508131     -0.206308616
C        0.547780334     -4.246681289      0.779607059
C        0.659824660     -2.873662189      0.769859215
H       -0.332333056     -5.938434895     -0.224440471
H       -1.409400506     -4.511017840     -1.980860355
H        1.047589922     -4.820187190      1.545598621
H        1.239611928     -2.345969116      1.511510918
O        1.260691992      1.953891903     -2.079593333
O       -1.268655569     -1.955579136     -2.074242406
O        1.864976312      1.427154653      2.213007789
O       -1.866580077     -1.425779351      2.214272865
H        0.008786316     -0.011109157      6.018037182
H       -0.008033340     -0.003491125     -5.920698606


[1O]2+ in 3T1
Cr       0.000000000      0.000000000      0.000000000
N        0.000000000      0.000000000      2.075430638
N        0.000193309      0.000185569     -2.075498867
N        2.073090533      0.000000000      0.118128476
N       -2.073059604     -0.000096090      0.118089970
N       -0.031728493      2.072671604     -0.118167340
N        0.031624970     -2.072631336     -0.118559115
C        0.980687537      0.598020512      2.765664274
C        1.019871553      0.632990827      4.145914955
C       -0.000452108      0.000731975      4.841194238
C       -1.020538213     -0.631930958      4.145916745
C       -0.980881578     -0.597708590      2.765673874
H        1.837790563      1.131436994      4.642055272
H       -1.838609394     -1.130129163      4.642056393
C        2.843573639     -0.590258317     -0.825790858
C        4.216653728     -0.482557184     -0.841739187
C        4.849664480      0.239437012      0.167092614
C        4.076672873      0.807921603      1.165133163
C        2.702910543      0.649716299      1.096647299
H        5.925314643      0.342266445      0.185485870
H        2.322133506     -1.149469886     -1.586388762
H        4.778413728     -0.961197972     -1.629978433
H        4.504841403      1.357341828      1.989640416
C       -2.702881565     -0.649891059      1.096553221
C       -4.076637974     -0.808162763      1.164972960
C       -4.849609412     -0.239617910      0.166947397
C       -4.216594226      0.482493190     -0.841798447
C       -2.843516293      0.590218278     -0.825812464
H       -5.925259183     -0.342472688      0.185295450
H       -4.504821850     -1.357635721      1.989437831
H       -4.778351872      0.961188371     -1.630005394
H       -2.322034842      1.149475503     -1.586349025
C        0.583917375      0.989600970     -2.765508613
C        0.618726699      1.029255689     -4.145747474
C        0.001252546      0.000002472     -4.841158143
C       -0.616792224     -1.029149015     -4.146081400
C       -0.583060417     -0.989285808     -2.765835246
H        1.105370378      1.854320205     -4.641768730
H       -1.103077642     -1.854263313     -4.642371293
C       -0.634799364      2.833717394      0.825234919
C       -0.550521880      4.208468585      0.839988896
C        0.160414694      4.852770673     -0.169536101
C        0.742092169      4.088727655     -1.166921308
C        0.607528528      2.712556966     -1.097107351
H        0.244652243      5.930023515     -0.189007553
H       -1.184991811      2.303347597      1.586179915
H       -1.038544686      4.762750347      1.627766516
H        1.284047967      4.525605734     -1.991800573
C       -0.607603491     -2.712328080     -1.097635631
C       -0.742381831     -4.088472082     -1.167556137
C       -0.160908473     -4.852666467     -0.170161610
C        0.550060584     -4.208559216      0.839463117
C        0.634519052     -2.833816744      0.824835939
H       -0.245304906     -5.929905851     -0.189714228
H       -1.284304130     -4.525215650     -1.992528420
H        1.037945030     -4.762982820      1.627226815
H        1.184678619     -2.303533168      1.585863048
O        1.223216425      1.982397357     -2.086310907
O       -1.222912702     -1.981946882     -2.086922728
O        1.963722905      1.252584364      2.086877888
O       -1.963653205     -1.252644690      2.086836870
H       -0.000635623      0.001036483      5.921991952
H        0.001680380     -0.000077048     -5.921958467


[1O]+ in 6A1
Cr       0.000000000      0.000000000      0.000000000
N        0.000000000      0.000000000      2.195712074
N       -0.066063654      0.058953672     -2.064008086
N        2.323805679      0.000000000      0.465993429
N       -2.321576299      0.017829692      0.507062000
N       -0.080655420      2.111138760     -0.193396825
N        0.023035085     -2.139925568     -0.088901570
C        0.986975603      0.598557234      2.880777618
C        1.128371247      0.514545061      4.253997289
C        0.193842001     -0.223967923      4.963279185
C       -0.839872157     -0.843217954      4.281985445
C       -0.894613097     -0.702301611      2.903880344
H        1.949248984      1.024027730      4.734122993
H       -1.596327813     -1.426459031      4.783344595
C        3.098413196     -0.296384342     -0.599814663
C        4.134005795      0.512751419     -1.016613886
C        4.391852779      1.685709833     -0.305211173
C        3.619332142      1.991216822      0.803538633
C        2.609729825      1.101353407      1.143170760
H        5.187742269      2.350928022     -0.609659308
H        2.837792967     -1.202865088     -1.129402819
H        4.716660669      0.241574328     -1.884448783
H        3.782257703      2.878334484      1.397036244
C       -2.684621037     -1.001207756      1.262390037
C       -3.846355553     -1.741857522      1.071849875
C       -4.683770878     -1.356858531      0.040706351
C       -4.339022252     -0.257960897     -0.748500868
C       -3.153137193      0.394192373     -0.483596119
H       -5.599313438     -1.901598529     -0.143770114
H       -4.070316855     -2.574638720      1.721317998
H       -4.973784492      0.074705090     -1.556500817
H       -2.820612809      1.233522989     -1.078968153
C        0.874306391      0.838886453     -2.688873066
C        1.613128298      0.459997472     -3.778100208
C        1.412520857     -0.812538793     -4.342224158
C        0.437637925     -1.640858613     -3.736375506
C       -0.242054070     -1.171014529     -2.657457069
H        2.321889140      1.162049499     -4.192875003
H        0.212845839     -2.629217372     -4.111153831
C       -0.655305934      2.848287848      0.783799761
C       -0.627077223      4.221307146      0.805781043
C        0.035130559      4.888599346     -0.231723171
C        0.605142610      4.154300095     -1.246372795
C        0.507177248      2.759103681     -1.204441132
H        0.091359463      5.968289071     -0.246157560
H       -1.146683937      2.283937311      1.561449504
H       -1.104459608      4.758911180      1.611023765
H        1.113464150      4.616848676     -2.078968229
C       -0.739955073     -2.737456360     -1.005656235
C       -1.094909557     -4.077525844     -0.941185807
C       -0.582852773     -4.835221256      0.097317887
C        0.274661295     -4.239179065      1.021610460
C        0.549435814     -2.894646839      0.894830649
H       -0.831779585     -5.884583037      0.175552087
H       -1.734776559     -4.495789498     -1.703437800
H        0.713827769     -4.805222103      1.829325232
H        1.192664137     -2.378875397      1.592225063
O        1.100493620      2.118375457     -2.229161307
O       -1.205324372     -1.979215028     -2.039625771
O        1.857520645      1.434797990      2.242241635
O       -1.879689157     -1.419296881      2.291563830
H        0.269898898     -0.313052115      6.037672962
H        1.968915418     -1.138161344     -5.206785794


[1O]+ in 2T2
Cr       0.000000000      0.000000000      0.000000000
N        0.000000000      0.000000000      2.029544208
N        0.000014026      0.000024006     -2.029621985
N        2.055885598      0.000000000      0.109413648
N       -2.055871126      0.000111921      0.109430015
N       -0.081447463      2.054189959     -0.109665367
N        0.081541111     -2.054187188     -0.109741322
C        0.959185872      0.630495710      2.735606423
C        1.002150438      0.658742922      4.112284810
C       -0.000011819      0.000034170      4.819904735
C       -1.002178211     -0.658677054      4.112297580
C       -0.959205930     -0.630454328      2.735621381
H        1.809772565      1.178964073      4.604212495
H       -1.809811004     -1.178873421      4.604234087
C        2.839951353     -0.643107422     -0.794023814
C        4.216963544     -0.611609983     -0.747940356
C        4.850215593      0.086711103      0.278149122
C        4.058680967      0.712209295      1.235132559
C        2.686199410      0.636649656      1.105251640
H        5.927845716      0.133157515      0.341413720
H        2.320236788     -1.178317053     -1.572908956
H        4.783504738     -1.130102029     -1.507843966
H        4.479216164      1.251572611      2.070656618
C       -2.686226751     -0.636387699      1.105333020
C       -4.058714787     -0.711591838      1.235367098
C       -4.850188299     -0.085870778      0.278475752
C       -4.216879621      0.612273681     -0.747698923
C       -2.839865445      0.643382843     -0.793955251
H       -5.927823445     -0.132014943      0.341875441
H       -4.479302588     -1.250841692      2.070936706
H       -4.783377074      1.130902559     -1.507541774
H       -2.320069124      1.178400306     -1.572912969
C        0.592624589      0.983159479     -2.735609588
C        0.619218032      1.027160853     -4.112279262
C       -0.000084394      0.000152883     -4.819873241
C       -0.619313312     -1.026933984     -4.112332889
C       -0.592609913     -0.983063798     -2.735662525
H        1.107574436      1.854427243     -4.604225512
H       -1.107695648     -1.854157643     -4.604325344
C       -0.756172821      2.812232083      0.792966558
C       -0.781304408      4.189333854      0.745319981
C       -0.109454031      4.849595875     -0.281443315
C        0.548360893      4.083360203     -1.237380484
C        0.529240941      2.709096470     -1.105990753
H       -0.107421807      5.928150173     -0.345939080
H       -1.269328577      2.271694871      1.572497068
H       -1.322621024      4.735003899      1.504579728
H        1.070242539      4.524821558     -2.073214651
C       -0.528985883     -2.709090934     -1.106159149
C       -0.547820207     -4.083349779     -1.237691089
C        0.110127524     -4.849537429     -0.281808700
C        0.781791520     -4.189264213      0.745068496
C        0.756346933     -2.812174605      0.792870500
H        0.108332767     -5.928087446     -0.346427743
H       -1.069587000     -4.524838255     -2.073581336
H        1.323172074     -4.734911778      1.504298479
H        1.269278098     -2.271569952      1.572496799
O        1.234454880      1.972470329     -2.033979001
O       -1.234318725     -1.972480285     -2.034069582
O        1.922484773      1.310895288      2.034214488
O       -1.922540379     -1.310792981      2.034210892
H       -0.000013604      0.000047574      5.899977121
H       -0.000130252      0.000206305     -5.899949221


[1S]2+ in 5E
Cr       0.000000000      0.000000000      0.000000000
N        0.000000000      0.000000000      2.409086291
N       -0.000009307      0.000014934     -2.409285238
N        2.141173172      0.000000000      0.116995612
N       -2.141231065     -0.000073781      0.116824162
N       -0.101442136      2.138332872     -0.115046172
N        0.101322832     -2.138372173     -0.115145564
C        0.921978406      0.682805424      3.092152240
C        0.968407012      0.702587200      4.482573603
C       -0.001756047      0.002070745      5.182971662
C       -0.971033431     -0.699527809      4.482384719
C       -0.922850890     -0.681811643      3.092024473
H        1.750322978      1.244093059      4.993084064
H       -1.753579871     -1.240293554      4.992704840
C        2.798830645     -0.712052996     -0.816913186
C        4.174180074     -0.726954424     -0.924533811
C        4.919543669      0.012223483     -0.015445759
C        4.256333895      0.714681953      0.976901144
C        2.864412923      0.686131641      1.014288489
H        5.999544383      0.027177222     -0.063703256
H        2.187692722     -1.270200375     -1.508802711
H        4.643694572     -1.303071096     -1.707868495
H        4.798460833      1.272116548      1.725770957
C       -2.864494970     -0.686602548      1.013780381
C       -4.256383920     -0.715758958      0.975893082
C       -4.919531646     -0.013443412     -0.016607914
C       -4.174159621      0.726195134     -0.925314109
C       -2.798840131      0.711847747     -0.817213209
H       -5.999507208     -0.028862398     -0.065272501
H       -4.798537267     -1.273534707      1.724489460
H       -4.643637897      1.302212360     -1.708743528
H       -2.187669908      1.270269819     -1.508851644
C        0.637560985      0.953878386     -3.092249293
C        0.655152870      1.001256277     -4.482650743
C        0.002262373     -0.001610170     -5.183020181
C       -0.651806119     -1.003657101     -4.482539647
C       -0.636485819     -0.954660984     -3.092193500
H        1.158398980      1.808356455     -4.993107329
H       -1.154241042     -1.811335502     -4.992872841
C       -0.841581222      2.760839920      0.821085201
C       -0.922958896      4.133848915      0.928645726
C       -0.223463394      4.913997199      0.017391134
C        0.508195889      4.285479860     -0.976473336
C        0.547213469      2.893794327     -1.013709362
H       -0.260909473      5.993458434      0.065542426
H       -1.366281683      2.123298038      1.515282477
H       -1.518720494      4.574953355      1.713794918
H        1.037393469      4.853907207     -1.726327770
C       -0.548085382     -2.893862973     -1.013217487
C       -0.510248372     -4.285556616     -0.975081921
C        0.221087605     -4.914033967      0.019048064
C        0.921497531     -4.133878592      0.929601416
C        0.841214370     -2.760878500      0.821183110
H        0.257606432     -5.993493645      0.067930618
H       -1.040081966     -4.854029603     -1.724453170
H        1.517084037     -4.574967694      1.714891998
H        1.366540758     -2.123302657      1.514872520
S        1.612184453      2.188689493     -2.250835773
S       -1.612390376     -2.188480311     -2.250748986
S        2.108709908      1.715883264      2.251202525
S       -2.108558507     -1.715972448      2.250871896
H       -0.002443126      0.002889968      6.264234997
H        0.003151583     -0.002246037     -6.264283450


[1S]2+ in 3T1
Cr       0.000000000      0.000000000      0.000000000
N        0.000000000      0.000000000      2.136593599
N       -0.022733329     -0.025787230     -2.136126861
N        2.103379822      0.000000000      0.000640209
N       -2.140050085     -0.079458056      0.022631885
N       -0.282141048      2.084465264     -0.022041909
N        0.207343253     -2.131632426      0.001463100
C        0.896386829      0.741508073      2.829871003
C        0.943763650      0.766679380      4.217070274
C        0.027389512      0.022179740      4.939337991
C       -0.902860359     -0.731904626      4.247098962
C       -0.887860667     -0.722981392      2.857204700
H        1.699524710      1.358689730      4.709936776
H       -1.651311242     -1.311646721      4.765469408
C        2.764773754     -0.770847493     -0.891201205
C        4.138643888     -0.784328332     -1.005111164
C        4.896234893      0.000857897     -0.144076745
C        4.234806655      0.749977280      0.815719373
C        2.845819167      0.730985395      0.850506428
H        5.975272385      0.014910252     -0.203898418
H        2.157801935     -1.374593942     -1.545046024
H        4.600885004     -1.404559078     -1.758855573
H        4.775484181      1.347636426      1.534315724
C       -2.846903064     -0.873257926      0.838141997
C       -4.218659776     -1.066625295      0.693697286
C       -4.884372948     -0.407536864     -0.323833892
C       -4.167237569      0.459846113     -1.140073569
C       -2.813773427      0.604457925     -0.924960362
H       -5.947673664     -0.547608720     -0.459637759
H       -4.743305775     -1.712761977      1.381696799
H       -4.644972623      1.018787233     -1.930803717
H       -2.229635220      1.270403891     -1.538053939
C        0.584204890      0.953410047     -2.847964980
C        0.589279780      0.985922362     -4.235837054
C       -0.031751505     -0.031689823     -4.938994238
C       -0.647208135     -1.045848017     -4.227671486
C       -0.627017452     -1.011816305     -2.838248098
H        1.069203830      1.808126816     -4.743993857
H       -1.126165455     -1.871940362     -4.730806994
C       -1.124128111      2.646802298      0.873422523
C       -1.320506815      4.007656383      0.973931844
C       -0.654387439      4.853581297      0.095007132
C        0.165358289      4.287543325     -0.868090745
C        0.332403175      2.908186005     -0.888940609
H       -0.784467631      5.925385908      0.144065030
H       -1.632818275      1.971851621      1.541307681
H       -1.988091948      4.391258233      1.731327477
H        0.676729995      4.895175193     -1.599670933
C       -0.494301782     -2.947983758     -0.796074424
C       -0.502671905     -4.331259665     -0.633308825
C        0.249350950     -4.890307924      0.383977662
C        1.022636094     -4.054019246      1.181216870
C        0.984311297     -2.696264899      0.948595512
H        0.252793006     -5.960908503      0.533983446
H       -1.080883581     -4.945824548     -1.307166197
H        1.648051983     -4.443117587      1.970737164
H        1.572876382     -2.020771700      1.546764302
S        1.490235326      2.256209128     -2.056124599
S       -1.542508646     -2.322609224     -2.072874410
S        2.056076516      1.805546925      2.012250134
S       -2.073642898     -1.813753606      2.117848389
H        0.034255243      0.033867763      6.020094000
H       -0.031454600     -0.037308054     -6.019823349


[1S]+ in 6A1
Cr       0.000000000      0.000000000      0.000000000
N        0.000000000      0.000000000      2.129785578
N        0.001281142     -0.005341842     -2.092339932
N        2.142674921      0.000000000      0.036137494
N       -2.141321204      0.002998183      0.034412725
N       -0.343443756      2.437886416     -0.188844123
N        0.352179647     -2.434581119     -0.177208851
C        0.889533673      0.733345303      2.832023308
C        0.922200491      0.752055133      4.220715653
C       -0.000585855     -0.001643172      4.926474196
C       -0.923212189     -0.754335823      4.219476055
C       -0.890030846     -0.733904400      2.830817889
H        1.671392838      1.340611915      4.727626348
H       -1.672605774     -1.343492189      4.725392749
C        2.795464343     -0.710793898     -0.899301721
C        4.156329959     -0.600433920     -1.104834836
C        4.884890932      0.269746376     -0.302424349
C        4.227122661      0.975302878      0.691555727
C        2.852331722      0.809200229      0.827602522
H        5.951795111      0.384815381     -0.435021982
H        2.182983292     -1.362114567     -1.500759535
H        4.630017084     -1.182153021     -1.881663885
H        4.759347584      1.635921461      1.359584501
C       -2.852053463     -0.805748313      0.825635923
C       -4.227036601     -0.969727600      0.689698427
C       -4.883765452     -0.263677733     -0.304628948
C       -4.153945924      0.605160233     -1.107382831
C       -2.793060964      0.714393088     -0.901322007
H       -5.950813040     -0.377324502     -0.437264534
H       -4.760178815     -1.629535318      1.357783182
H       -4.626762006      1.187149647     -1.884535522
H       -2.179885391      1.365734500     -1.502124636
C        0.522508490      1.047747496     -2.845647694
C        0.483574259      1.089065259     -4.220978126
C       -0.042307983      0.013909332     -4.956847905
C       -0.544442738     -1.072724714     -4.218099779
C       -0.540931154     -1.047350834     -2.842498233
H        0.888727433      1.955450636     -4.724419523
H       -0.963019609     -1.933725683     -4.719670773
C       -0.978327681      3.052682022      0.820884936
C       -0.664402551      4.329369620      1.243687230
C        0.355708517      5.011286739      0.579846780
C        1.001765159      4.397378821     -0.477274785
C        0.613765349      3.102625547     -0.834522905
H        0.632933780      6.013508017      0.877626422
H       -1.751804040      2.475776084      1.312021123
H       -1.198581702      4.777563531      2.068758256
H        1.782511905      4.903057378     -1.028171885
C       -0.595344812     -3.108553089     -0.827263531
C       -0.966831695     -4.409935599     -0.476271056
C       -0.315600192     -5.019257025      0.580310868
C        0.694381763     -4.327003023      1.248820155
C        0.993367891     -3.045067883      0.830895699
H       -0.580809718     -6.025976871      0.873820060
H       -1.739464033     -4.923759207     -1.030996749
H        1.232495318     -4.771432132      2.073364920
H        1.759300588     -2.460586909      1.324851425
S        1.534424878      2.312110180     -2.128872574
S       -1.529949583     -2.325097407     -2.115376418
S        2.041186945      1.821203125      2.034624888
S       -2.042129269     -1.820083912      2.031574953
H       -0.000728929     -0.002368554      6.007389179
H       -0.059708804      0.020999898     -6.035886968


[1S]+ in 2T2
Cr       0.000000000      0.000000000      0.000000000
N       -0.225431791      2.113828834      0.029545426
N        2.114785442      0.000000000      0.035409455
N        0.000000000      0.000000000      2.198923145
N       -2.106655381      0.004768351      0.027477322
N        0.234369560     -2.123560701      0.049073866
C       -2.767698024      0.749154295     -0.895310200
C       -2.866290265     -0.673478226      0.912852605
C       -4.139483414      0.775314610     -1.009286390
C       -4.255198962     -0.667090831      0.883459328
C       -4.912220775      0.043634207     -0.110261962
N        0.000636659     -0.017105568     -2.038770896
C       -0.902068818     -0.719664482      2.903691807
C        0.916182749      0.699419359      2.906614869
C       -0.921298788     -0.756528087      4.292512748
C        0.967818774      0.690013126      4.294480626
C        0.032102682     -0.046329826      5.002186577
C        2.869089539      0.692431788      0.913843063
C        2.779594488     -0.748901173     -0.879653529
C        4.258084824      0.698196622      0.881981909
C        4.151680490     -0.767296709     -0.993772011
C        4.919076275     -0.018565975     -0.104575844
C       -0.609706361     -1.012205261     -2.774087923
C        0.605215189      0.970264473     -2.789407096
C       -0.598383662     -1.060001615     -4.154467831
C        0.587621488      1.000401180     -4.170088214
C       -0.006879113     -0.034584467     -4.889250578
C        0.410065971      2.938190932     -0.826221972
C       -1.044780306      2.684796450      0.942423373
C        0.291388409      4.322221185     -0.765181954
C       -1.185899832      4.047844469      1.086323868
C       -0.494249871      4.893903471      0.223860245
C       -0.406965190     -2.957380453     -0.791894631
C        1.057395561     -2.681913472      0.965082920
C        1.197484152     -4.043578843      1.126711799
C       -0.287922136     -4.340591430     -0.715414406
C        0.501634945     -4.899375321      0.277810739
H        1.593116865     -1.996940982      1.601547571
H       -0.815923141     -4.958104730     -1.427131604
H       -4.802576990     -1.221231819      1.631694639
H       -2.149600887      1.310151061     -1.576377808
H        2.165428375     -1.320903112     -1.555262710
H        4.802111721      1.264249501      1.623704384
H        0.816132311      4.930821720     -1.486979377
H       -1.576780599      2.009073188      1.591784391
H        0.044966527     -0.064830990      6.082888500
H       -1.685640008     -1.328401564      4.796170389
H        1.742623805      1.246681364      4.798951723
H       -1.063723715     -1.901276738     -4.646782196
H        1.049847649      1.835697628     -4.675391229
H       -0.009312278     -0.041389888     -5.968927424
S       -1.538112270     -2.291164383     -1.975213201
S        1.534298704      2.260918423     -2.010134960
S        2.100153642      1.751418090      2.103496633
S       -2.109189828     -1.742471455      2.099367109
H       -1.833705102      4.434977942      1.859349282
H       -0.581408061      5.968286676      0.304866821
H       -4.592655338      1.366740657     -1.791763735
H       -5.991389786      0.043133153     -0.166973484
H        4.608909194     -1.364976374     -1.769090964
H        5.998158402     -0.010041489     -0.162921971
H        0.588817088     -5.972720674      0.372245678
H        1.847654792     -4.421619822      1.902169471


[1O]3+ in 4A2 at [1S]3+ geometry
Cr       0.000000000      0.000000000      0.000000000
N        0.000000000      0.000000000      2.139976920
N        0.000053976      0.000185212     -2.139929294
N        2.117641935      0.000000000      0.024942240
N       -2.117637702     -0.000167749      0.024904669
N       -0.163514712      2.111493425     -0.023972788
N        0.163351725     -2.111502950     -0.024358558
C        0.904318409      0.724673846      2.842796274
C        0.928513451      0.744498942      4.230447720
C       -0.000756723      0.000816520      4.934665161
C       -0.929596677     -0.743361211      4.230374694
C       -0.904628507     -0.724361102      2.842741769
H        1.683777447      1.324390422      4.738389086
H       -1.685110444     -1.322990748      4.738244621
C        2.769892583     -0.738781182     -0.900271262
C        4.130253300     -0.659891967     -1.091575187
C        4.871019426      0.200273480     -0.289574787
C        4.221824248      0.917887043      0.698639913
C        2.843880029      0.789906055      0.834012978
H        5.940892525      0.291222645     -0.413622930
H        2.170313593     -1.394198956     -1.508928288
H        4.593727372     -1.262019475     -1.858266765
H        4.765037923      1.560060039      1.375535403
C       -2.843823407     -0.790374906      0.833730398
C       -4.221689307     -0.918768123      0.697985850
C       -4.870850089     -0.201256691     -0.290336273
C       -4.130164927      0.659278651     -1.092021284
C       -2.769880412      0.738558399     -0.900350109
H       -5.940659158     -0.292547704     -0.414686047
H       -4.764880228     -1.561190362      1.374665436
H       -4.593634766      1.261358003     -1.858754137
H       -2.170280255      1.394219065     -1.508715029
C        0.652091895      0.958281259     -2.842614237
C        0.669615070      0.984437962     -4.230264625
C        0.000640304      0.000073556     -4.934585785
C       -0.668674193     -0.984207769     -4.230464654
C       -0.651738404     -0.957939940     -2.842815854
H        1.188816269      1.782759522     -4.738017604
H       -1.187670601     -1.782566901     -4.738365802
C       -0.948429037      2.704438120      0.903109768
C       -0.974466675      4.066753617      1.094989439
C       -0.175253980      4.871899448      0.291990481
C        0.589037250      4.280409990     -0.697482602
C        0.567366384      2.896712557     -0.833468455
H       -0.166894567      5.945555635      0.416543459
H       -1.553465962      2.055608074      1.513292412
H       -1.609023752      4.482024405      1.863141017
H        1.186918640      4.871764507     -1.374624160
C       -0.567741041     -2.896568621     -0.833810833
C       -0.589887109     -4.280239066     -0.697611192
C        0.174151703     -4.871842297      0.291996302
C        0.973679259     -4.066874799      1.094866141
C        0.948093539     -2.704583115      0.902775858
H        0.165383766     -5.945474142      0.416728142
H       -1.187959531     -4.871489864     -1.374674961
H        1.608099279     -4.482248247      1.863075399
H        1.553348484     -2.055788524      1.512763235
O        1.620565637      2.228469643     -2.081173685
O       -1.620571458     -2.228067998     -2.081696512
O        2.096400232      1.788376209      2.081684341
O       -2.096221899     -1.788603755      2.081524001
H       -0.001079522      0.001172128      6.015465241
H        0.000886372      0.000012171     -6.015388511


[1O]3+ in 4A2 at [1NMe]3+ geometry
Cr       0.000000000      0.000000000      0.000000000
N        0.000000000      0.000000000      2.046308309
N        0.002436105      0.003371585     -2.045953769
N        2.053919741      0.000000000      0.126759637
N       -2.054149918     -0.003904587      0.125510963
N       -0.047648994      2.053450420     -0.121549889
N        0.046514831     -2.052989605     -0.127665126
C        0.944182574      0.692836173      2.727676791
C        0.954898953      0.721252741      4.116162234
C       -0.010194852      0.011661193      4.806387382
C       -0.969878172     -0.704444459      4.115032065
C       -0.948213155     -0.688116740      2.726834071
H        1.724761773      1.258584549      4.643620521
H       -1.744085315     -1.237565032      4.640625101
C        2.783987846     -0.650805950     -0.805979096
C        4.135018883     -0.462967059     -0.951749270
C        4.770148921      0.434303330     -0.094561686
C        4.043601772      1.069758258      0.889836557
C        2.671819226      0.813910026      1.002482558
H        5.832055382      0.618376123     -0.179211910
H        2.241819733     -1.318939551     -1.455481256
H        4.673530078     -0.995078725     -1.720764663
H        4.533915686      1.727974501      1.586898324
C       -2.668563277     -0.826591936      0.995631274
C       -4.035716223     -1.101572782      0.870068086
C       -4.761469800     -0.475307761     -0.120698097
C       -4.131426918      0.432327700     -0.971046873
C       -2.784495520      0.638321140     -0.812974320
H       -5.819705927     -0.674727694     -0.216029647
H       -4.523116066     -1.768218768      1.561118004
H       -4.670330136      0.957715990     -1.744391516
H       -2.244769038      1.313972084     -1.456759732
C        0.671390246      0.966795153     -2.724368118
C        0.697721153      0.983875595     -4.112739766
C        0.012672411      0.003435263     -4.806275415
C       -0.678102499     -0.976569643     -4.117921369
C       -0.661770286     -0.959629686     -2.729532290
H        1.215121558      1.769312581     -4.637236392
H       -1.191607434     -1.762301482     -4.645822961
C       -0.712238514      2.765185772      0.815642448
C       -0.547561149      4.118027003      0.971684153
C        0.340617537      4.773964033      0.120380213
C        0.988959130      4.066087250     -0.869077768
C        0.756256932      2.690863027     -0.992494446
H        0.507567518      5.838011044      0.213682413
H       -1.371252109      2.205279863      1.459419413
H       -1.089583685      4.641960555      1.743814094
H        1.640161279      4.572594641     -1.561049052
C       -0.754126561     -2.688056192     -1.003308799
C       -0.986012027     -4.063870873     -0.885561973
C       -0.339170051     -4.775051571      0.102627643
C        0.545730751     -4.121239624      0.958889612
C        0.709045427     -2.767543672      0.808740048
H       -0.504948665     -5.839644939      0.191311957
H       -1.635108619     -4.568316699     -1.581041715
H        1.085996380     -4.647452373      1.730712073
H        1.364989513     -2.209787133      1.457594640
O        1.357128476      1.956746380     -2.008939743
O       -1.352107853     -1.950281377     -2.019160282
O        1.920538830      1.400751188      2.015404550
O       -1.917936991     -1.404182425      2.013173640
H       -0.014391527      0.016732395      5.887354984
H        0.016990321      0.003194950     -5.887249200


[1O]3+ in 4A2 at [1CH2]3+ geometry
Cr       0.000000000      0.000000000      0.000000000
N       -0.183210340      2.101430763     -0.051990606
N        2.110329610      0.000000000      0.061025250
N        0.000000000      0.000000000      2.111943226
N       -2.111961891      0.007434382      0.058739204
N        0.192924961     -2.102654558     -0.074364220
C       -2.794849637      0.719136998     -0.862529282
C       -2.791777554     -0.623103710      1.035993584
C       -4.168472570      0.815216812     -0.855317655
C       -4.177001929     -0.552190572      1.102398979
C       -4.876827709      0.167021472      0.148495074
N        0.000393608      0.010193277     -2.112660261
C       -0.967564274     -0.659200036      2.793824095
C        0.961632501      0.663656508      2.797462718
C       -0.996688163     -0.658723386      4.178802666
C        0.975011411      0.677233695      4.182881036
C       -0.015071218      0.013485242      4.885615193
C        2.790629376      0.630961850      1.037569474
C        2.793762971     -0.702223209     -0.867066977
C        4.176914081      0.568124507      1.096143045
C        4.167679774     -0.790285915     -0.867324157
C        4.876899483     -0.142422767      0.136078459
C       -0.585759069     -0.998081311     -2.802133765
C        0.575308741      1.033238221     -2.790438419
C       -0.608369475     -1.001419696     -4.187366871
C        0.567788582      1.069775504     -4.175299513
C       -0.029482900      0.043406626     -4.885793526
C        0.402511428      2.837714427     -1.016410322
C       -0.949650925      2.717975500      0.872089398
C        0.234694604      4.215810233     -1.061476644
C       -1.145901623      4.080602906      0.882634313
C       -0.539877247      4.848174340     -0.103938879
C       -0.368762963     -2.828701158     -1.060777601
C        0.960349232     -2.725831273      0.844445708
C        1.188414693     -4.083525993      0.821960437
C       -0.164526464     -4.199915111     -1.142328577
C        0.615640707     -4.838659665     -0.193606905
H        1.396267696     -2.111531395      1.614712936
H       -0.622574951     -4.750838631     -1.950265288
H       -4.690102541     -1.063545566      1.903212964
H       -2.216013386      1.218702233     -1.621670030
H        2.214975977     -1.198919929     -1.627896329
H        4.691270852      1.079446503      1.896107172
H        0.713814256      4.777329446     -1.849654935
H       -1.409246502      2.093907744      1.620446572
H       -0.021191469      0.019419320      5.966604718
H       -1.787557441     -1.188631063      4.687649455
H        1.760891166      1.211384971      4.694935167
H       -1.080463010     -1.823557535     -4.703493022
H        1.030576086      1.903076884     -4.682175645
H       -0.042574169      0.057123030     -5.966653403
O       -1.240085136     -2.135072452     -2.065471409
O        1.254077577      2.147807669     -2.041025537
O        2.029316146      1.423277547      2.058430706
O       -2.026793285     -1.423504979      2.047519600
H       -1.765239845      4.522830534      1.648358026
H       -0.674023145      5.920564153     -0.130053247
H       -4.665196037      1.393020154     -1.620112132
H       -5.955529304      0.225528500      0.190049775
H        4.663807884     -1.360580734     -1.638117917
H        5.956145019     -0.194030668      0.172118075
H        0.777635524     -5.906163687     -0.247221027
H        1.807214470     -4.531542548      1.584792197


[1S]3+ in 4A2 at [1O]3+ geometry
Cr       0.000000000      0.000000000      0.000000000
N        0.000000000      0.000000000      2.050958723
N        0.000068793     -0.000049743     -2.050727472
N        2.067827835      0.000000000      0.108504091
N       -2.067825718     -0.000382595      0.108562300
N       -0.003948721      2.067581239     -0.109378821
N        0.003666140     -2.067626219     -0.109391521
C        0.975380035      0.613576258      2.742347320
C        1.011091032      0.649264500      4.119432683
C       -0.000490547      0.000921827      4.813423774
C       -1.011790075     -0.647954258      4.119509414
C       -0.975561542     -0.613222238      2.742421405
H        1.821064017      1.160573550      4.615547467
H       -1.821912288     -1.158975435      4.615676057
C        2.829120218     -0.594921172     -0.840136088
C        4.197296353     -0.464913435     -0.867195567
C        4.821835576      0.298612605      0.116607911
C        4.055612849      0.880018590      1.110216514
C        2.686100012      0.687385900      1.071139950
H        5.895297026      0.424402270      0.117861532
H        2.310727072     -1.173842141     -1.587215828
H        4.761486085     -0.950915641     -1.648466507
H        4.484287167      1.457859508      1.914469623
C       -2.686003701     -0.688033613      1.071055281
C       -4.055448275     -0.881236227      1.109835507
C       -4.821702223     -0.300015983      0.116139060
C       -4.197282065      0.463921757     -0.867421526
C       -2.829160964      0.594427450     -0.840104867
H       -5.895115518     -0.426218936      0.117170956
H       -4.484056446     -1.459280878      1.913976958
H       -4.761523657      0.949851995     -1.648700933
H       -2.310810682      1.173674921     -1.586960765
C        0.613250284      0.975631394     -2.742022934
C        0.649553960      1.010906878     -4.119118352
C        0.001545727     -0.000940348     -4.813039591
C       -0.647302840     -1.012298085     -4.119156982
C       -0.612523195     -0.976091249     -2.742067385
H        1.160713782      1.820964003     -4.615242661
H       -1.157995399     -1.822631969     -4.615310925
C       -0.601829052      2.827852838      0.838063830
C       -0.474886309      4.196355476      0.864697850
C        0.288497382      4.822115510     -0.118406585
C        0.872768333      4.056796089     -1.111099182
C        0.683128669      2.686931349     -1.071602980
H        0.411831136      5.895866420     -0.120007346
H       -1.180995559      2.308533632      1.584202164
H       -0.963176678      4.759920779      1.644990342
H        1.450319261      4.486595967     -1.914963874
C       -0.683874809     -2.686878961     -1.071332041
C       -0.874387615     -4.056638923     -1.110307004
C       -0.290404007     -4.821956228     -0.117437661
C        0.473637980     -4.196335367      0.865247665
C        0.601375018     -2.827918456      0.838128919
H       -0.414402937     -5.895630937     -0.118624606
H       -1.452301030     -4.486378476     -1.913944679
H        0.961805051     -4.759941946      1.645587254
H        1.181055356     -2.308644230      1.583894183
S        1.276885122      1.948025281     -2.057604131
S       -1.277039113     -1.947915212     -2.057643819
S        1.946640424      1.278834611      2.057995193
S       -1.946509717     -1.279033582      2.058142833
H       -0.000697456      0.001316593      5.894066159
H        0.002159043     -0.001310243     -5.893685681


[1S]3+ in 4A2 at [1NMe]3+ geometry
Cr       0.000000000      0.000000000      0.000000000
N        0.000000000      0.000000000      2.046308309
N        0.002436105      0.003371585     -2.045953769
N        2.053919741      0.000000000      0.126759637
N       -2.054149918     -0.003904587      0.125510963
N       -0.047648994      2.053450420     -0.121549889
N        0.046514831     -2.052989605     -0.127665126
C        0.944182574      0.692836173      2.727676791
C        0.954898953      0.721252741      4.116162234
C       -0.010194852      0.011661193      4.806387382
C       -0.969878172     -0.704444459      4.115032065
C       -0.948213155     -0.688116740      2.726834071
H        1.724761773      1.258584549      4.643620521
H       -1.744085315     -1.237565032      4.640625101
C        2.783987846     -0.650805950     -0.805979096
C        4.135018883     -0.462967059     -0.951749270
C        4.770148921      0.434303330     -0.094561686
C        4.043601772      1.069758258      0.889836557
C        2.671819226      0.813910026      1.002482558
H        5.832055382      0.618376123     -0.179211910
H        2.241819733     -1.318939551     -1.455481256
H        4.673530078     -0.995078725     -1.720764663
H        4.533915686      1.727974501      1.586898324
C       -2.668563277     -0.826591936      0.995631274
C       -4.035716223     -1.101572782      0.870068086
C       -4.761469800     -0.475307761     -0.120698097
C       -4.131426918      0.432327700     -0.971046873
C       -2.784495520      0.638321140     -0.812974320
H       -5.819705927     -0.674727694     -0.216029647
H       -4.523116066     -1.768218768      1.561118004
H       -4.670330136      0.957715990     -1.744391516
H       -2.244769038      1.313972084     -1.456759732
C        0.671390246      0.966795153     -2.724368118
C        0.697721153      0.983875595     -4.112739766
C        0.012672411      0.003435263     -4.806275415
C       -0.678102499     -0.976569643     -4.117921369
C       -0.661770286     -0.959629686     -2.729532290
H        1.215121558      1.769312581     -4.637236392
H       -1.191607434     -1.762301482     -4.645822961
C       -0.712238514      2.765185772      0.815642448
C       -0.547561149      4.118027003      0.971684153
C        0.340617537      4.773964033      0.120380213
C        0.988959130      4.066087250     -0.869077768
C        0.756256932      2.690863027     -0.992494446
H        0.507567518      5.838011044      0.213682413
H       -1.371252109      2.205279863      1.459419413
H       -1.089583685      4.641960555      1.743814094
H        1.640161279      4.572594641     -1.561049052
C       -0.754126561     -2.688056192     -1.003308799
C       -0.986012027     -4.063870873     -0.885561973
C       -0.339170051     -4.775051571      0.102627643
C        0.545730751     -4.121239624      0.958889612
C        0.709045427     -2.767543672      0.808740048
H       -0.504948665     -5.839644939      0.191311957
H       -1.635108619     -4.568316699     -1.581041715
H        1.085996380     -4.647452373      1.730712073
H        1.364989513     -2.209787133      1.457594640
S        1.357128476      1.956746380     -2.008939743
S       -1.352107853     -1.950281377     -2.019160282
S        1.920538830      1.400751188      2.015404550
S       -1.917936991     -1.404182425      2.013173640
H       -0.014391527      0.016732395      5.887354984
H        0.016990321      0.003194950     -5.887249200


[1S]3+ in 4A2 at [1CH2]3+ geometry
Cr       0.000000000      0.000000000      0.000000000
N       -0.183210340      2.101430763     -0.051990606
N        2.110329610      0.000000000      0.061025250
N        0.000000000      0.000000000      2.111943226
N       -2.111961891      0.007434382      0.058739204
N        0.192924961     -2.102654558     -0.074364220
C       -2.794849637      0.719136998     -0.862529282
C       -2.791777554     -0.623103710      1.035993584
C       -4.168472570      0.815216812     -0.855317655
C       -4.177001929     -0.552190572      1.102398979
C       -4.876827709      0.167021472      0.148495074
N        0.000393608      0.010193277     -2.112660261
C       -0.967564274     -0.659200036      2.793824095
C        0.961632501      0.663656508      2.797462718
C       -0.996688163     -0.658723386      4.178802666
C        0.975011411      0.677233695      4.182881036
C       -0.015071218      0.013485242      4.885615193
C        2.790629376      0.630961850      1.037569474
C        2.793762971     -0.702223209     -0.867066977
C        4.176914081      0.568124507      1.096143045
C        4.167679774     -0.790285915     -0.867324157
C        4.876899483     -0.142422767      0.136078459
C       -0.585759069     -0.998081311     -2.802133765
C        0.575308741      1.033238221     -2.790438419
C       -0.608369475     -1.001419696     -4.187366871
C        0.567788582      1.069775504     -4.175299513
C       -0.029482900      0.043406626     -4.885793526
C        0.402511428      2.837714427     -1.016410322
C       -0.949650925      2.717975500      0.872089398
C        0.234694604      4.215810233     -1.061476644
C       -1.145901623      4.080602906      0.882634313
C       -0.539877247      4.848174340     -0.103938879
C       -0.368762963     -2.828701158     -1.060777601
C        0.960349232     -2.725831273      0.844445708
C        1.188414693     -4.083525993      0.821960437
C       -0.164526464     -4.199915111     -1.142328577
C        0.615640707     -4.838659665     -0.193606905
H        1.396267696     -2.111531395      1.614712936
H       -0.622574951     -4.750838631     -1.950265288
H       -4.690102541     -1.063545566      1.903212964
H       -2.216013386      1.218702233     -1.621670030
H        2.214975977     -1.198919929     -1.627896329
H        4.691270852      1.079446503      1.896107172
H        0.713814256      4.777329446     -1.849654935
H       -1.409246502      2.093907744      1.620446572
H       -0.021191469      0.019419320      5.966604718
H       -1.787557441     -1.188631063      4.687649455
H        1.760891166      1.211384971      4.694935167
H       -1.080463010     -1.823557535     -4.703493022
H        1.030576086      1.903076884     -4.682175645
H       -0.042574169      0.057123030     -5.966653403
S       -1.240085136     -2.135072452     -2.065471409
S        1.254077577      2.147807669     -2.041025537
S        2.029316146      1.423277547      2.058430706
S       -2.026793285     -1.423504979      2.047519600
H       -1.765239845      4.522830534      1.648358026
H       -0.674023145      5.920564153     -0.130053247
H       -4.665196037      1.393020154     -1.620112132
H       -5.955529304      0.225528500      0.190049775
H        4.663807884     -1.360580734     -1.638117917
H        5.956145019     -0.194030668      0.172118075
H        0.777635524     -5.906163687     -0.247221027
H        1.807214470     -4.531542548      1.584792197


[1NMe]3+ in 4A2 at [1O]3+ geometry
Cr       0.000000000      0.000000000      0.000000000
N        0.000000000      0.000000000      2.050958441
N        0.000068635     -0.000049964     -2.050727539
N        2.067827565      0.000000000      0.108504312
N       -2.067825333     -0.000382729      0.108562494
N       -0.003948587      2.067581114     -0.109378550
N        0.003666304     -2.067625809     -0.109391426
C        0.975379868      0.613576158      2.742346871
C        1.011090783      0.649264562      4.119432463
C       -0.000490477      0.000921601      4.813423591
C       -1.011789997     -0.647954111      4.119509046
C       -0.975561513     -0.613222008      2.742421442
H        1.821063632      1.160573244      4.615547119
H       -1.821912109     -1.158975512      4.615675461
C        2.829119906     -0.594920865     -0.840136022
C        4.197295876     -0.464913386     -0.867195442
C        4.821834942      0.298612472      0.116607677
C        4.055612667      0.880018649      1.110216668
C        2.686099759      0.687386077      1.071139659
H        5.895296655      0.424402152      0.117861626
H        2.310726782     -1.173841964     -1.587215493
H        4.761485588     -0.950915572     -1.648466628
H        4.484287067      1.457859142      1.914469356
C       -2.686003660     -0.688033582      1.071055189
C       -4.055448062     -0.881236412      1.109835668
C       -4.821701692     -0.300015696      0.116139120
C       -4.197281847      0.463921910     -0.867421681
C       -2.829160951      0.594427508     -0.840104572
H       -5.895115171     -0.426218972      0.117170762
H       -4.484056173     -1.459280761      1.913976876
H       -4.761523101      0.949851869     -1.648700618
H       -2.310810419      1.173675083     -1.586960824
C        0.613250315      0.975631464     -2.742022734
C        0.649553777      1.010906781     -4.119117906
C        0.001545633     -0.000940559     -4.813039421
C       -0.647302835     -1.012297910     -4.119156872
C       -0.612523270     -0.976091228     -2.742067095
H        1.160713800      1.820963851     -4.615242526
H       -1.157995459     -1.822631765     -4.615310559
C       -0.601829129      2.827852565      0.838063783
C       -0.474886378      4.196355064      0.864697713
C        0.288497553      4.822115354     -0.118406664
C        0.872768386      4.056795763     -1.111099087
C        0.683128450      2.686931241     -1.071602874
H        0.411831112      5.895865799     -0.120007486
H       -1.180995371      2.308533642      1.584201892
H       -0.963176602      4.759920478      1.644990269
H        1.450319253      4.486595515     -1.914963630
C       -0.683874718     -2.686878956     -1.071332010
C       -0.874387811     -4.056638845     -1.110307085
C       -0.290404018     -4.821955925     -0.117437889
C        0.473637937     -4.196334893      0.865247483
C        0.601374833     -2.827918178      0.838128686
H       -0.414402958     -5.895630555     -0.118624488
H       -1.452300869     -4.486378288     -1.913944338
H        0.961804947     -4.759941452      1.645587082
H        1.181055209     -2.308644091      1.583894189
N        1.276884778      1.948024889     -2.057603809
N       -1.277038987     -1.947915290     -2.057643865
N        1.946640361      1.278834332      2.057995065
N       -1.946509444     -1.279033474      2.058142548
H       -0.000697581      0.001316685      5.894065866
H        0.002159040     -0.001310110     -5.893684986
C        2.516701601      2.471338234     -2.659742410
H        3.130788222      2.882301244     -1.863781957
H        3.045883724      1.639917718     -3.114233539
H        2.337327293      3.238699011     -3.412588447
C       -2.516873036     -2.470667501     -2.660202592
H       -2.337603491     -3.238457040     -3.412637919
H       -3.131660366     -2.880835062     -1.864359670
H       -3.045234977     -1.639050409     -3.115296557
C        2.465879721      2.520882797      2.659099128
H        1.632764287      3.048167652      3.112812545
H        3.233469798      2.344897404      3.412592515
H        2.875245095      3.135490271      1.862687693
C       -2.465479661     -2.520962995      2.659709229
H       -2.874197266     -3.136207548      1.863445472
H       -1.632302483     -3.047619706      3.114036969
H       -3.233478548     -2.344869332      3.412758314


[1NMe]3+ in 4A2 at [1S]3+ geometry
Cr       0.000000000      0.000000000      0.000000000
N        0.000000000      0.000000000      2.139976541
N        0.000054138      0.000185439     -2.139929345
N        2.117641514      0.000000000      0.024942191
N       -2.117637464     -0.000167778      0.024904646
N       -0.163514742      2.111493428     -0.023972535
N        0.163351543     -2.111502935     -0.024358399
C        0.904318569      0.724673569      2.842795942
C        0.928513598      0.744498784      4.230447282
C       -0.000756823      0.000816619      4.934664548
C       -0.929596864     -0.743361265      4.230374141
C       -0.904628374     -0.724360855      2.842741473
H        1.683777059      1.324390274      4.738388963
H       -1.685110399     -1.322990751      4.738244214
C        2.769892590     -0.738781156     -0.900271426
C        4.130253202     -0.659892031     -1.091575114
C        4.871019187      0.200273461     -0.289574976
C        4.221823684      0.917886996      0.698639685
C        2.843879558      0.789906053      0.834013113
H        5.940892060      0.291222453     -0.413623060
H        2.170313202     -1.394199090     -1.508928424
H        4.593727132     -1.262019246     -1.858266500
H        4.765037736      1.560060175      1.375535293
C       -2.843823240     -0.790375106      0.833730211
C       -4.221688786     -0.918768078      0.697985717
C       -4.870849736     -0.201256497     -0.290336130
C       -4.130164556      0.659278769     -1.092021349
C       -2.769880090      0.738558265     -0.900350012
H       -5.940658832     -0.292547891     -0.414685839
H       -4.764879944     -1.561190235      1.374665374
H       -4.593634368      1.261358078     -1.858753850
H       -2.170279938      1.394219005     -1.508715162
C        0.652092059      0.958281194     -2.842614210
C        0.669615106      0.984437676     -4.230264409
C        0.000640235      0.000073498     -4.934585295
C       -0.668674091     -0.984207608     -4.230464119
C       -0.651738506     -0.957939659     -2.842815390
H        1.188815940      1.782759441     -4.738017454
H       -1.187670699     -1.782566722     -4.738365498
C       -0.948428891      2.704438078      0.903109635
C       -0.974466600      4.066753534      1.094989154
C       -0.175253706      4.871899324      0.291990452
C        0.589037027      4.280409586     -0.697482802
C        0.567366465      2.896712417     -0.833468474
H       -0.166894398      5.945555197      0.416543391
H       -1.553465693      2.055608152      1.513292168
H       -1.609023446      4.482024313      1.863140662
H        1.186918597      4.871763890     -1.374624146
C       -0.567740902     -2.896568530     -0.833811008
C       -0.589887121     -4.280238747     -0.697610928
C        0.174151710     -4.871841730      0.291996230
C        0.973679150     -4.066874330      1.094865942
C        0.948093210     -2.704582840      0.902775600
H        0.165383655     -5.945473635      0.416727957
H       -1.187959281     -4.871489739     -1.374674900
H        1.608099155     -4.482247655      1.863075240
H        1.553348336     -2.055788462      1.512763289
N        1.620565595      2.228469306     -2.081173288
N       -1.620571232     -2.228067932     -2.081696129
N        2.096400135      1.788376234      2.081684419
N       -2.096221788     -1.788603413      2.081524082
H       -0.001079771      0.001171901      6.015464561
H        0.000886354      0.000012285     -6.015387862
C        2.007105269      3.247661366     -3.037182951
H        2.615246517      3.975660105     -2.502828856
H        2.661864865      2.782062240     -3.771687548
H        1.182677854      3.756231829     -3.541729324
C       -2.006950298     -3.247205589     -3.037825800
H       -1.182439370     -3.755958754     -3.542041931
H       -2.615449819     -3.975054814     -2.503678135
H       -2.661361406     -2.781513922     -3.772579116
C        3.081809842      2.254502441      3.037386020
H        2.566150356      2.871963930      3.770776556
H        3.653136931      1.473133958      3.543345877
H        3.760113685      2.917033304      2.502282625
C       -3.081726736     -2.254861151      3.037078658
H       -3.759665121     -2.917751122      2.501947013
H       -2.566018294     -2.872003539      3.770708238
H       -3.653450938     -1.473583143      3.542732214


[1NMe]3+ in 4A2 at [1CH2]3+ geometry
Cr       0.000000000      0.000000000      0.000000000
N       -0.183210269      2.101430742     -0.051990446
N        2.110329695      0.000000000      0.061025210
N        0.000000000      0.000000000      2.111943131
N       -2.111961728      0.007434563      0.058738944
N        0.192924879     -2.102654294     -0.074364421
C       -2.794849268      0.719137051     -0.862529149
C       -2.791777425     -0.623103389      1.035993478
C       -4.168472205      0.815217066     -0.855317635
C       -4.177001916     -0.552190045      1.102398639
C       -4.876827206      0.167021862      0.148495291
N        0.000393811      0.010193191     -2.112659883
C       -0.967564504     -0.659199663      2.793823778
C        0.961632542      0.663656228      2.797462695
C       -0.996688019     -0.658723386      4.178802335
C        0.975011167      0.677233369      4.182880721
C       -0.015071468      0.013485015      4.885614806
C        2.790629276      0.630961434      1.037569645
C        2.793762481     -0.702223159     -0.867066846
C        4.176913797      0.568124306      1.096142755
C        4.167679373     -0.790286041     -0.867324253
C        4.876899188     -0.142423087      0.136078477
C       -0.585758905     -0.998080960     -2.802133791
C        0.575308874      1.033238295     -2.790438466
C       -0.608369564     -1.001419310     -4.187366601
C        0.567788482      1.069775283     -4.175299357
C       -0.029482683      0.043406750     -4.885793233
C        0.402511457      2.837714225     -1.016410098
C       -0.949650829      2.717975610      0.872089489
C        0.234694987      4.215809840     -1.061476339
C       -1.145901050      4.080602528      0.882634342
C       -0.539876968      4.848173916     -0.103938949
C       -0.368763385     -2.828700925     -1.060777399
C        0.960348726     -2.725831333      0.844445501
C        1.188414132     -4.083525981      0.821960509
C       -0.164526668     -4.199914760     -1.142328456
C        0.615640491     -4.838659401     -0.193607021
H        1.396267181     -2.111531251      1.614712988
H       -0.622575410     -4.750838207     -1.950265335
H       -4.690102032     -1.063545249      1.903212887
H       -2.216013129      1.218702127     -1.621669922
H        2.214975921     -1.198920155     -1.627896026
H        4.691270791      1.079446186      1.896107249
H        0.713814718      4.777329030     -1.849654789
H       -1.409246274      2.093907657      1.620446648
H       -0.021191553      0.019419250      5.966604410
H       -1.787557402     -1.188630911      4.687649067
H        1.760890892      1.211384637      4.694934721
H       -1.080463102     -1.823557562     -4.703492519
H        1.030576076      1.903076693     -4.682175203
H       -0.042573996      0.057122893     -5.966652947
N       -1.240084997     -2.135072069     -2.065471221
N        1.254077564      2.147807238     -2.041025526
N        2.029316090      1.423277301      2.058430363
N       -2.026793016     -1.423504744      2.047519472
H       -1.765239137      4.522830122      1.648358044
H       -0.674022436      5.920563576     -0.130053284
H       -4.665195382      1.393020531     -1.620111973
H       -5.955528659      0.225529077      0.190049660
H        4.663807598     -1.360581069     -1.638117964
H        5.956144625     -0.194031407      0.172117800
H        0.777635220     -5.906163163     -0.247221087
H        1.807213788     -4.531542520      1.584792121
C        2.768908552      2.430034171      2.805224616
H        2.052658781      3.070588990      3.313255776
H        3.323564266      3.035865426      2.092936899
H        3.463529458      2.014798977      3.539401383
C       -2.771574249     -2.427286913      2.793868197
H       -2.059261357     -3.069824648      3.305046076
H       -3.326484258     -3.031273935      2.080213024
H       -3.467527282     -2.008746475      3.524760619
C        2.192070241      2.974228216     -2.787416848
H        1.715870656      3.637901755     -3.513334705
H        2.885867524      2.316703387     -3.304741383
H        2.753664819      3.571405878     -2.073580641
C       -2.165646227     -2.968138191     -2.819653205
H       -2.704541876     -3.593730273     -2.112717178
H       -1.681331411     -3.604571905     -3.564100875
H       -2.881439282     -2.317844735     -3.315849724


[1CH2]3+ in 4A2 at [1O]3+ geometry
Cr       0.000000000      0.000000000      0.000000000
N        0.000000000      0.000000000      2.050958441
N        0.000068635     -0.000049964     -2.050727539
N        2.067827565      0.000000000      0.108504312
N       -2.067825333     -0.000382729      0.108562494
N       -0.003948587      2.067581114     -0.109378550
N        0.003666304     -2.067625809     -0.109391426
C        0.975379868      0.613576158      2.742346871
C        1.011090783      0.649264561      4.119432463
C       -0.000490477      0.000921601      4.813423591
C       -1.011789997     -0.647954111      4.119509046
C       -0.975561513     -0.613222008      2.742421442
H        1.821063631      1.160573244      4.615547119
H       -1.821912109     -1.158975512      4.615675461
C        2.829119906     -0.594920865     -0.840136022
C        4.197295876     -0.464913386     -0.867195442
C        4.821834942      0.298612472      0.116607677
C        4.055612667      0.880018649      1.110216668
C        2.686099759      0.687386077      1.071139659
H        5.895296655      0.424402152      0.117861626
H        2.310726782     -1.173841964     -1.587215493
H        4.761485588     -0.950915572     -1.648466628
H        4.484287067      1.457859142      1.914469356
C       -2.686003660     -0.688033582      1.071055189
C       -4.055448062     -0.881236412      1.109835668
C       -4.821701692     -0.300015696      0.116139120
C       -4.197281847      0.463921910     -0.867421681
C       -2.829160951      0.594427508     -0.840104572
H       -5.895115171     -0.426218972      0.117170762
H       -4.484056173     -1.459280761      1.913976876
H       -4.761523101      0.949851869     -1.648700618
H       -2.310810419      1.173675083     -1.586960824
C        0.613250315      0.975631464     -2.742022734
C        0.649553777      1.010906782     -4.119117906
C        0.001545633     -0.000940559     -4.813039421
C       -0.647302835     -1.012297910     -4.119156872
C       -0.612523270     -0.976091228     -2.742067095
H        1.160713800      1.820963851     -4.615242526
H       -1.157995459     -1.822631765     -4.615310559
C       -0.601829129      2.827852565      0.838063783
C       -0.474886378      4.196355064      0.864697713
C        0.288497553      4.822115354     -0.118406664
C        0.872768386      4.056795763     -1.111099087
C        0.683128450      2.686931241     -1.071602874
H        0.411831112      5.895865799     -0.120007486
H       -1.180995371      2.308533642      1.584201892
H       -0.963176602      4.759920478      1.644990269
H        1.450319253      4.486595515     -1.914963630
C       -0.683874718     -2.686878956     -1.071332010
C       -0.874387811     -4.056638845     -1.110307085
C       -0.290404018     -4.821955925     -0.117437889
C        0.473637937     -4.196334893      0.865247483
C        0.601374833     -2.827918178      0.838128686
H       -0.414402958     -5.895630555     -0.118624488
H       -1.452300869     -4.486378288     -1.913944338
H        0.961804947     -4.759941452      1.645587082
H        1.181055209     -2.308644091      1.583894189
C        1.276884778      1.948024889     -2.057603809
C       -1.277038987     -1.947915290     -2.057643865
C        1.946640361      1.278834332      2.057995065
C       -1.946509444     -1.279033474      2.058142548
H       -0.000697581      0.001316685      5.894065866
H        0.002159040     -0.001310110     -5.893684986
H        1.512925195      2.204216338      1.647830646
H        2.639529771      1.696260142      2.785887555
H       -1.512572456     -2.204422246      1.648286213
H       -2.639384169     -1.696349470      2.786130168
H       -2.202506112     -1.515238055     -1.647297522
H       -1.693107219     -2.641528662     -2.785604504
H        2.202354189      1.515821895     -1.646712149
H        1.693063456      2.641628046     -2.785488288


[1CH2]3+ in 4A2 at [1S]3+ geometry
Cr       0.000000000      0.000000000      0.000000000
N        0.000000000      0.000000000      2.139976541
N        0.000054138      0.000185439     -2.139929345
N        2.117641514      0.000000000      0.024942192
N       -2.117637464     -0.000167778      0.024904646
N       -0.163514742      2.111493428     -0.023972535
N        0.163351543     -2.111502935     -0.024358399
C        0.904318569      0.724673569      2.842795942
C        0.928513598      0.744498784      4.230447282
C       -0.000756823      0.000816619      4.934664548
C       -0.929596864     -0.743361265      4.230374141
C       -0.904628374     -0.724360855      2.842741472
H        1.683777058      1.324390274      4.738388963
H       -1.685110400     -1.322990751      4.738244214
C        2.769892590     -0.738781156     -0.900271426
C        4.130253202     -0.659892031     -1.091575114
C        4.871019187      0.200273461     -0.289574976
C        4.221823684      0.917886996      0.698639686
C        2.843879558      0.789906053      0.834013113
H        5.940892060      0.291222453     -0.413623060
H        2.170313202     -1.394199090     -1.508928423
H        4.593727132     -1.262019246     -1.858266500
H        4.765037736      1.560060175      1.375535293
C       -2.843823240     -0.790375106      0.833730211
C       -4.221688786     -0.918768078      0.697985717
C       -4.870849736     -0.201256497     -0.290336130
C       -4.130164556      0.659278769     -1.092021350
C       -2.769880090      0.738558265     -0.900350012
H       -5.940658832     -0.292547891     -0.414685839
H       -4.764879944     -1.561190235      1.374665374
H       -4.593634368      1.261358078     -1.858753850
H       -2.170279938      1.394219005     -1.508715162
C        0.652092060      0.958281194     -2.842614210
C        0.669615106      0.984437676     -4.230264409
C        0.000640235      0.000073498     -4.934585295
C       -0.668674090     -0.984207608     -4.230464119
C       -0.651738506     -0.957939659     -2.842815391
H        1.188815940      1.782759441     -4.738017454
H       -1.187670699     -1.782566722     -4.738365498
C       -0.948428891      2.704438078      0.903109635
C       -0.974466600      4.066753534      1.094989154
C       -0.175253706      4.871899324      0.291990452
C        0.589037027      4.280409586     -0.697482802
C        0.567366465      2.896712417     -0.833468474
H       -0.166894398      5.945555197      0.416543391
H       -1.553465693      2.055608152      1.513292168
H       -1.609023446      4.482024313      1.863140662
H        1.186918597      4.871763890     -1.374624145
C       -0.567740902     -2.896568530     -0.833811008
C       -0.589887121     -4.280238747     -0.697610928
C        0.174151710     -4.871841730      0.291996230
C        0.973679150     -4.066874330      1.094865942
C        0.948093210     -2.704582840      0.902775600
H        0.165383655     -5.945473635      0.416727957
H       -1.187959281     -4.871489739     -1.374674900
H        1.608099155     -4.482247655      1.863075240
H        1.553348336     -2.055788462      1.512763289
C        1.620565595      2.228469307     -2.081173288
C       -1.620571232     -2.228067932     -2.081696129
C        2.096400135      1.788376233      2.081684419
C       -2.096221788     -1.788603413      2.081524082
H       -0.001079771      0.001171901      6.015464561
H        0.000886355      0.000012285     -6.015387862
H       -2.526945878     -1.829437814     -1.654000266
H       -1.775315540     -2.998070114     -2.823520968
H        2.526893704      1.829999077     -1.653231889
H        1.775395108      2.998557917     -2.822898170
H       -1.628327423     -2.661580529      1.654550588
H       -2.852048594     -2.002223096      2.823358154
H        1.629507253      2.661579513      1.654089361
H        2.852205186      2.001599710      2.823665612


[1CH2]3+ in 4A2 at [1NMe]3+ geometry
Cr       0.000000000      0.000000000      0.000000000
N        0.000000000      0.000000000      2.046308232
N        0.002439241      0.003372670     -2.045953766
N        2.053921443      0.000000000      0.126760990
N       -2.054147612     -0.003904857      0.125510825
N       -0.047648081      2.053450285     -0.121549992
N        0.046518954     -2.052989608     -0.127666109
C        0.944182423      0.692835332      2.727677504
C        0.954898321      0.721250777      4.116162982
C       -0.010195572      0.011658441      4.806387014
C       -0.969877776     -0.704447044      4.115030898
C       -0.948210477     -0.688120591      2.726831751
H        1.724760581      1.258582774      4.643621937
H       -1.744085080     -1.237568259      4.640622886
C        2.783990488     -0.650803797     -0.805978067
C        4.135021294     -0.462964167     -0.951747312
C        4.770150528      0.434306045     -0.094558834
C        4.043602477      1.069760029      0.889839221
C        2.671819939      0.813911784      1.002484568
H        5.832056686      0.618379371     -0.179208580
H        2.241822909     -1.318937529     -1.455480654
H        4.673533240     -0.995075253     -1.720762563
H        4.533915350      1.727976052      1.586901786
C       -2.668560243     -0.826596025      0.995627539
C       -4.035714057     -1.101575177      0.870065370
C       -4.761466948     -0.475310393     -0.120700861
C       -4.131424374      0.432325903     -0.971048886
C       -2.784493393      0.638320305     -0.812975459
H       -5.819703131     -0.674730694     -0.216033414
H       -4.523113897     -1.768221986      1.561114249
H       -4.670327057      0.957714265     -1.744393372
H       -2.244766729      1.313971567     -1.456760062
C        0.671395404      0.966795612     -2.724366118
C        0.697723836      0.983877828     -4.112738466
C        0.012676927      0.003437648     -4.806275172
C       -0.678097432     -0.976567932     -4.117922127
C       -0.661766264     -0.959628770     -2.729532877
H        1.215125356      1.769315331     -4.637234440
H       -1.191602077     -1.762299333     -4.645824172
C       -0.712238495      2.765184515      0.815643517
C       -0.547561915      4.118025983      0.971686108
C        0.340617215      4.773963896      0.120382672
C        0.988959499      4.066088159     -0.869074940
C        0.756259242      2.690863929     -0.992491393
H        0.507566499      5.838010618      0.213685776
H       -1.371251838      2.205278231      1.459419820
H       -1.089584754      4.641958566      1.743815701
H        1.640161609      4.572596012     -1.561045673
C       -0.754122696     -2.688055958     -1.003310560
C       -0.986007217     -4.063870622     -0.885564517
C       -0.339165800     -4.775051340      0.102624725
C        0.545734123     -4.121239404      0.958887410
C        0.709048417     -2.767543370      0.808739154
H       -0.504943849     -5.839644918      0.191308492
H       -1.635103504     -4.568316274     -1.581044745
H        1.085999703     -4.647452120      1.730710158
H        1.364991914     -2.209787092      1.457594323
C        1.357129279      1.956748792     -2.008938867
C       -1.352103788     -1.950280613     -2.019161815
C        1.920538761      1.400750158      2.015406078
C       -1.917936120     -1.404183341      2.013172695
H       -0.014392964      0.016729223      5.887354608
H        0.016995841      0.003197895     -5.887248658
H       -1.467861239     -2.332641894      1.638425548
H       -2.622807087     -1.806110875      2.742354968
H        1.476893596      2.330001240      1.634923628
H        2.624841166      1.801606164      2.745556379
H       -2.292141844     -1.525887710     -1.643274263
H       -1.733838835     -2.663622584     -2.750822981
H        2.296567490      1.532081612     -1.631208027
H        1.740627612      2.672506601     -2.737330638


bpop in 1A1
C        1.203535586      0.012581288      2.071060984
C        0.000000000      0.000000000      2.761938585
C       -1.203047431     -0.012697213      2.071122249
C        1.135423722      0.025516265      0.681834955
N        0.000000000      0.000000000      0.000000000
C       -1.131445750     -0.026340292      0.683373174
O       -2.254569285      0.006347462     -0.105467351
C       -3.350649658     -0.764981110      0.212059290
C       -3.216350550     -2.049907515      0.735075104
C       -4.376151403     -2.772345087      0.956734150
C       -5.607009903     -2.200756388      0.644785304
C       -5.617527480     -0.920110142      0.117331589
N       -4.504759484     -0.204296266     -0.094508537
O        2.241979860      0.000000000     -0.121650652
C        3.457031111      0.467071809      0.341075538
C        3.574425440      1.747839512      0.873178168
C        4.839355588      2.169171768      1.247074181
C        5.921635363      1.311713666      1.066960583
C        5.686008124      0.063471742      0.514536248
H        4.979965564      3.156738735      1.664940719
H        6.923803222      1.605975033      1.343403421
H        2.707392369      2.382393165      0.982854448
H        2.149015843      0.010088057      2.589742549
H        0.001296505      0.000135712      3.843360151
H       -2.243389302     -2.465300520      0.950166574
H       -4.318484878     -3.774775406      1.358814684
H       -6.532351209     -2.735890817      0.801244292
H       -6.550681929     -0.438222464     -0.147735384
H       -2.152522235     -0.012736839      2.583584004
N        4.465750360     -0.361372985      0.157245556
H        6.499931358     -0.631985814      0.350541842


bptp in 1A1
C        1.201624683      0.000892162      2.072239156
C        0.000000000      0.000000000      2.765396868
C       -1.202122210     -0.003284097      2.072662254
C        1.144496643      0.031509417      0.681001601
N        0.000000000      0.000000000      0.000000000
C       -1.145502383     -0.032024700      0.681421947
S       -2.577249295     -0.003411594     -0.374042576
C       -3.876021838     -0.715621214      0.623602432
C       -3.695984088     -1.911090453      1.318832534
C       -4.772022125     -2.424330082      2.024396433
C       -5.988144984     -1.750172370      1.987314598
C       -6.072868663     -0.585383565      1.239103890
N       -5.035302496     -0.063518915      0.574959283
S        2.587743767      0.000000000     -0.361604586
C        3.826888167      0.887029304      0.567947958
C        3.537732925      2.053158593      1.276651182
C        4.580156130      2.702276694      1.917221881
C        5.868781207      2.190030019      1.805573553
C        6.055970110      1.041620841      1.051061670
H        4.390919490      3.604697582      2.482843612
H        6.709128605      2.670619048      2.285748844
H        2.530703732      2.439446374      1.320281009
H        2.145670546     -0.020570509      2.593551849
H       -0.000114027      0.000170779      3.847218191
H       -2.743507527     -2.419606318      1.303668359
H       -4.666564281     -3.345014379      2.582234366
H       -6.853009587     -2.120656188      2.518929758
H       -7.005603525     -0.038305438      1.172972365
H       -2.144876496      0.016674731      2.595999167
N        5.055516171      0.388483447      0.449078488
H        7.044916256      0.616666388      0.927906517
