# Supplementary material for: Bridge editing of spin-flip emitters gives insight into excited state energies and dynamics
Source: Chem Sci. 2024 Nov 11;15(48):20251–62. doi: 10.1039/d4sc05860g (PMC11575611; doi:10.1039/d4sc05860g)
Supplement: SC-015-D4SC05860G-s003 [file SC-015-D4SC05860G-s003.cif]

# Supplementary Information (SI) for Chemical Science.
# This journal is © The Royal Society of Chemistry 2024

####################################################################### 
# 
# This file contains crystal structure data downloaded from the 
# Cambridge Structural Database (CSD) hosted by the Cambridge 
# Crystallographic Data Centre (CCDC).
# 
# Full information about CCDC data access policies and citation 
# guidelines are available at http://www.ccdc.cam.ac.uk/access/V1 
# 
# Audit and citation data items may have been added by the CCDC. 
# Please retain this information to preserve the provenance of 
# this file and to allow appropriate attribution of the data. 
# 
#######################################################################

data_frcrbpop2
_database_code_depnum_ccdc_archive 'CCDC 2380706'
loop_
_audit_author_name
_audit_author_address
'Christoph Foerster'
;Department of Chemistry, Johannes Gutenberg University Mainz
Germany
;
_audit_update_record             
;
2024-08-29 deposited with the CCDC.	2024-11-10 downloaded from the CCDC.
;

_audit_creation_method           SHELXL-2018/3
_shelx_SHELXL_version_number     2018/3
_chemical_name_systematic        ?
_chemical_name_common            ?
_chemical_melting_point          ?
_chemical_formula_moiety         ?
_chemical_formula_sum            'C33 H24 Cr F9 N6 O14 S3'
_chemical_formula_weight         1047.76

loop_
_atom_type_symbol
_atom_type_description
_atom_type_scat_dispersion_real
_atom_type_scat_dispersion_imag
_atom_type_scat_source
C C 0.0033 0.0016 'International Tables Vol C Tables 4.2.6.8 and 6.1.1.4'
H H 0.0000 0.0000 'International Tables Vol C Tables 4.2.6.8 and 6.1.1.4'
N N 0.0061 0.0033 'International Tables Vol C Tables 4.2.6.8 and 6.1.1.4'
O O 0.0106 0.0060 'International Tables Vol C Tables 4.2.6.8 and 6.1.1.4'
F F 0.0171 0.0103 'International Tables Vol C Tables 4.2.6.8 and 6.1.1.4'
S S 0.1246 0.1234 'International Tables Vol C Tables 4.2.6.8 and 6.1.1.4'
Cr Cr 0.3209 0.6236 'International Tables Vol C Tables 4.2.6.8 and 6.1.1.4'

_space_group_crystal_system      monoclinic
_space_group_IT_number           14
_space_group_name_H-M_alt        'P 21/n'
_space_group_name_Hall           '-P 2yn'

_shelx_space_group_comment       
;
The symmetry employed for this shelxl refinement is uniquely defined
by the following loop, which should always be used as a source of
symmetry information in preference to the above space-group names.
They are only intended as comments.
;

loop_
_space_group_symop_operation_xyz
'x, y, z'
'-x+1/2, y+1/2, -z+1/2'
'-x, -y, -z'
'x-1/2, -y-1/2, z-1/2'

_cell_length_a                   15.110(3)
_cell_length_b                   13.307(3)
_cell_length_c                   19.705(4)
_cell_angle_alpha                90
_cell_angle_beta                 98.83(3)
_cell_angle_gamma                90
_cell_volume                     3915.1(14)
_cell_formula_units_Z            4
_cell_measurement_temperature    120(2)
_cell_measurement_reflns_used    23511
_cell_measurement_theta_min      2.39
_cell_measurement_theta_max      28.49

_exptl_crystal_description       column
_exptl_crystal_colour            yellow
_exptl_crystal_density_meas      ?
_exptl_crystal_density_method    ?
_exptl_crystal_density_diffrn    1.778
_exptl_crystal_F_000             2116
_exptl_transmission_factor_min   ?
_exptl_transmission_factor_max   ?
_exptl_crystal_size_max          0.260
_exptl_crystal_size_mid          0.133
_exptl_crystal_size_min          0.070
_exptl_absorpt_coefficient_mu    0.573
_shelx_estimated_absorpt_T_min   0.865
_shelx_estimated_absorpt_T_max   0.961
_exptl_absorpt_correction_type   multi-scan
_exptl_absorpt_correction_T_min  0.87324
_exptl_absorpt_correction_T_max  1.09045
_exptl_absorpt_process_details   
;
MULABS
R. H. Blessing, Acta Crystallogr. A 1995, 51, 33-38.
with PLATON
A. L. Spek, Acta Crystallogr. D 2009, 65, 148-155.
;
_exptl_absorpt_special_details   ?
_diffrn_ambient_temperature      120(2)
_diffrn_radiation_wavelength     0.71073
_diffrn_radiation_type           MoK\a
_diffrn_source                   ?
_diffrn_measurement_device_type  'STOE IPDS 2T'
_diffrn_measurement_method       'rotation method, \w scans'
_diffrn_detector_area_resol_mean ?
_diffrn_reflns_number            31536
_diffrn_reflns_av_unetI/netI     0.0677
_diffrn_reflns_av_R_equivalents  0.0948
_diffrn_reflns_limit_h_min       -19
_diffrn_reflns_limit_h_max       19
_diffrn_reflns_limit_k_min       -17
_diffrn_reflns_limit_k_max       17
_diffrn_reflns_limit_l_min       -18
_diffrn_reflns_limit_l_max       26
_diffrn_reflns_theta_min         2.395
_diffrn_reflns_theta_max         28.175
_diffrn_reflns_theta_full        25.242
_diffrn_measured_fraction_theta_max 0.982
_diffrn_measured_fraction_theta_full 0.995
_diffrn_reflns_Laue_measured_fraction_max 0.982
_diffrn_reflns_Laue_measured_fraction_full 0.995
_diffrn_reflns_point_group_measured_fraction_max 0.982
_diffrn_reflns_point_group_measured_fraction_full 0.995
_reflns_number_total             9445
_reflns_number_gt                6425
_reflns_threshold_expression     'I > 2\s(I)'
_reflns_Friedel_coverage         0.000
_reflns_Friedel_fraction_max     .
_reflns_Friedel_fraction_full    .

_reflns_special_details          
;
 Reflections were merged by SHELXL according to the crystal
 class for the calculation of statistics and refinement.
 
 _reflns_Friedel_fraction is defined as the number of unique
 Friedel pairs measured divided by the number that would be
 possible theoretically, ignoring centric projections and
 systematic absences.
;

_computing_data_collection       
;
X-Area WinXpose 2.0.25.0 (STOE, 2022)
;
_computing_cell_refinement       
;
X-Area Recipe 1.37.0.0 (STOE, 2021)
;
_computing_data_reduction        
;
X-Area Integrate 2.5.3.0 (STOE, 2021)
X-Area X-Red 2.3.0.0 (STOE, 2021) 
;
_computing_structure_solution    'SHELXT-2018/2 (Sheldrick, 2018)'
_computing_structure_refinement  'SHELXL-2018/3 (Sheldrick, 2018)'
_computing_molecular_graphics    ?
_computing_publication_material  ?
_refine_special_details          ?
_refine_ls_structure_factor_coef Fsqd
_refine_ls_matrix_type           full
_refine_ls_weighting_scheme      calc
_refine_ls_weighting_details     
'w=1/[\s^2^(Fo^2^)+(0.0187P)^2^+9.3398P] where P=(Fo^2^+2Fc^2^)/3'
_atom_sites_solution_primary     ?
_atom_sites_solution_secondary   ?
_atom_sites_solution_hydrogens   mixed
_refine_ls_hydrogen_treatment    mixed
_refine_ls_extinction_method     none
_refine_ls_extinction_coef       .
_refine_ls_number_reflns         9445
_refine_ls_number_parameters     601
_refine_ls_number_restraints     1
_refine_ls_R_factor_all          0.1019
_refine_ls_R_factor_gt           0.0570
_refine_ls_wR_factor_ref         0.1174
_refine_ls_wR_factor_gt          0.1002
_refine_ls_goodness_of_fit_ref   1.112
_refine_ls_restrained_S_all      1.112
_refine_ls_shift/su_max          0.012
_refine_ls_shift/su_mean         0.000

loop_
_atom_site_label
_atom_site_type_symbol
_atom_site_fract_x
_atom_site_fract_y
_atom_site_fract_z
_atom_site_U_iso_or_equiv
_atom_site_adp_type
_atom_site_occupancy
_atom_site_site_symmetry_order
_atom_site_calc_flag
_atom_site_refinement_flags_posn
_atom_site_refinement_flags_adp
_atom_site_refinement_flags_occupancy
_atom_site_disorder_assembly
_atom_site_disorder_group
Cr1 Cr 0.46187(3) 0.65637(4) 0.76881(3) 0.01429(12) Uani 1 1 d . . . . .
O1 O 0.35276(15) 0.77073(18) 0.86446(13) 0.0198(5) Uani 1 1 d . . . . .
O2 O 0.60035(15) 0.82706(19) 0.75422(13) 0.0217(5) Uani 1 1 d . . . . .
O3 O 0.60158(15) 0.51953(18) 0.71177(13) 0.0195(5) Uani 1 1 d . . . . .
O4 O 0.30203(15) 0.50950(18) 0.74385(13) 0.0212(5) Uani 1 1 d . . . . .
N1 N 0.41928(17) 0.6137(2) 0.85829(15) 0.0163(6) Uani 1 1 d . . . . .
N2 N 0.47645(17) 0.7970(2) 0.80993(15) 0.0168(6) Uani 1 1 d . . . . .
N3 N 0.50573(17) 0.7166(2) 0.68465(15) 0.0165(6) Uani 1 1 d . . . . .
N4 N 0.59059(17) 0.6156(2) 0.80963(15) 0.0160(6) Uani 1 1 d . . . . .
N5 N 0.45103(18) 0.5161(2) 0.72669(15) 0.0173(6) Uani 1 1 d . . . . .
N6 N 0.33275(18) 0.6775(2) 0.72327(15) 0.0169(6) Uani 1 1 d . . . . .
C1 C 0.4370(2) 0.5204(3) 0.88563(18) 0.0175(7) Uani 1 1 d . . . . .
H1 H 0.473120 0.475851 0.864007 0.021 Uiso 1 1 calc R U . . .
C2 C 0.4046(2) 0.4888(3) 0.94304(19) 0.0199(7) Uani 1 1 d . . . . .
H2 H 0.417338 0.423020 0.960647 0.024 Uiso 1 1 calc R U . . .
C3 C 0.3523(2) 0.5546(3) 0.97547(18) 0.0203(7) Uani 1 1 d . . . . .
H3 H 0.329001 0.533971 1.015362 0.024 Uiso 1 1 calc R U . . .
C4 C 0.3350(2) 0.6496(3) 0.94902(18) 0.0193(7) Uani 1 1 d . . . . .
H4 H 0.299500 0.695720 0.969908 0.023 Uiso 1 1 calc R U . . .
C5 C 0.3709(2) 0.6755(2) 0.89128(17) 0.0157(7) Uani 1 1 d . . . . .
C6 C 0.4240(2) 0.8308(3) 0.85451(18) 0.0187(7) Uani 1 1 d . . . . .
C7 C 0.4358(2) 0.9209(3) 0.88845(19) 0.0220(7) Uani 1 1 d . . . . .
H7 H 0.396189 0.941991 0.918707 0.026 Uiso 1 1 calc R U . . .
C8 C 0.5075(2) 0.9801(3) 0.8771(2) 0.0239(8) Uani 1 1 d . . . . .
H8 H 0.518704 1.042323 0.900453 0.029 Uiso 1 1 calc R U . . .
C9 C 0.5625(2) 0.9480(3) 0.83177(19) 0.0228(8) Uani 1 1 d . . . . .
H9 H 0.612381 0.987292 0.823876 0.027 Uiso 1 1 calc R U . . .
C10 C 0.5439(2) 0.8581(3) 0.79813(18) 0.0189(7) Uani 1 1 d . . . . .
C11 C 0.5710(2) 0.7854(3) 0.69093(19) 0.0183(7) Uani 1 1 d . . . . .
C12 C 0.6161(2) 0.8126(3) 0.6384(2) 0.0235(8) Uani 1 1 d . . . . .
H12 H 0.663583 0.860054 0.645621 0.028 Uiso 1 1 calc R U . . .
C13 C 0.5908(2) 0.7697(3) 0.5752(2) 0.0242(8) Uani 1 1 d . . . . .
H13 H 0.622274 0.784991 0.538321 0.029 Uiso 1 1 calc R U . . .
C14 C 0.5186(2) 0.7033(3) 0.5656(2) 0.0222(7) Uani 1 1 d . . . . .
H14 H 0.498180 0.675547 0.521537 0.027 Uiso 1 1 calc R U . . .
C15 C 0.4778(2) 0.6790(3) 0.62052(18) 0.0185(7) Uani 1 1 d . . . . .
H15 H 0.428165 0.634312 0.613885 0.022 Uiso 1 1 calc R U . . .
C16 C 0.6318(2) 0.6531(3) 0.87116(18) 0.0188(7) Uani 1 1 d . . . . .
H16 H 0.597658 0.691410 0.898500 0.023 Uiso 1 1 calc R U . . .
C17 C 0.7214(2) 0.6369(3) 0.89467(19) 0.0225(8) Uani 1 1 d . . . . .
H17 H 0.748805 0.665241 0.936954 0.027 Uiso 1 1 calc R U . . .
C18 C 0.7712(2) 0.5783(3) 0.85555(19) 0.0224(8) Uani 1 1 d . . . . .
H18 H 0.833252 0.567340 0.870324 0.027 Uiso 1 1 calc R U . . .
C19 C 0.7291(2) 0.5367(3) 0.79540(19) 0.0197(7) Uani 1 1 d . . . . .
H19 H 0.761028 0.494423 0.768760 0.024 Uiso 1 1 calc R U . . .
C20 C 0.6393(2) 0.5573(3) 0.77424(17) 0.0169(7) Uani 1 1 d . . . . .
C21 C 0.5197(2) 0.4718(3) 0.70234(18) 0.0188(7) Uani 1 1 d . . . . .
C22 C 0.5125(2) 0.3837(3) 0.66574(19) 0.0227(8) Uani 1 1 d . . . . .
H22 H 0.561935 0.357158 0.647043 0.027 Uiso 1 1 calc R U . . .
C23 C 0.4309(2) 0.3348(3) 0.65702(19) 0.0245(8) Uani 1 1 d . . . . .
H23 H 0.423950 0.272696 0.633068 0.029 Uiso 1 1 calc R U . . .
C24 C 0.3594(2) 0.3765(3) 0.68321(19) 0.0222(8) Uani 1 1 d . . . . .
H24 H 0.303080 0.343282 0.678466 0.027 Uiso 1 1 calc R U . . .
C25 C 0.3723(2) 0.4676(3) 0.71635(18) 0.0180(7) Uani 1 1 d . . . . .
C26 C 0.2726(2) 0.6041(3) 0.72364(18) 0.0186(7) Uani 1 1 d . . . . .
C27 C 0.1811(2) 0.6178(3) 0.70710(19) 0.0227(8) Uani 1 1 d . . . . .
H27 H 0.140272 0.565336 0.712887 0.027 Uiso 1 1 calc R U . . .
C28 C 0.1512(2) 0.7102(3) 0.6820(2) 0.0255(8) Uani 1 1 d . . . . .
H28 H 0.088844 0.722530 0.669750 0.031 Uiso 1 1 calc R U . . .
C29 C 0.2130(2) 0.7858(3) 0.67466(19) 0.0233(8) Uani 1 1 d . . . . .
H29 H 0.193656 0.848522 0.654701 0.028 Uiso 1 1 calc R U . . .
C30 C 0.3024(2) 0.7680(3) 0.69672(19) 0.0206(7) Uani 1 1 d . . . . .
H30 H 0.344237 0.820353 0.693383 0.025 Uiso 1 1 calc R U . . .
S3 S 0.42397(6) 0.03875(7) 0.63484(5) 0.02188(19) Uani 1 1 d . . . . .
F7 F 0.44299(17) -0.0851(2) 0.53447(14) 0.0452(7) Uani 1 1 d . . . . .
F8 F 0.35332(14) 0.03741(17) 0.50425(11) 0.0302(5) Uani 1 1 d . . . . .
F9 F 0.31115(15) -0.08484(17) 0.56323(12) 0.0344(6) Uani 1 1 d . . . . .
O11 O 0.50216(19) 0.0893(3) 0.61939(16) 0.0433(8) Uani 1 1 d . . . . .
O12 O 0.35123(19) 0.1042(2) 0.64382(15) 0.0344(7) Uani 1 1 d . . . . .
O13 O 0.43976(18) -0.0420(2) 0.68408(14) 0.0305(6) Uani 1 1 d . . . . .
C33 C 0.3810(2) -0.0271(3) 0.55505(19) 0.0236(8) Uani 1 1 d . . . . .
S1 S 0.88363(5) 0.79183(6) 0.63600(5) 0.01774(17) Uani 1 1 d . . . . .
F1 F 0.78501(15) 0.65017(17) 0.67797(12) 0.0320(5) Uani 1 1 d . . . . .
F2 F 0.80614(15) 0.77822(17) 0.74583(11) 0.0299(5) Uani 1 1 d . . . . .
F3 F 0.91246(15) 0.67145(18) 0.74257(12) 0.0340(5) Uani 1 1 d . . . . .
O5 O 0.80300(16) 0.8366(2) 0.60103(14) 0.0287(6) Uani 1 1 d . . . . .
O6 O 0.94602(19) 0.8616(2) 0.67330(14) 0.0325(7) Uani 1 1 d . . . . .
O7 O 0.92435(17) 0.7174(2) 0.59780(14) 0.0267(6) Uani 1 1 d . . . . .
C31 C 0.8453(2) 0.7191(3) 0.70426(19) 0.0228(8) Uani 1 1 d . . . . .
S2 S 0.74859(6) 0.40771(7) 0.47668(5) 0.02070(18) Uani 1 1 d . . . . .
F4 F 0.61376(16) 0.4852(3) 0.52686(17) 0.0606(9) Uani 1 1 d . . . . .
F5 F 0.72820(19) 0.4536(3) 0.60247(14) 0.0728(11) Uani 1 1 d . . . . .
F6 F 0.7305(2) 0.5806(2) 0.5359(2) 0.0702(10) Uani 1 1 d . . . . .
O8 O 0.7142(2) 0.3105(2) 0.48748(18) 0.0430(8) Uani 1 1 d . . . . .
O9 O 0.84428(17) 0.4192(2) 0.49516(15) 0.0311(6) Uani 1 1 d . . . . .
O10 O 0.71177(18) 0.4536(2) 0.41273(14) 0.0314(6) Uani 1 1 d . . . . .
C32 C 0.7033(3) 0.4859(4) 0.5387(2) 0.0407(11) Uani 1 1 d . . . . .
O14 O 0.96220(12) 0.24858(18) 0.50656(13) 0.0272(6) Uani 1 1 d D . . . .
H14A H 0.9997(3) 0.2579(17) 0.4780(2) 0.041 Uiso 1 1 d D U . . .
H14B H 0.9259(4) 0.2985(3) 0.4961(11) 0.041 Uiso 1 1 d D U . . .

loop_
_atom_site_aniso_label
_atom_site_aniso_U_11
_atom_site_aniso_U_22
_atom_site_aniso_U_33
_atom_site_aniso_U_23
_atom_site_aniso_U_13
_atom_site_aniso_U_12
Cr1 0.0133(2) 0.0127(2) 0.0166(3) 0.0003(2) 0.00157(19) -0.0005(2)
O1 0.0177(11) 0.0176(12) 0.0245(13) 0.0021(10) 0.0044(9) 0.0018(10)
O2 0.0151(11) 0.0223(13) 0.0270(14) -0.0008(11) 0.0010(9) -0.0029(10)
O3 0.0166(11) 0.0229(13) 0.0195(13) -0.0019(10) 0.0042(9) -0.0016(10)
O4 0.0189(12) 0.0181(12) 0.0272(14) 0.0037(11) 0.0055(10) -0.0025(10)
N1 0.0153(13) 0.0157(14) 0.0175(15) 0.0001(12) 0.0015(11) 0.0006(11)
N2 0.0153(13) 0.0154(14) 0.0188(15) 0.0010(12) 0.0003(11) 0.0023(11)
N3 0.0148(12) 0.0169(14) 0.0177(15) 0.0017(12) 0.0019(10) -0.0003(11)
N4 0.0162(13) 0.0149(13) 0.0167(14) 0.0019(11) 0.0019(11) 0.0005(11)
N5 0.0178(13) 0.0149(14) 0.0185(15) 0.0000(12) 0.0007(11) 0.0000(11)
N6 0.0168(13) 0.0178(14) 0.0160(14) -0.0009(12) 0.0021(10) -0.0019(11)
C1 0.0151(15) 0.0171(16) 0.0197(17) 0.0004(14) 0.0009(12) -0.0011(13)
C2 0.0192(16) 0.0166(16) 0.0233(19) 0.0017(14) 0.0012(13) -0.0020(13)
C3 0.0204(16) 0.0233(18) 0.0170(17) 0.0000(14) 0.0024(13) -0.0032(14)
C4 0.0160(15) 0.0205(17) 0.0213(18) -0.0039(15) 0.0031(13) -0.0005(14)
C5 0.0130(14) 0.0151(16) 0.0183(17) 0.0004(13) 0.0001(12) -0.0017(12)
C6 0.0156(15) 0.0173(17) 0.0222(18) 0.0028(14) -0.0003(13) 0.0053(13)
C7 0.0274(18) 0.0179(17) 0.0201(18) -0.0009(14) 0.0015(14) 0.0067(14)
C8 0.0309(19) 0.0132(16) 0.0246(19) -0.0024(15) -0.0052(15) -0.0006(15)
C9 0.0238(17) 0.0162(17) 0.026(2) 0.0004(15) -0.0028(14) -0.0034(14)
C10 0.0167(15) 0.0155(16) 0.0227(18) 0.0021(14) -0.0024(13) -0.0008(13)
C11 0.0128(14) 0.0173(16) 0.0246(18) 0.0020(14) 0.0017(13) 0.0022(13)
C12 0.0183(16) 0.0188(17) 0.034(2) 0.0029(16) 0.0059(14) -0.0026(14)
C13 0.0264(18) 0.0229(19) 0.026(2) 0.0051(16) 0.0122(15) 0.0014(15)
C14 0.0226(17) 0.0210(18) 0.0231(19) 0.0002(15) 0.0043(14) 0.0020(15)
C15 0.0183(15) 0.0185(17) 0.0180(17) 0.0026(14) 0.0002(13) 0.0003(13)
C16 0.0207(16) 0.0176(16) 0.0174(17) -0.0019(14) 0.0009(13) 0.0002(14)
C17 0.0224(17) 0.0216(18) 0.0222(19) 0.0026(15) -0.0006(14) -0.0022(14)
C18 0.0158(16) 0.0236(18) 0.027(2) 0.0079(16) 0.0022(14) 0.0027(14)
C19 0.0176(16) 0.0172(16) 0.0251(19) 0.0050(15) 0.0057(13) 0.0033(14)
C20 0.0182(15) 0.0158(16) 0.0167(17) 0.0018(13) 0.0033(13) -0.0006(13)
C21 0.0193(16) 0.0184(17) 0.0188(18) 0.0007(14) 0.0030(13) -0.0015(14)
C22 0.0289(18) 0.0194(18) 0.0191(18) 0.0007(14) 0.0009(14) 0.0071(15)
C23 0.0339(19) 0.0171(17) 0.0211(18) -0.0033(15) -0.0006(15) -0.0027(16)
C24 0.0257(18) 0.0176(17) 0.0226(19) 0.0010(15) 0.0015(14) -0.0087(14)
C25 0.0211(16) 0.0136(16) 0.0185(17) 0.0025(13) 0.0006(13) -0.0001(13)
C26 0.0187(16) 0.0176(17) 0.0198(18) 0.0018(14) 0.0038(13) -0.0010(13)
C27 0.0155(16) 0.0255(18) 0.027(2) -0.0063(16) 0.0043(14) -0.0041(14)
C28 0.0175(16) 0.034(2) 0.025(2) -0.0053(17) 0.0022(14) 0.0018(16)
C29 0.0211(17) 0.0282(19) 0.0199(18) -0.0012(16) 0.0010(13) 0.0057(15)
C30 0.0221(17) 0.0186(17) 0.0214(18) 0.0007(14) 0.0042(14) 0.0016(14)
S3 0.0213(4) 0.0217(4) 0.0212(5) -0.0003(4) -0.0013(3) -0.0029(4)
F7 0.0476(15) 0.0482(16) 0.0393(15) -0.0091(13) 0.0056(12) 0.0237(13)
F8 0.0340(12) 0.0320(12) 0.0227(12) 0.0070(10) -0.0016(9) -0.0009(10)
F9 0.0395(13) 0.0284(12) 0.0323(13) 0.0022(10) -0.0035(10) -0.0163(11)
O11 0.0333(16) 0.059(2) 0.0363(18) 0.0014(16) 0.0017(13) -0.0224(15)
O12 0.0399(16) 0.0312(16) 0.0297(16) -0.0077(13) -0.0021(12) 0.0108(13)
O13 0.0401(16) 0.0257(14) 0.0229(14) 0.0073(12) -0.0045(11) 0.0001(12)
C33 0.0269(18) 0.0176(17) 0.025(2) 0.0001(15) 0.0016(15) 0.0031(15)
S1 0.0173(4) 0.0167(4) 0.0199(4) 0.0011(3) 0.0049(3) -0.0010(3)
F1 0.0388(13) 0.0278(12) 0.0299(13) 0.0009(10) 0.0063(10) -0.0140(10)
F2 0.0384(12) 0.0301(12) 0.0237(12) 0.0003(10) 0.0124(9) 0.0023(10)
F3 0.0365(12) 0.0343(13) 0.0293(13) 0.0119(11) -0.0011(10) 0.0079(11)
O5 0.0240(13) 0.0374(16) 0.0263(14) 0.0134(13) 0.0095(11) 0.0107(12)
O6 0.0403(16) 0.0313(15) 0.0272(15) -0.0042(13) 0.0086(12) -0.0186(13)
O7 0.0295(13) 0.0243(13) 0.0286(15) -0.0014(12) 0.0122(11) 0.0042(11)
C31 0.0271(18) 0.0169(17) 0.0235(19) -0.0026(15) 0.0008(14) -0.0015(14)
S2 0.0205(4) 0.0207(4) 0.0201(4) -0.0002(4) 0.0005(3) 0.0010(3)
F4 0.0241(12) 0.092(2) 0.067(2) -0.0348(18) 0.0104(12) 0.0060(14)
F5 0.0491(17) 0.146(3) 0.0241(15) -0.0208(19) 0.0077(12) -0.015(2)
F6 0.0610(19) 0.0526(19) 0.098(3) -0.0497(19) 0.0159(18) -0.0043(16)
O8 0.0427(17) 0.0285(16) 0.054(2) 0.0113(15) -0.0050(15) -0.0049(14)
O9 0.0215(13) 0.0378(16) 0.0330(16) -0.0052(13) 0.0005(11) 0.0027(12)
O10 0.0339(15) 0.0335(16) 0.0245(15) 0.0070(13) -0.0027(11) 0.0037(13)
C32 0.028(2) 0.057(3) 0.036(3) -0.018(2) 0.0045(18) -0.004(2)
O14 0.0290(13) 0.0244(14) 0.0298(15) 0.0047(12) 0.0098(11) 0.0046(11)

_geom_special_details            
;
 All esds (except the esd in the dihedral angle between two l.s. planes)
 are estimated using the full covariance matrix.  The cell esds are taken
 into account individually in the estimation of esds in distances, angles
 and torsion angles; correlations between esds in cell parameters are only
 used when they are defined by crystal symmetry.  An approximate (isotropic)
 treatment of cell esds is used for estimating esds involving l.s. planes.
;

loop_
_geom_bond_atom_site_label_1
_geom_bond_atom_site_label_2
_geom_bond_distance
_geom_bond_site_symmetry_2
_geom_bond_publ_flag
Cr1 N6 2.038(3) . ?
Cr1 N2 2.038(3) . ?
Cr1 N5 2.039(3) . ?
Cr1 N3 2.042(3) . ?
Cr1 N1 2.048(3) . ?
Cr1 N4 2.060(3) . ?
O1 C6 1.378(4) . ?
O1 C5 1.384(4) . ?
O2 C10 1.369(4) . ?
O2 C11 1.375(4) . ?
O3 C20 1.370(4) . ?
O3 C21 1.377(4) . ?
O4 C26 1.373(4) . ?
O4 C25 1.382(4) . ?
N1 C5 1.334(4) . ?
N1 C1 1.364(4) . ?
N2 C6 1.347(4) . ?
N2 C10 1.352(4) . ?
N3 C11 1.337(4) . ?
N3 C15 1.365(4) . ?
N4 C20 1.337(4) . ?
N4 C16 1.369(4) . ?
N5 C25 1.341(4) . ?
N5 C21 1.344(4) . ?
N6 C26 1.336(4) . ?
N6 C30 1.364(4) . ?
C1 C2 1.367(5) . ?
C2 C3 1.397(5) . ?
C3 C4 1.377(5) . ?
C4 C5 1.378(5) . ?
C6 C7 1.371(5) . ?
C7 C8 1.385(5) . ?
C8 C9 1.378(5) . ?
C9 C10 1.375(5) . ?
C11 C12 1.373(5) . ?
C12 C13 1.369(5) . ?
C13 C14 1.394(5) . ?
C14 C15 1.365(5) . ?
C16 C17 1.378(5) . ?
C17 C18 1.395(5) . ?
C18 C19 1.373(5) . ?
C19 C20 1.384(4) . ?
C21 C22 1.373(5) . ?
C22 C23 1.380(5) . ?
C23 C24 1.384(5) . ?
C24 C25 1.377(5) . ?
C26 C27 1.384(5) . ?
C27 C28 1.375(5) . ?
C28 C29 1.395(5) . ?
C29 C30 1.373(5) . ?
S3 O11 1.432(3) . ?
S3 O12 1.434(3) . ?
S3 O13 1.443(3) . ?
S3 C33 1.830(4) . ?
F7 C33 1.325(4) . ?
F8 C33 1.336(4) . ?
F9 C33 1.335(4) . ?
S1 O5 1.434(3) . ?
S1 O7 1.438(3) . ?
S1 O6 1.441(3) . ?
S1 C31 1.822(4) . ?
F1 C31 1.340(4) . ?
F2 C31 1.338(4) . ?
F3 C31 1.329(4) . ?
S2 O8 1.422(3) . ?
S2 O10 1.434(3) . ?
S2 O9 1.444(3) . ?
S2 C32 1.817(5) . ?
F4 C32 1.337(5) . ?
F5 C32 1.326(6) . ?
F6 C32 1.329(6) . ?

loop_
_geom_angle_atom_site_label_1
_geom_angle_atom_site_label_2
_geom_angle_atom_site_label_3
_geom_angle
_geom_angle_site_symmetry_1
_geom_angle_site_symmetry_3
_geom_angle_publ_flag
N6 Cr1 N2 94.92(11) . . ?
N6 Cr1 N5 86.31(11) . . ?
N2 Cr1 N5 178.24(12) . . ?
N6 Cr1 N3 89.79(11) . . ?
N2 Cr1 N3 86.19(12) . . ?
N5 Cr1 N3 92.56(12) . . ?
N6 Cr1 N1 90.65(11) . . ?
N2 Cr1 N1 86.63(11) . . ?
N5 Cr1 N1 94.62(12) . . ?
N3 Cr1 N1 172.82(12) . . ?
N6 Cr1 N4 172.30(12) . . ?
N2 Cr1 N4 92.78(11) . . ?
N5 Cr1 N4 86.00(11) . . ?
N3 Cr1 N4 90.90(11) . . ?
N1 Cr1 N4 89.63(11) . . ?
C6 O1 C5 118.1(2) . . ?
C10 O2 C11 123.3(3) . . ?
C20 O3 C21 122.1(3) . . ?
C26 O4 C25 119.4(3) . . ?
C5 N1 C1 117.3(3) . . ?
C5 N1 Cr1 121.1(2) . . ?
C1 N1 Cr1 121.6(2) . . ?
C6 N2 C10 116.5(3) . . ?
C6 N2 Cr1 121.8(2) . . ?
C10 N2 Cr1 121.5(2) . . ?
C11 N3 C15 117.1(3) . . ?
C11 N3 Cr1 121.4(2) . . ?
C15 N3 Cr1 121.0(2) . . ?
C20 N4 C16 117.4(3) . . ?
C20 N4 Cr1 120.8(2) . . ?
C16 N4 Cr1 121.6(2) . . ?
C25 N5 C21 116.7(3) . . ?
C25 N5 Cr1 121.1(2) . . ?
C21 N5 Cr1 121.9(2) . . ?
C26 N6 C30 117.3(3) . . ?
C26 N6 Cr1 120.2(2) . . ?
C30 N6 Cr1 122.3(2) . . ?
N1 C1 C2 122.3(3) . . ?
C1 C2 C3 119.0(3) . . ?
C4 C3 C2 119.3(3) . . ?
C3 C4 C5 117.8(3) . . ?
N1 C5 C4 124.2(3) . . ?
N1 C5 O1 118.0(3) . . ?
C4 C5 O1 117.7(3) . . ?
N2 C6 C7 124.3(3) . . ?
N2 C6 O1 116.7(3) . . ?
C7 C6 O1 118.9(3) . . ?
C6 C7 C8 117.7(3) . . ?
C9 C8 C7 119.5(3) . . ?
C10 C9 C8 118.9(3) . . ?
N2 C10 O2 119.1(3) . . ?
N2 C10 C9 122.9(3) . . ?
O2 C10 C9 117.8(3) . . ?
N3 C11 C12 123.7(3) . . ?
N3 C11 O2 119.4(3) . . ?
C12 C11 O2 116.7(3) . . ?
C13 C12 C11 118.3(3) . . ?
C12 C13 C14 119.5(3) . . ?
C15 C14 C13 118.8(3) . . ?
N3 C15 C14 122.3(3) . . ?
N4 C16 C17 122.1(3) . . ?
C16 C17 C18 119.1(3) . . ?
C19 C18 C17 119.0(3) . . ?
C18 C19 C20 118.8(3) . . ?
N4 C20 O3 119.7(3) . . ?
N4 C20 C19 123.4(3) . . ?
O3 C20 C19 116.8(3) . . ?
N5 C21 C22 124.0(3) . . ?
N5 C21 O3 118.4(3) . . ?
C22 C21 O3 117.5(3) . . ?
C21 C22 C23 117.7(3) . . ?
C22 C23 C24 120.0(3) . . ?
C25 C24 C23 117.8(3) . . ?
N5 C25 C24 123.7(3) . . ?
N5 C25 O4 117.6(3) . . ?
C24 C25 O4 118.6(3) . . ?
N6 C26 O4 118.8(3) . . ?
N6 C26 C27 123.9(3) . . ?
O4 C26 C27 117.2(3) . . ?
C28 C27 C26 117.7(3) . . ?
C27 C28 C29 119.6(3) . . ?
C30 C29 C28 119.0(4) . . ?
N6 C30 C29 122.0(3) . . ?
O11 S3 O12 114.4(2) . . ?
O11 S3 O13 115.86(18) . . ?
O12 S3 O13 114.84(18) . . ?
O11 S3 C33 103.77(18) . . ?
O12 S3 C33 102.66(17) . . ?
O13 S3 C33 102.78(17) . . ?
F7 C33 F9 108.1(3) . . ?
F7 C33 F8 107.4(3) . . ?
F9 C33 F8 107.4(3) . . ?
F7 C33 S3 111.6(3) . . ?
F9 C33 S3 110.8(3) . . ?
F8 C33 S3 111.4(2) . . ?
O5 S1 O7 115.76(17) . . ?
O5 S1 O6 114.76(18) . . ?
O7 S1 O6 114.29(17) . . ?
O5 S1 C31 103.44(16) . . ?
O7 S1 C31 103.33(17) . . ?
O6 S1 C31 102.86(17) . . ?
F3 C31 F2 107.7(3) . . ?
F3 C31 F1 107.9(3) . . ?
F2 C31 F1 107.5(3) . . ?
F3 C31 S1 111.8(3) . . ?
F2 C31 S1 111.1(2) . . ?
F1 C31 S1 110.6(3) . . ?
O8 S2 O10 114.69(18) . . ?
O8 S2 O9 115.69(18) . . ?
O10 S2 O9 114.52(18) . . ?
O8 S2 C32 103.6(2) . . ?
O10 S2 C32 102.2(2) . . ?
O9 S2 C32 103.64(18) . . ?
F5 C32 F6 107.6(4) . . ?
F5 C32 F4 107.2(4) . . ?
F6 C32 F4 108.1(4) . . ?
F5 C32 S2 111.8(4) . . ?
F6 C32 S2 111.3(3) . . ?
F4 C32 S2 110.7(3) . . ?

loop_
_geom_torsion_atom_site_label_1
_geom_torsion_atom_site_label_2
_geom_torsion_atom_site_label_3
_geom_torsion_atom_site_label_4
_geom_torsion
_geom_torsion_site_symmetry_1
_geom_torsion_site_symmetry_2
_geom_torsion_site_symmetry_3
_geom_torsion_site_symmetry_4
_geom_torsion_publ_flag
C5 N1 C1 C2 2.2(5) . . . . ?
Cr1 N1 C1 C2 -176.0(2) . . . . ?
N1 C1 C2 C3 -0.8(5) . . . . ?
C1 C2 C3 C4 -0.2(5) . . . . ?
C2 C3 C4 C5 -0.3(5) . . . . ?
C1 N1 C5 C4 -2.8(5) . . . . ?
Cr1 N1 C5 C4 175.5(2) . . . . ?
C1 N1 C5 O1 179.6(3) . . . . ?
Cr1 N1 C5 O1 -2.1(4) . . . . ?
C3 C4 C5 N1 1.9(5) . . . . ?
C3 C4 C5 O1 179.4(3) . . . . ?
C6 O1 C5 N1 -56.3(4) . . . . ?
C6 O1 C5 C4 126.0(3) . . . . ?
C10 N2 C6 C7 -1.0(5) . . . . ?
Cr1 N2 C6 C7 173.9(3) . . . . ?
C10 N2 C6 O1 177.3(3) . . . . ?
Cr1 N2 C6 O1 -7.9(4) . . . . ?
C5 O1 C6 N2 61.9(4) . . . . ?
C5 O1 C6 C7 -119.7(3) . . . . ?
N2 C6 C7 C8 -1.3(5) . . . . ?
O1 C6 C7 C8 -179.5(3) . . . . ?
C6 C7 C8 C9 1.4(5) . . . . ?
C7 C8 C9 C10 0.8(5) . . . . ?
C6 N2 C10 O2 178.9(3) . . . . ?
Cr1 N2 C10 O2 4.0(4) . . . . ?
C6 N2 C10 C9 3.3(5) . . . . ?
Cr1 N2 C10 C9 -171.5(3) . . . . ?
C11 O2 C10 N2 46.7(5) . . . . ?
C11 O2 C10 C9 -137.5(3) . . . . ?
C8 C9 C10 N2 -3.3(5) . . . . ?
C8 C9 C10 O2 -178.9(3) . . . . ?
C15 N3 C11 C12 -6.2(5) . . . . ?
Cr1 N3 C11 C12 165.6(3) . . . . ?
C15 N3 C11 O2 178.8(3) . . . . ?
Cr1 N3 C11 O2 -9.4(4) . . . . ?
C10 O2 C11 N3 -43.7(5) . . . . ?
C10 O2 C11 C12 141.0(3) . . . . ?
N3 C11 C12 C13 2.4(5) . . . . ?
O2 C11 C12 C13 177.6(3) . . . . ?
C11 C12 C13 C14 2.5(5) . . . . ?
C12 C13 C14 C15 -3.3(5) . . . . ?
C11 N3 C15 C14 5.2(5) . . . . ?
Cr1 N3 C15 C14 -166.6(3) . . . . ?
C13 C14 C15 N3 -0.6(5) . . . . ?
C20 N4 C16 C17 3.7(5) . . . . ?
Cr1 N4 C16 C17 -171.4(3) . . . . ?
N4 C16 C17 C18 -1.8(5) . . . . ?
C16 C17 C18 C19 -1.3(5) . . . . ?
C17 C18 C19 C20 2.4(5) . . . . ?
C16 N4 C20 O3 -178.8(3) . . . . ?
Cr1 N4 C20 O3 -3.7(4) . . . . ?
C16 N4 C20 C19 -2.6(5) . . . . ?
Cr1 N4 C20 C19 172.5(3) . . . . ?
C21 O3 C20 N4 -49.3(4) . . . . ?
C21 O3 C20 C19 134.3(3) . . . . ?
C18 C19 C20 N4 -0.4(5) . . . . ?
C18 C19 C20 O3 175.9(3) . . . . ?
C25 N5 C21 C22 2.8(5) . . . . ?
Cr1 N5 C21 C22 -171.2(3) . . . . ?
C25 N5 C21 O3 179.8(3) . . . . ?
Cr1 N5 C21 O3 5.7(4) . . . . ?
C20 O3 C21 N5 48.1(4) . . . . ?
C20 O3 C21 C22 -134.7(3) . . . . ?
N5 C21 C22 C23 -4.0(5) . . . . ?
O3 C21 C22 C23 179.1(3) . . . . ?
C21 C22 C23 C24 1.7(5) . . . . ?
C22 C23 C24 C25 1.2(5) . . . . ?
C21 N5 C25 C24 0.5(5) . . . . ?
Cr1 N5 C25 C24 174.6(3) . . . . ?
C21 N5 C25 O4 177.0(3) . . . . ?
Cr1 N5 C25 O4 -8.9(4) . . . . ?
C23 C24 C25 N5 -2.4(5) . . . . ?
C23 C24 C25 O4 -178.9(3) . . . . ?
C26 O4 C25 N5 60.2(4) . . . . ?
C26 O4 C25 C24 -123.1(3) . . . . ?
C30 N6 C26 O4 173.8(3) . . . . ?
Cr1 N6 C26 O4 -11.5(4) . . . . ?
C30 N6 C26 C27 -8.6(5) . . . . ?
Cr1 N6 C26 C27 166.1(3) . . . . ?
C25 O4 C26 N6 -48.3(4) . . . . ?
C25 O4 C26 C27 133.9(3) . . . . ?
N6 C26 C27 C28 7.0(6) . . . . ?
O4 C26 C27 C28 -175.3(3) . . . . ?
C26 C27 C28 C29 -0.4(5) . . . . ?
C27 C28 C29 C30 -4.0(5) . . . . ?
C26 N6 C30 C29 3.6(5) . . . . ?
Cr1 N6 C30 C29 -170.9(3) . . . . ?
C28 C29 C30 N6 2.5(6) . . . . ?
O11 S3 C33 F7 54.5(3) . . . . ?
O12 S3 C33 F7 174.0(3) . . . . ?
O13 S3 C33 F7 -66.5(3) . . . . ?
O11 S3 C33 F9 175.0(3) . . . . ?
O12 S3 C33 F9 -65.5(3) . . . . ?
O13 S3 C33 F9 54.0(3) . . . . ?
O11 S3 C33 F8 -65.5(3) . . . . ?
O12 S3 C33 F8 53.9(3) . . . . ?
O13 S3 C33 F8 173.4(2) . . . . ?
O5 S1 C31 F3 179.9(3) . . . . ?
O7 S1 C31 F3 58.8(3) . . . . ?
O6 S1 C31 F3 -60.4(3) . . . . ?
O5 S1 C31 F2 -59.8(3) . . . . ?
O7 S1 C31 F2 179.2(2) . . . . ?
O6 S1 C31 F2 60.0(3) . . . . ?
O5 S1 C31 F1 59.6(3) . . . . ?
O7 S1 C31 F1 -61.5(3) . . . . ?
O6 S1 C31 F1 179.3(2) . . . . ?
O8 S2 C32 F5 58.9(3) . . . . ?
O10 S2 C32 F5 178.4(3) . . . . ?
O9 S2 C32 F5 -62.3(4) . . . . ?
O8 S2 C32 F6 179.2(3) . . . . ?
O10 S2 C32 F6 -61.3(3) . . . . ?
O9 S2 C32 F6 58.0(4) . . . . ?
O8 S2 C32 F4 -60.6(4) . . . . ?
O10 S2 C32 F4 58.9(4) . . . . ?
O9 S2 C32 F4 178.2(3) . . . . ?

loop_
_geom_hbond_atom_site_label_D
_geom_hbond_atom_site_label_H
_geom_hbond_atom_site_label_A
_geom_hbond_distance_DH
_geom_hbond_distance_HA
_geom_hbond_distance_DA
_geom_hbond_angle_DHA
_geom_hbond_site_symmetry_A
_geom_hbond_publ_flag
C1 H1 O6 0.95 2.15 3.094(4) 172.2 2_646 yes
C2 H2 O14 0.95 2.51 3.459(4) 176.1 4_566 yes
C4 H4 O5 0.95 2.61 3.112(4) 113.3 4_576 yes
C7 H7 O9 0.95 2.58 3.429(5) 148.8 4_576 yes
C12 H12 O5 0.95 2.42 3.043(4) 122.6 . yes
C15 H15 S2 0.95 3.03 3.832(4) 143.4 3_666 yes
C15 H15 O10 0.95 2.40 3.342(4) 169.8 3_666 yes
C16 H16 O14 0.95 2.33 3.239(4) 160.7 2_656 yes
C17 H17 O8 0.95 2.45 3.315(5) 150.9 2_656 yes
C24 H24 O1 0.95 2.57 3.494(4) 165.9 2_546 yes
C30 H30 O13 0.95 2.36 3.305(5) 176.0 1_565 yes
O14 H14A O7 0.866(5) 2.046(6) 2.908(3) 173.4(6) 3_766 yes
O14 H14B O9 0.866(5) 2.023(6) 2.873(4) 167(2) . yes

_refine_diff_density_max         0.888
_refine_diff_density_min         -0.475
_refine_diff_density_rms         0.094

_shelx_res_file                  
;
TITL frcrbpop2.res in P2(1)/n
    frcrbpop2.res
    created by SHELXL-2018/3 at 07:32:51 on 17-Feb-2023
REM Old TITL frcrbpop2 in P2(1)/n
REM SHELXT solution in P2(1)/n: R1 0.127, Rweak 0.008, Alpha 0.038
REM <I/s>   0.736 for  337 systematic absences,  Orientation as input
REM Formula found by SHELXT:  C33 N9 O11 F9 S3 Cr
CELL  0.71073  15.1102  13.3068  19.7053   90.000   98.831   90.000
ZERR    4.000   0.0030   0.0027   0.0039    0.000    0.030    0.000
LATT  1
SYMM 1/2-X, 1/2+Y, 1/2-Z
SFAC C H N O F S CR
UNIT 132 96 24 56 36 12 4
OMIT -1 0 17
size 0.260 0.133 0.070
temp -153
L.S. 30
BOND
LIST 4
acta
htab
EQIV $1 -x+3/2, y-1/2, -z+3/2
HTAB C1 O6_$1
EQIV $2 x-1/2, -y+1/2, z+1/2
HTAB C2 O14_$2
EQIV $3 x-1/2, -y+3/2, z+1/2
HTAB C4 O5_$3
HTAB C7 O9_$3
HTAB C12 O5
EQIV $4 -x+1, -y+1, -z+1
HTAB C15 S2_$4
HTAB C15 O10_$4
EQIV $5 -x+3/2, y+1/2, -z+3/2
HTAB C16 O14_$5
HTAB C17 O8_$5
EQIV $6 -x+1/2, y-1/2, -z+3/2
HTAB C24 O1_$6
EQIV $7 x, y+1, z
HTAB C30 O13_$7
EQIV $8 -x+2, -y+1, -z+1
HTAB O14 O7_$8
HTAB O14 O9
conf
FMAP 2
PLAN 20
WGHT    0.018700    9.339800
FVAR       0.28835
CR1   7    0.461872    0.656370    0.768809    11.00000    0.01333    0.01275 =
         0.01656    0.00025    0.00157   -0.00054
O1    4    0.352764    0.770732    0.864463    11.00000    0.01775    0.01759 =
         0.02454    0.00209    0.00436    0.00183
O2    4    0.600346    0.827058    0.754223    11.00000    0.01506    0.02231 =
         0.02696   -0.00077    0.00100   -0.00291
O3    4    0.601578    0.519529    0.711773    11.00000    0.01659    0.02287 =
         0.01950   -0.00194    0.00416   -0.00162
O4    4    0.302028    0.509497    0.743849    11.00000    0.01887    0.01811 =
         0.02718    0.00370    0.00554   -0.00246
N1    3    0.419278    0.613730    0.858291    11.00000    0.01530    0.01567 =
         0.01753    0.00009    0.00155    0.00065
N2    3    0.476446    0.797045    0.809934    11.00000    0.01530    0.01539 =
         0.01884    0.00095    0.00026    0.00234
N3    3    0.505734    0.716617    0.684652    11.00000    0.01480    0.01693 =
         0.01774    0.00171    0.00195   -0.00033
N4    3    0.590588    0.615650    0.809631    11.00000    0.01620    0.01486 =
         0.01667    0.00188    0.00189    0.00052
N5    3    0.451034    0.516084    0.726690    11.00000    0.01782    0.01486 =
         0.01850   -0.00004    0.00067    0.00003
N6    3    0.332748    0.677543    0.723266    11.00000    0.01677    0.01780 =
         0.01597   -0.00090    0.00214   -0.00194
C1    1    0.436989    0.520410    0.885625    11.00000    0.01509    0.01709 =
         0.01971    0.00036    0.00094   -0.00115
AFIX  43
H1    2    0.473120    0.475851    0.864007    11.00000   -1.20000
AFIX   0
C2    1    0.404563    0.488769    0.943043    11.00000    0.01924    0.01662 =
         0.02326    0.00170    0.00123   -0.00201
AFIX  43
H2    2    0.417338    0.423020    0.960647    11.00000   -1.20000
AFIX   0
C3    1    0.352337    0.554568    0.975470    11.00000    0.02035    0.02334 =
         0.01703    0.00003    0.00240   -0.00320
AFIX  43
H3    2    0.329001    0.533971    1.015362    11.00000   -1.20000
AFIX   0
C4    1    0.335033    0.649587    0.949016    11.00000    0.01604    0.02054 =
         0.02131   -0.00395    0.00310   -0.00046
AFIX  43
H4    2    0.299500    0.695720    0.969908    11.00000   -1.20000
AFIX   0
C5    1    0.370930    0.675548    0.891276    11.00000    0.01302    0.01508 =
         0.01827    0.00040    0.00014   -0.00173
C6    1    0.423972    0.830783    0.854510    11.00000    0.01558    0.01733 =
         0.02220    0.00275   -0.00033    0.00526
C7    1    0.435816    0.920883    0.888450    11.00000    0.02741    0.01792 =
         0.02010   -0.00085    0.00147    0.00675
AFIX  43
H7    2    0.396189    0.941991    0.918707    11.00000   -1.20000
AFIX   0
C8    1    0.507502    0.980061    0.877125    11.00000    0.03089    0.01324 =
         0.02459   -0.00245   -0.00517   -0.00064
AFIX  43
H8    2    0.518704    1.042323    0.900453    11.00000   -1.20000
AFIX   0
C9    1    0.562474    0.947982    0.831769    11.00000    0.02377    0.01625 =
         0.02620    0.00043   -0.00282   -0.00335
AFIX  43
H9    2    0.612381    0.987292    0.823876    11.00000   -1.20000
AFIX   0
C10   1    0.543896    0.858143    0.798131    11.00000    0.01672    0.01547 =
         0.02270    0.00206   -0.00244   -0.00082
C11   1    0.570969    0.785399    0.690925    11.00000    0.01279    0.01729 =
         0.02462    0.00197    0.00174    0.00222
C12   1    0.616075    0.812629    0.638362    11.00000    0.01832    0.01881 =
         0.03410    0.00293    0.00594   -0.00257
AFIX  43
H12   2    0.663583    0.860054    0.645621    11.00000   -1.20000
AFIX   0
C13   1    0.590832    0.769693    0.575239    11.00000    0.02637    0.02291 =
         0.02583    0.00507    0.01218    0.00142
AFIX  43
H13   2    0.622274    0.784991    0.538321    11.00000   -1.20000
AFIX   0
C14   1    0.518607    0.703329    0.565567    11.00000    0.02258    0.02099 =
         0.02315    0.00024    0.00426    0.00196
AFIX  43
H14   2    0.498180    0.675547    0.521537    11.00000   -1.20000
AFIX   0
C15   1    0.477777    0.678996    0.620518    11.00000    0.01827    0.01846 =
         0.01804    0.00263    0.00021    0.00026
AFIX  43
H15   2    0.428165    0.634312    0.613885    11.00000   -1.20000
AFIX   0
C16   1    0.631833    0.653076    0.871161    11.00000    0.02071    0.01761 =
         0.01741   -0.00186    0.00090    0.00016
AFIX  43
H16   2    0.597658    0.691410    0.898500    11.00000   -1.20000
AFIX   0
C17   1    0.721355    0.636883    0.894673    11.00000    0.02243    0.02162 =
         0.02217    0.00262   -0.00062   -0.00222
AFIX  43
H17   2    0.748805    0.665241    0.936954    11.00000   -1.20000
AFIX   0
C18   1    0.771154    0.578281    0.855553    11.00000    0.01583    0.02357 =
         0.02738    0.00789    0.00225    0.00275
AFIX  43
H18   2    0.833252    0.567340    0.870324    11.00000   -1.20000
AFIX   0
C19   1    0.729083    0.536670    0.795404    11.00000    0.01758    0.01715 =
         0.02514    0.00499    0.00566    0.00333
AFIX  43
H19   2    0.761028    0.494423    0.768760    11.00000   -1.20000
AFIX   0
C20   1    0.639310    0.557332    0.774245    11.00000    0.01822    0.01582 =
         0.01671    0.00181    0.00331   -0.00064
C21   1    0.519717    0.471812    0.702344    11.00000    0.01925    0.01844 =
         0.01881    0.00072    0.00299   -0.00149
C22   1    0.512501    0.383659    0.665738    11.00000    0.02889    0.01936 =
         0.01905    0.00074    0.00087    0.00715
AFIX  43
H22   2    0.561935    0.357158    0.647043    11.00000   -1.20000
AFIX   0
C23   1    0.430932    0.334839    0.657025    11.00000    0.03390    0.01705 =
         0.02106   -0.00332   -0.00056   -0.00266
AFIX  43
H23   2    0.423950    0.272696    0.633068    11.00000   -1.20000
AFIX   0
C24   1    0.359355    0.376475    0.683207    11.00000    0.02574    0.01761 =
         0.02259    0.00095    0.00151   -0.00870
AFIX  43
H24   2    0.303080    0.343282    0.678466    11.00000   -1.20000
AFIX   0
C25   1    0.372341    0.467580    0.716354    11.00000    0.02105    0.01363 =
         0.01848    0.00246    0.00064   -0.00012
C26   1    0.272605    0.604053    0.723644    11.00000    0.01871    0.01762 =
         0.01976    0.00176    0.00384   -0.00103
C27   1    0.181053    0.617847    0.707104    11.00000    0.01547    0.02547 =
         0.02742   -0.00626    0.00432   -0.00413
AFIX  43
H27   2    0.140272    0.565336    0.712887    11.00000   -1.20000
AFIX   0
C28   1    0.151181    0.710228    0.682005    11.00000    0.01752    0.03408 =
         0.02466   -0.00527    0.00218    0.00185
AFIX  43
H28   2    0.088844    0.722530    0.669750    11.00000   -1.20000
AFIX   0
C29   1    0.213032    0.785762    0.674660    11.00000    0.02107    0.02817 =
         0.01989   -0.00123    0.00101    0.00567
AFIX  43
H29   2    0.193656    0.848522    0.654701    11.00000   -1.20000
AFIX   0
C30   1    0.302353    0.768023    0.696717    11.00000    0.02215    0.01859 =
         0.02137    0.00070    0.00422    0.00163
AFIX  43
H30   2    0.344237    0.820353    0.693383    11.00000   -1.20000
AFIX   0
S3    6    0.423965    0.038753    0.634836    11.00000    0.02128    0.02168 =
         0.02125   -0.00028   -0.00131   -0.00290
F7    5    0.442989   -0.085149    0.534467    11.00000    0.04763    0.04821 =
         0.03932   -0.00906    0.00559    0.02374
F8    5    0.353323    0.037408    0.504250    11.00000    0.03405    0.03203 =
         0.02274    0.00704   -0.00158   -0.00091
F9    5    0.311155   -0.084844    0.563234    11.00000    0.03953    0.02841 =
         0.03234    0.00221   -0.00350   -0.01634
O11   4    0.502162    0.089324    0.619390    11.00000    0.03329    0.05923 =
         0.03630    0.00138    0.00166   -0.02242
O12   4    0.351227    0.104207    0.643816    11.00000    0.03991    0.03118 =
         0.02973   -0.00765   -0.00208    0.01081
O13   4    0.439759   -0.042027    0.684079    11.00000    0.04006    0.02569 =
         0.02292    0.00728   -0.00446    0.00006
C33   1    0.380968   -0.027121    0.555049    11.00000    0.02688    0.01764 =
         0.02549    0.00009    0.00156    0.00310
S1    6    0.883629    0.791828    0.636001    11.00000    0.01726    0.01668 =
         0.01994    0.00114    0.00491   -0.00098
F1    5    0.785006    0.650173    0.677968    11.00000    0.03881    0.02779 =
         0.02986    0.00085    0.00633   -0.01404
F2    5    0.806143    0.778222    0.745833    11.00000    0.03839    0.03005 =
         0.02369    0.00029    0.01244    0.00229
F3    5    0.912464    0.671453    0.742570    11.00000    0.03649    0.03429 =
         0.02926    0.01189   -0.00107    0.00785
O5    4    0.803001    0.836553    0.601030    11.00000    0.02403    0.03738 =
         0.02632    0.01337    0.00948    0.01071
O6    4    0.946017    0.861567    0.673296    11.00000    0.04027    0.03126 =
         0.02717   -0.00415    0.00857   -0.01861
O7    4    0.924350    0.717397    0.597799    11.00000    0.02950    0.02425 =
         0.02864   -0.00143    0.01216    0.00418
C31   1    0.845312    0.719100    0.704264    11.00000    0.02714    0.01695 =
         0.02348   -0.00261    0.00078   -0.00153
S2    6    0.748595    0.407709    0.476678    11.00000    0.02049    0.02071 =
         0.02007   -0.00023    0.00045    0.00102
F4    5    0.613759    0.485237    0.526863    11.00000    0.02415    0.09170 =
         0.06695   -0.03484    0.01044    0.00599
F5    5    0.728202    0.453610    0.602471    11.00000    0.04914    0.14583 =
         0.02408   -0.02076    0.00766   -0.01452
F6    5    0.730529    0.580568    0.535888    11.00000    0.06104    0.05256 =
         0.09818   -0.04973    0.01590   -0.00429
O8    4    0.714170    0.310540    0.487480    11.00000    0.04271    0.02850 =
         0.05383    0.01134   -0.00497   -0.00489
O9    4    0.844281    0.419180    0.495157    11.00000    0.02147    0.03782 =
         0.03296   -0.00523    0.00048    0.00270
O10   4    0.711767    0.453649    0.412729    11.00000    0.03387    0.03347 =
         0.02450    0.00703   -0.00272    0.00373
C32   1    0.703307    0.485874    0.538728    11.00000    0.02849    0.05748 =
         0.03605   -0.01781    0.00445   -0.00351
O14   4    0.962196    0.248578    0.506555    11.00000    0.02898    0.02436 =
         0.02982    0.00474    0.00985    0.00457
sadi 0.00001 o14 H14a o14 H14b

H14A  2    0.999669    0.257932    0.478023    11.00000   -1.50000
H14B  2    0.925929    0.298526    0.496081    11.00000   -1.50000
HKLF 4


REM  frcrbpop2.res in P2(1)/n
REM wR2 = 0.1174, GooF = S = 1.112, Restrained GooF = 1.112 for all data
REM R1 = 0.0570 for 6425 Fo > 4sig(Fo) and 0.1019 for all 9445 data
REM 601 parameters refined using 1 restraints

END

WGHT      0.0188      9.3364

REM Instructions for potential hydrogen bonds
HTAB C1 O6_$1
HTAB C2 O14_$2
HTAB C4 O5_$3
HTAB C7 O9_$3
HTAB C12 O5
HTAB C15 S2_$4
HTAB C15 O10_$4
HTAB C16 O14_$5
HTAB C17 O8_$5
HTAB C24 O1_$6
HTAB C30 O13_$7
HTAB O14 O7_$8
HTAB O14 S2
HTAB O14 O9

REM Highest difference peak  0.888,  deepest hole -0.475,  1-sigma level  0.094
Q1    1   0.5852  0.2411  0.5766  11.00000  0.05    0.89
Q2    1   0.5390  0.0327  0.6115  11.00000  0.05    0.45
Q3    1   0.8612  0.7624  0.6805  11.00000  0.05    0.41
Q4    1   0.4598  0.7171  0.7177  11.00000  0.05    0.41
Q5    1   0.7389  0.3373  0.4644  11.00000  0.05    0.41
Q6    1   0.7082  0.4144  0.5278  11.00000  0.05    0.37
Q7    1   0.4779  0.7420  0.7726  11.00000  0.05    0.36
Q8    1   0.2984  0.9496  0.9429  11.00000  0.05    0.36
Q9    1   0.3795  0.6722  0.7620  11.00000  0.05    0.36
Q10   1   0.4576  0.6402  0.8378  11.00000  0.05    0.35
Q11   1   0.3995  0.5984  0.7442  11.00000  0.05    0.35
Q12   1   0.5394  0.6207  0.7984  11.00000  0.05    0.35
Q13   1   0.3787  0.0153  0.5780  11.00000  0.05    0.34
Q14   1   0.5142  0.7225  0.7922  11.00000  0.05    0.34
Q15   1   0.6377  0.4196  0.5298  11.00000  0.05    0.34
Q16   1   0.8192  0.7806  0.6138  11.00000  0.05    0.34
Q17   1   0.4168 -0.0142  0.5952  11.00000  0.05    0.33
Q18   1   0.5360  0.6624  0.6040  11.00000  0.05    0.33
Q19   1   0.4389  0.0574  0.5765  11.00000  0.05    0.33
Q20   1   0.3619  0.4396  0.6840  11.00000  0.05    0.33
;
_shelx_res_checksum              80248

_shelx_hkl_file                  
;
  19   0  -1   32.73    6.43
 -19   0   1   45.51    5.01
 -19   0   2    2.68    4.85
 -19   0   3    7.72    5.39
 -19   0   4   -2.31    5.53
 -19   0   5    3.80    5.93
 -19   0   6   -4.34    6.27
 -19   0   7   -4.24    7.13
 -19   0   8    2.83    7.50
 -19   0   9  255.01   10.39
 -19   0  10    3.41    7.32
 -19   0  11   11.29    7.68
  19   1  -1   51.86    6.91
 -19  -1   1   65.61    6.28
 -19   1   1   67.69    4.65
 -19  -1   2   -6.29    5.98
  19   1  -2   15.36    6.87
 -19   1   2    0.58    4.01
 -19   1   3   -3.96    4.55
  19   1  -3   26.49    7.38
 -19  -1   3    2.08    6.40
 -19   1   4   11.21    4.84
 -19  -1   4    8.00    6.72
  19   1  -4   -1.48    7.27
  19   1  -5   24.58    7.80
 -19  -1   5   23.00    7.39
 -19   1   5   21.58    5.23
 -19  -1   6   -5.19    7.54
 -19   1   6   -9.33    5.36
 -19  -1   7  134.27    9.15
 -19   1   7  124.29    7.29
 -19   1   8   24.70    6.76
 -19  -1   8   14.04    8.62
 -19   1   9   37.34    7.97
 -19  -1   9   43.41    8.25
 -19  -1  10   52.07    8.21
 -19   1  10   45.07    7.93
 -19  -1  11   44.41    8.63
 -19   1  11   30.06    8.59
 -19  -2   1   59.07    7.54
  19   2  -1   20.33    7.93
  19   2  -2   -8.64    7.74
 -19   2   2    6.94    3.24
 -19  -2   2    6.14    6.23
 -19  -2   3    4.55    7.34
 -19   2   3    3.01    3.45
  19   2  -3  -11.38    7.93
  19   2  -4  148.15    9.50
 -19  -2   4  184.53    9.30
 -19   2   4  145.40    5.13
  19   2  -5  164.83    8.80
 -19  -2   5  133.68    9.44
 -19   2   5  135.49    5.23
  19   2  -6   15.15    9.11
 -19   2   6    3.13    5.05
 -19  -2   6   20.08    7.65
  19   2  -7   -1.20    9.80
 -19  -2   7    0.40    8.84
 -19   2   7   -0.31    5.28
 -19   2   8  127.65    6.76
 -19  -2   8  172.02    9.63
 -19  -2   9   12.01    9.13
 -19   2   9   -1.16    6.12
 -19  -2  10   31.24    8.67
 -19   2  10   -9.16    7.14
 -19   2  11  -15.54    8.11
 -19  -2  11  -11.28    8.39
 -19  -3   1   12.17    8.80
  19   3  -1   21.02    7.63
 -19  -3   2   65.13    8.72
  19   3  -2   53.80    9.00
  19   3  -3   69.06    8.50
 -19  -3   3   65.30    8.85
  19   3  -4  103.34    9.72
 -19  -3   4   69.67    8.17
 -19  -3   5  -12.17    8.68
  19   3  -5   -9.23    7.93
 -19   3   5    2.44    3.18
 -19   3   6   20.33    4.16
  19   3  -6   23.47    8.21
 -19  -3   6    9.77    8.32
 -19  -3   7   11.13    9.29
 -19  -3   7   -9.03   11.56
  19   3  -7   -9.48    9.39
 -19   3   7   -4.92    4.39
 -19  -3   8   -9.46    8.62
  19   3  -8   -3.68    9.89
 -19   3   8   -2.70    5.12
 -19  -3   8   -1.57   11.49
  19   3  -9  -16.51    8.94
 -19  -3   9   10.74   11.26
 -19  -3   9    5.39    9.71
 -19   3   9   12.32    5.60
 -19  -3  10   98.24    9.99
 -19  -3  10   95.37   10.53
 -19   3  10   85.80    7.21
  19  -4  -1   19.15   13.23
  19   4  -1    1.30    8.13
 -19  -4   1  -12.85    8.55
 -19  -4   2  107.21    9.82
 -19  -4   2   91.98   10.42
  19   4  -2  106.97   10.26
  19  -4  -2   98.22   13.76
  19  -4  -3   44.92   11.95
 -19  -4   3   14.82   11.81
 -19  -4   3   37.18    8.22
  19   4  -3   25.92    9.88
  19   4  -4   -3.53    8.36
 -19  -4   4  -13.82   11.55
 -19  -4   4    3.53    8.18
 -19  -4   5  -19.26    8.61
 -19  -4   5   14.09    9.64
  19   4  -5  -10.79   10.16
  19   4  -6    3.28    9.02
 -19  -4   6   24.69    8.88
 -19  -4   6   37.25   11.56
 -19   4   7    9.34    3.63
 -19  -4   7  -20.72    8.39
 -19   4   7   -2.34    3.43
 -19  -4   7   -7.88    8.91
  19   4  -7   -5.12    9.25
  19   4  -8   59.00   10.29
 -19  -4   8  125.52   11.36
 -19   4   8   58.95    4.68
 -19   4   8   63.48    4.88
 -19  -4   8   82.29   12.72
 -19  -4   9   40.98    9.97
 -19   4   9   11.37    5.29
 -19  -4   9   24.48   12.62
 -19   4   9   15.84    5.25
 -19  -5   1   -7.47    9.29
 -19  -5   1    3.15   11.72
 -19  -5   2   15.51   11.50
  19   5  -2   17.58    8.49
  19  -5  -2    3.91   12.26
 -19  -5   2    7.60    9.41
 -19  -5   3   51.48    9.16
 -19  -5   3   17.83   12.32
  19  -5  -3   67.85   12.53
  19   5  -3   48.79    9.21
  19  -5  -4    9.64   12.36
 -19  -5   4    8.72    8.39
 -19  -5   4    1.87   11.00
  19   5  -4  -13.08   10.17
  19  -5  -5   64.77   12.60
 -19  -5   5   60.85   12.59
 -19  -5   5   86.51   10.05
  19   5  -5   42.10   10.11
  19  -5  -6   38.07   12.36
 -19  -5   6   -2.28   10.35
 -19  -5   6   14.51    9.08
  19   5  -7    4.70   10.00
 -18   0   1   -3.01    4.91
  18   0  -1    4.55    5.58
 -18   0   2   10.69    4.74
  18   0  -2    8.93    6.18
 -18   0   3   -4.46    5.25
  18   0  -3   -3.81    6.18
 -18   0   4   62.65    5.84
 -18   0   5    0.02    5.64
 -18   0   6   -0.30    6.37
 -18   0   7    8.48    6.31
 -18   0   8   12.32    7.06
 -18   0   9    0.63    7.19
 -18   0  10  112.74    9.60
 -18   0  11    7.24    8.77
 -18   0  12   73.88    9.00
 -18   0  13   32.22    9.13
 -18   0  14    5.01    8.69
 -18   1   1   65.78    4.57
  18   1  -1   49.16    6.75
 -18  -1   1   55.36    6.28
  18   1  -2  130.62    7.81
 -18  -1   2  178.93    7.51
 -18   1   2  157.14    5.51
 -18   1   3   47.12    4.68
  18   1  -3   29.85    7.66
 -18  -1   3   26.92    6.74
 -18  -1   4  323.04    9.25
 -18   1   4  350.62    7.46
  18   1  -4  266.58    9.50
 -18   1   5   27.85    5.38
  18   1  -5   40.51    8.78
 -18  -1   5   44.10    7.70
  18   1  -6    7.08    7.17
 -18  -1   6    6.05    6.80
 -18   1   6    0.71    5.12
 -18   1   7   16.16    5.81
 -18  -1   7    8.83    7.09
 -18   1   8   22.56    7.07
 -18  -1   8   18.53    8.82
 -18   1   9   60.73    8.09
 -18  -1   9   53.83    7.92
 -18   1  10   54.01    8.38
 -18  -1  10   36.05    8.70
 -18   1  11   46.42    8.81
 -18  -1  11   54.05    8.46
 -18   1  12   -0.96    9.15
 -18  -1  12   22.86    9.30
 -18  -1  13    3.24    8.47
 -18   1  13    5.81    8.13
 -18   1  14    9.04    9.20
 -18  -1  14   16.99    8.93
 -18  -2   1  -15.42    6.45
 -18   2   1   30.08    3.32
  18   2  -1   -1.55    7.14
 -18  -2   2   24.72    7.95
  18   2  -2  -22.13    7.75
 -18   2   2   -1.50    3.45
  18   2  -3   11.34    8.16
 -18   2   3    9.17    3.83
 -18  -2   3   -0.39    7.48
 -18  -2   4   -9.88    6.91
 -18   2   4   14.95    4.21
  18   2  -4   -8.43    6.99
  18   2  -5   17.64    8.75
 -18  -2   5   17.66    7.05
 -18   2   5   33.91    4.59
 -18  -2   6  168.31    8.82
  18   2  -6   83.09    9.42
 -18   2   6  156.36    6.02
  18   2  -7   27.88    9.25
 -18   2   7    9.44    5.47
 -18  -2   7   -1.56    8.38
  18   2  -8   11.68    9.86
 -18   2   8   25.98    5.69
 -18  -2   8   17.66    8.05
 -18  -2   9   -1.41    7.83
 -18   2   9   16.53    6.33
 -18  -2  10   13.40    8.48
 -18   2  10   48.25    6.86
 -18  -2  10   14.32    9.24
 -18  -2  11   55.56   10.74
 -18   2  11   60.94    7.95
 -18  -2  11   19.06    9.59
 -18  -2  12   11.46    8.48
 -18   2  12    3.76    8.20
 -18  -2  12    4.72    8.19
 -18   2  13    9.23    8.48
 -18  -2  13   -8.47    9.94
 -18   2  14    2.88    7.87
 -18  -3   1    5.93    8.58
  18  -3  -1   11.97   12.00
  18   3  -1   24.49    7.55
 -18  -3   2   11.21    8.27
  18  -3  -2   22.20    8.58
  18   3  -2    5.31    8.53
 -18  -3   3   93.52   11.01
 -18  -3   3   75.38    9.22
  18   3  -3   71.17    9.40
 -18  -3   4   40.03    9.04
  18   3  -4    1.80    8.07
 -18   3   4   14.59    3.02
 -18  -3   4   29.17   10.57
 -18  -3   5  110.46    8.97
 -18  -3   5   85.44   11.82
  18   3  -5   88.05   10.34
 -18   3   5  128.73    4.68
 -18  -3   6   45.48    9.70
 -18   3   6   55.55    4.65
 -18  -3   6   35.43   10.70
  18   3  -6   36.56    8.80
 -18  -3   7  129.39   12.09
 -18  -3   7  174.58    9.80
  18   3  -7  153.37   11.23
 -18   3   7  172.10    6.09
 -18  -3   8   54.06   11.46
  18   3  -8   76.20   10.77
 -18   3   8   47.15    5.57
 -18  -3   8   70.04    8.80
  18   3  -9   36.16    9.46
 -18  -3   9   65.83    8.95
 -18   3   9   50.33    5.99
 -18  -3   9   62.78   10.43
 -18  -3  10   -1.82    8.95
  18   3 -10    4.44    9.20
 -18  -3  10    9.62   10.27
 -18   3  10    6.12    6.29
 -18   3  11   -4.37    7.16
 -18  -3  11    4.34   11.17
 -18  -3  11  -19.99    8.89
 -18   3  12   15.84    7.75
 -18  -3  12   22.69   10.50
 -18  -3  12   37.84    9.80
 -18  -3  13    5.43   10.26
 -18   3  13    8.88    8.11
 -18  -3  13   -6.88   10.06
 -18  -3  14   -6.67   10.09
  18  -4  -1   -6.72   11.48
 -18  -4   1  -17.84   10.04
 -18  -4   1    7.67    9.08
  18   4  -1   12.50    8.41
 -18  -4   2   51.51   10.49
  18   4  -2   35.24    9.69
  18  -4  -2   61.35   11.24
 -18  -4   2   49.87    8.32
  18   4  -3   -8.50    8.46
  18  -4  -3   13.14   11.29
 -18  -4   3   -9.60    7.85
 -18  -4   3   -2.72    9.54
 -18  -4   4    7.50    8.23
 -18  -4   4  -14.53   10.54
  18  -4  -4   10.34   11.93
  18   4  -4   27.30    9.62
 -18  -4   5   14.85   10.70
 -18  -4   5   32.05    9.49
  18   4  -5   15.53    9.03
  18  -4  -5   51.04   12.31
 -18  -4   6   23.89    8.76
  18   4  -6   61.47   10.65
 -18  -4   6   81.46   11.01
 -18   4   6   62.61    3.49
 -18   4   6   57.34    3.52
  18   4  -7   -0.64    9.07
 -18  -4   7   20.89   10.83
 -18  -4   7    2.71    8.87
 -18   4   7    2.65    3.78
 -18   4   7   -0.63    3.95
 -18   4   8    9.38    4.59
  18   4  -8    0.30    9.86
 -18  -4   8  -13.85   11.01
 -18  -4   8   -0.96    8.86
 -18   4   8   -2.44    4.84
 -18  -4   9    1.40   10.51
 -18   4   9    8.74    5.01
 -18  -4   9  -14.61    9.26
  18   4  -9    5.05    9.65
 -18   4  10    8.27    5.56
 -18  -4  10   10.51   10.49
 -18  -4  10   32.95    9.41
  18   4 -10   -7.74   10.20
 -18  -4  11  -20.33    9.69
 -18   4  11   -6.17    6.80
 -18  -4  11  -31.11    9.96
  18   4 -11    4.41    9.97
 -18  -4  12   32.16    9.91
 -18   4  12   17.50    6.80
 -18  -4  12    5.16   10.37
 -18   4  13  105.59    7.76
 -18  -5   1   23.10    8.11
  18   5  -1    3.29    8.41
 -18  -5   1   18.75   10.40
  18  -5  -1   14.17   11.55
  18   5  -2   -6.66    8.53
  18  -5  -2   24.66   11.34
 -18  -5   2   -5.34   10.76
 -18  -5   2   22.71    8.95
 -18  -5   3   49.11    9.80
  18   5  -3   31.26    9.06
 -18  -5   3   53.68   11.52
  18  -5  -3   39.28   11.03
 -18  -5   4  103.65   11.59
  18  -5  -4   90.28   12.25
 -18  -5   4  109.65    9.86
  18   5  -4   73.40    9.73
  18  -5  -5   54.86   12.01
  18   5  -5   55.11   10.13
 -18  -5   5   56.74   10.40
 -18  -5   5   56.39    8.67
 -18  -5   6   -7.50   11.49
 -18  -5   6   23.53    8.82
  18   5  -6   17.74    9.06
  18  -5  -6   25.24   11.76
  18  -5  -7    1.12   11.19
  18   5  -7   18.51    9.73
 -18   5   7    4.14    2.38
 -18  -5   7    3.87    7.56
 -18  -5   7   -7.70    9.18
 -18   5   8   16.99    3.91
 -18   5   8   17.93    3.63
  18   5  -8    3.17    9.77
 -18  -5   8   -7.21    9.41
 -18  -5   8   -1.81   11.34
 -18   5   9   56.76    5.14
 -18  -5   9   56.00   10.03
  18   5  -9   25.26   10.50
 -18   5   9   25.23    4.85
 -18  -5   9   62.80   12.59
  18   5 -10   -8.32   10.43
 -18   5  10    4.46    5.23
 -18  -5  10    8.91   11.06
 -18   5  10    1.87    5.29
 -18  -5  10  -11.63   10.02
 -18   5  11   -4.03    5.67
 -18  -5  11   42.44   11.10
 -18  -5  11  -11.63   10.09
  18   5 -11   -1.85   11.54
 -18   5  11   20.41    6.19
 -18   5  12   13.32    6.77
  18   6  -1    1.66    8.97
 -18  -6   1   14.14    8.77
 -18  -6   1   28.34   10.79
  18  -6  -1   25.08   12.34
  18   6  -2   -2.32   10.27
  18  -6  -2    1.85   10.25
 -18  -6   2   11.63    8.89
 -18  -6   2   11.72   11.11
 -18  -6   3   84.21   10.95
  18  -6  -3   58.44   12.57
  18   6  -3   78.86   10.13
 -18  -6   3   76.10   10.12
  18  -6  -4  104.06   13.07
  18   6  -4   60.42   10.50
 -18  -6   4   85.49   10.15
 -18  -6   4   -0.80   11.14
 -18  -6   5   55.61   10.16
  18   6  -5   10.47   10.59
 -18  -6   5   22.52   11.56
  18  -6  -5   28.31   13.05
 -18  -6   6   -9.80    9.37
 -18  -6   6    4.77   10.26
  18  -6  -6  -22.91   12.55
  18   6  -6    2.31   10.21
  18   6  -7   26.70   10.77
  18  -6  -7   -0.50   12.29
 -18  -6   7   54.64   11.84
 -18  -6   7   69.12   10.17
 -18  -6   8   16.67   10.15
  18  -6  -8    5.52   12.50
  18   6  -8   35.34   11.29
 -18  -6   8   31.25   10.31
 -18  -6   9   29.86   10.38
 -18   6   9   49.98    4.06
 -18   6   9   59.52    4.04
 -18  -6   9   47.61   11.38
  18  -6  -9   50.05   11.38
  18   6  -9   69.38   11.12
 -18   6  10   13.61    4.76
 -18  -6  10    6.73   12.51
 -18  -6  10   17.71   10.43
 -18   6  10    0.35    4.60
  18   6 -10  -26.61   11.25
  18  -7  -1   58.27   11.53
  18   7  -1   85.73   10.89
 -18  -7   1  102.72   10.47
 -18  -7   1   59.54   11.98
  18   7  -2   41.28   10.53
  18  -7  -2   43.14   12.05
 -18  -7   2   29.60   10.00
 -18  -7   2   -4.45   11.45
 -18  -7   3  103.07   12.72
  18   7  -3   95.17   11.27
 -18  -7   3  103.11   11.21
  18  -7  -3   97.86   13.64
 -18  -7   4   12.88   10.83
  18  -7  -4   31.27   11.65
  18   7  -4  -17.36   10.99
 -18  -7   4   32.80   10.58
 -18  -7   5   16.26   10.37
  18  -7  -5   80.62   14.04
 -18  -7   5   15.30   11.83
  18   7  -5   10.95   10.69
 -18  -7   6   -0.32   10.13
  18  -7  -6   -3.03   13.03
  18   7  -6   25.88   10.95
 -18  -7   6  -12.96   12.21
  18   7  -7    0.62   10.84
  18  -7  -7   24.07   11.26
 -18  -7   7    4.59   10.80
 -18  -7   7    7.90   11.95
 -18  -7   8   16.20   11.00
 -17   0   1    2.30    5.29
  17   0  -1   14.32    6.06
  17   0  -2    0.92    6.24
 -17   0   2    2.75    5.36
 -17   0   3   84.34    6.05
  17   0  -3   71.53    7.05
 -17   0   4    7.99    6.00
  17   0  -4   13.50    6.92
 -17   0   5  587.36   10.39
 -17   0   6   -2.82    5.79
 -17   0   7  185.41    9.17
 -17   0   8    9.50    8.03
 -17   0   9   36.17    8.24
 -17   0  10   -8.52    8.23
 -17   0  11  140.68    9.54
 -17   0  12   23.31    8.87
 -17   0  13   57.66    9.61
 -17   0  14    0.38    8.06
 -17   0  15  185.69   11.58
 -17   0  16   18.66   10.14
 -17  -1   1   66.74    6.44
 -17   1   1   75.40    4.94
  17   1  -1   70.76    7.06
 -17   1   2   55.72    5.04
  17   1  -2   43.95    7.18
 -17  -1   2   48.46    6.54
  17   1  -3   18.70    7.25
 -17   1   3    3.76    4.71
 -17  -1   3   11.62    6.59
 -17  -1   4  -12.08    5.87
  17   1  -4    2.43    7.69
 -17   1   4   -6.76    5.11
 -17   1   5   23.72    5.72
  17   1  -5   30.52    8.15
 -17  -1   5   20.54    7.32
 -17  -1   6   44.11    7.19
  17   1  -6   47.26    8.50
 -17   1   6   66.46    5.96
  17   1  -7   46.52    8.24
 -17  -1   7   15.67    7.00
 -17   1   7   13.62    6.40
 -17   1   8   41.70    7.24
 -17  -1   8    0.81    7.94
 -17   1   9   64.90    8.64
 -17  -1   9   26.61    7.86
 -17  -1  10   14.11    7.05
 -17   1  10   23.68    7.20
 -17  -1  11   58.23    8.62
 -17   1  11   94.26    8.78
 -17   1  12   -6.05    7.62
 -17  -1  12   24.04    9.25
 -17  -1  13  100.96    9.38
 -17   1  13  117.76    9.20
 -17   1  14    1.46    7.97
 -17  -1  14   10.09    8.70
 -17  -1  15   48.43    9.68
 -17   1  15   53.99    9.11
 -17  -1  16   -1.52    9.64
 -17   1  16   16.40    9.93
  17   2  -1   36.21    6.85
 -17   2   1   38.60    3.51
 -17  -2   1   33.44    7.42
 -17   2   2  154.78    4.52
 -17  -2   2  171.49    8.49
  17   2  -2  144.60    8.23
 -17   2   3   32.15    4.05
 -17  -2   3   58.13    6.76
  17   2  -3   49.35    8.51
 -17  -2   4  256.30    9.83
  17   2  -4  260.39   10.05
 -17   2   4  285.76    6.20
  17   2  -5   39.23    8.66
 -17   2   5   65.24    4.94
 -17  -2   5   54.89    8.20
 -17  -2   5   50.08   10.97
  17   2  -6  156.31    8.74
 -17  -2   6  158.30    9.10
 -17   2   6  196.36    6.63
 -17  -2   6  150.65   11.08
 -17   2   7    6.86    5.56
  17   2  -7   39.94    9.08
 -17  -2   7    3.81    7.21
 -17  -2   7    7.11   10.48
 -17  -2   8   16.53    7.87
 -17   2   8    2.00    5.88
 -17  -2   8   -9.22   11.23
  17   2  -8   13.27    8.22
  17   2  -9   51.48    9.94
 -17   2   9   65.35    7.61
 -17  -2   9   20.05   10.60
 -17  -2   9   57.35    8.98
 -17  -2  10   88.61   10.57
 -17  -2  10   83.09    9.43
 -17   2  10   88.54    8.12
 -17  -2  11   54.91   10.24
 -17   2  11   45.77    8.00
 -17  -2  11   52.89    8.46
 -17  -2  12   53.11    8.29
 -17  -2  12   20.67   10.12
 -17   2  12   26.22    8.56
 -17  -2  13  -17.80    9.69
 -17   2  13   -8.30    8.32
 -17  -2  13    5.05    8.97
 -17  -2  14   12.81   10.33
 -17  -2  14   30.00    9.36
 -17   2  14   -1.38    9.34
 -17  -2  15   -6.99    9.19
 -17  -2  15   -6.94   10.20
 -17   2  15   -1.00    9.06
 -17   2  16   -0.90    9.76
 -17  -2  16   12.08   10.34
 -17  -2  16   23.20   10.64
  17   3  -1    6.22    7.04
  17  -3  -1    4.09   11.54
 -17  -3   1   34.65    8.03
 -17  -3   1    7.35   10.52
 -17  -3   2   77.10    8.15
  17  -3  -2   61.84   10.68
 -17  -3   2   80.90   12.02
  17   3  -2   72.96    7.78
  17   3  -3  131.58    8.53
 -17  -3   3  164.74    9.35
 -17  -3   3  193.46   11.48
  17  -3  -3  153.15   11.87
 -17   3   3  171.85    3.51
 -17   3   4    8.03    3.39
 -17  -3   4    7.53   10.11
 -17  -3   4    6.39    8.21
  17   3  -4    9.93    8.78
  17  -3  -4   -8.90   11.16
  17   3  -5   44.95    8.18
 -17  -3   5    9.20   10.23
 -17   3   5   26.22    4.11
 -17  -3   5   25.82    7.55
  17   3  -6   -7.90    8.07
 -17  -3   6   -0.14    7.09
 -17   3   6   -2.08    4.42
 -17  -3   6    5.85    9.70
 -17  -3   7  -22.70   10.27
  17   3  -7   29.91    8.56
 -17   3   7   -2.31    4.76
 -17  -3   7   16.56    7.41
 -17  -3   8   -3.83    7.50
  17   3  -8   13.08    8.52
 -17   3   8   12.87    5.59
 -17  -3   8    2.13   10.55
  17   3  -9   26.75    9.53
 -17   3   9   -5.55    6.08
 -17  -3   9    5.41    7.95
 -17  -3   9   19.84   11.14
  17   3 -10  109.98    9.83
 -17   3  10  144.50    7.86
 -17  -3  10  115.57   12.06
 -17  -3  10  132.65    9.39
  17   3 -11   17.81    9.30
 -17   3  11   11.33    6.50
 -17  -3  11    1.45   10.71
 -17  -3  11   -0.58    9.10
 -17   3  12   47.84    7.87
 -17  -3  12   12.98   10.88
 -17  -3  12   50.84    9.04
 -17  -3  13   52.37   11.10
 -17   3  13   43.52    7.60
 -17  -3  13   38.90    9.50
 -17  -3  14  -16.10    9.16
 -17   3  14    5.08    8.85
 -17  -3  14    5.07   11.20
 -17  -3  15    9.48   10.34
 -17  -3  15   47.89   10.67
 -17   3  15   32.92    9.52
 -17  -3  16   29.04    9.46
 -17   3  16    8.29    8.38
 -17  -3  16   22.80    9.95
  17  -4  -1   26.01   11.17
 -17  -4   1   38.73   10.93
  17   4  -1   17.07    9.15
 -17  -4   1   10.88    7.13
  17   4  -2   34.08    8.49
 -17  -4   2   25.22    7.79
  17  -4  -2   32.48   10.48
 -17  -4   2   15.47   11.01
  17   4  -3   59.25    8.07
 -17  -4   3   76.17    8.77
 -17  -4   3   76.61   11.20
  17  -4  -3   49.30   11.65
  17   4  -4   35.52    9.28
 -17  -4   4   36.85    7.55
 -17  -4   4   56.75   10.30
  17  -4  -4   28.56   11.46
 -17   4   5    3.34    2.58
 -17  -4   5   -4.78   10.31
  17   4  -5   -7.62    8.08
  17  -4  -5  -18.30   11.79
 -17   4   5   -6.57    2.68
 -17  -4   5    8.30    8.67
  17  -4  -6    8.10   11.84
 -17  -4   6    6.57    7.73
  17   4  -6    4.01    7.93
 -17   4   6    2.06    3.38
 -17  -4   6   -5.50   10.41
 -17   4   6    3.21    3.51
 -17  -4   7   76.22    8.78
  17   4  -7   10.30    8.62
 -17  -4   7   53.93   10.94
 -17   4   7   56.47    4.60
 -17  -4   8   88.75   10.70
 -17   4   8   43.61    5.11
 -17  -4   8   38.30    8.67
  17   4  -8   78.93    9.51
 -17  -4   9   54.33    8.96
 -17   4   9   96.34    5.93
 -17  -4   9   84.88   11.46
  17   4  -9   71.27    9.78
 -17   4  10   87.72    6.24
 -17  -4  10   93.50   11.82
 -17  -4  10   92.31    9.30
  17   4 -10   96.91   10.63
 -17   4  11   30.21    6.21
 -17  -4  11   29.56   10.94
  17   4 -11   43.33   10.25
 -17  -4  11   52.92    9.24
 -17   4  12   -7.92    6.89
  17   4 -12    5.51    9.76
 -17  -4  12   20.87   11.14
 -17  -4  12  -14.27    9.10
 -17  -4  13   16.96    9.69
 -17  -4  13    9.29   10.85
 -17   4  13   34.56    7.74
 -17   4  14   38.20    7.64
 -17  -4  14   -4.12   11.09
 -17  -4  14   37.03   10.01
 -17  -4  15  -18.89   11.14
 -17   4  15   16.33    8.81
 -17  -4  15   12.01    9.58
  17  -5  -1   -5.46   10.57
 -17  -5   1   -4.02    8.67
 -17  -5   1    2.67   10.00
  17   5  -1    0.42    7.96
 -17  -5   2   -3.07    7.67
 -17  -5   2   10.67    9.69
  17  -5  -2   -2.68    9.96
  17   5  -2    3.18    8.12
  17  -5  -3    9.57   10.31
 -17  -5   3   18.68    9.78
 -17  -5   3   35.30    8.12
  17   5  -3   26.39    9.57
  17  -5  -4   19.56   11.83
  17   5  -4    5.17    8.68
 -17  -5   4  -14.71    8.56
 -17  -5   4   -6.73   10.42
 -17  -5   5   10.37    8.28
  17   5  -5   10.36    9.01
  17  -5  -5   21.37   12.14
 -17  -5   5   17.17   10.20
  17  -5  -6    5.40   11.09
 -17  -5   6   31.80    9.58
 -17  -5   6    6.28    8.69
  17   5  -6   41.50    9.73
 -17   5   7    2.86    3.20
  17  -5  -7   -8.86   10.80
 -17   5   7   11.46    3.22
 -17  -5   7  -21.38   10.71
  17   5  -7   -3.45    9.80
 -17  -5   7  -18.32    8.70
 -17   5   8   16.86    4.17
 -17   5   8    4.21    4.38
  17  -5  -8    8.87   12.03
 -17  -5   8   23.51   10.20
 -17  -5   8   19.95    9.27
  17   5  -8    7.24    9.50
 -17   5   9   23.12    5.07
  17  -5  -9   30.91   10.38
 -17  -5   9   32.77   11.33
 -17   5   9   23.72    4.93
 -17  -5   9   62.95    9.43
  17   5  -9    3.20   10.51
 -17   5  10   46.08    5.99
 -17   5  10   59.33    5.71
 -17  -5  10   72.15   10.18
  17   5 -10   80.40   10.54
 -17  -5  10   45.06   11.62
 -17   5  11   28.01    5.61
 -17  -5  11   53.67   11.97
  17   5 -11   55.08   10.95
 -17  -5  11  -15.95   10.00
  17   5 -12   -1.57   11.79
 -17  -5  12   12.35   11.22
 -17  -5  12    8.87    9.59
 -17   5  12    5.01    6.81
 -17   5  13   -8.68    7.84
 -17   5  13   -3.05    7.48
 -17  -5  13   27.46   11.47
  17   5 -13    6.28   10.65
 -17  -5  13   12.84    9.69
 -17  -5  14   20.04   10.43
 -17   5  14    1.98    9.03
 -17   5  14  -17.35    7.77
 -17  -5  14    2.28    9.51
  17  -6  -1   -0.06   10.59
  17   6  -1   -8.18    9.24
 -17  -6   1    7.83    9.90
 -17  -6   1    5.68   10.37
  17   6  -2   35.31    9.23
 -17  -6   2   43.09    8.87
 -17  -6   2   59.35   11.13
  17  -6  -2   52.87   12.14
 -17  -6   3   32.41   11.15
 -17  -6   3   14.53    8.32
  17   6  -3   -6.69    9.56
  17  -6  -3  -11.23   11.04
  17   6  -4   -4.15    9.18
  17  -6  -4   -3.67   10.64
 -17  -6   4  -17.17    8.43
 -17  -6   4   -1.16   10.31
  17  -6  -5  120.44   11.91
 -17  -6   5   85.48   10.86
  17   6  -5  103.87   10.81
 -17  -6   5   75.18    9.62
  17   6  -6   -6.23    9.42
 -17  -6   6   -0.32   10.41
 -17  -6   6    5.59    8.94
  17  -6  -6  -20.73   10.44
  17   6  -7   35.13   10.64
 -17  -6   7   44.89   10.04
 -17  -6   7   38.80   10.06
  17  -6  -7   47.95   11.81
 -17   6   8   17.77    3.23
  17  -6  -8   21.54   11.79
  17   6  -8   19.20   10.70
 -17   6   8   15.62    3.37
 -17  -6   8   -6.63    9.66
 -17  -6   8  -10.77   10.79
  17  -6  -9   30.67   12.07
 -17   6   9   21.63    4.38
  17   6  -9   10.69   10.91
 -17  -6   9    4.17   11.31
 -17   6   9    6.33    4.37
 -17  -6   9   11.08    8.77
  17  -6 -10  -10.09   11.30
 -17   6  10   -2.62    4.84
 -17   6  10    9.51    4.79
  17   6 -10   18.11   10.92
 -17  -6  10    9.72   12.63
 -17  -6  10   13.52    9.69
 -17   6  11    5.49    5.89
 -17  -6  11    3.54   10.84
  17   6 -11    9.15   11.33
 -17   6  11    4.68    5.49
 -17  -6  11    5.44   10.03
 -17  -6  12   51.57   10.74
 -17  -6  12   22.01   11.18
  17   6 -12   60.45   11.59
 -17   6  12   29.01    6.60
 -17  -6  13   16.27   12.51
 -17  -6  13   57.37   11.66
  17   6 -13  -18.08   12.45
 -17   6  13    6.70    7.20
 -17   6  14   -0.59    7.57
 -17  -7   1   20.44    9.46
 -17  -7   1   -8.84    9.58
  17  -7  -1    3.84   11.27
  17   7  -1    2.02    9.21
 -17  -7   2   -7.83    9.22
 -17  -7   2    6.71    9.39
  17  -7  -2   36.92   10.62
  17   7  -2    0.78    9.58
 -17  -7   3   11.89   10.47
 -17  -7   3   11.65    9.83
  17  -7  -3   -4.21   11.43
  17   7  -3  -10.42    9.87
 -17  -7   4   14.10   10.42
 -17  -7   4  -10.66   10.14
  17  -7  -4   28.74   12.48
  17   7  -4  -14.55   10.96
 -17  -7   5   13.32   10.11
  17  -7  -5    2.52   11.69
  17   7  -5   -3.05   10.29
 -17  -7   5  -27.29   10.51
  17   7  -6   46.69   10.64
 -17  -7   6    6.67    9.67
  17  -7  -6  -23.07   11.45
 -17  -7   6   14.20   10.28
  17   7  -7   41.30   11.03
 -17  -7   7   -4.81   11.01
  17  -7  -7   33.94   10.73
 -17  -7   7    3.56   10.10
  17   7  -8    3.67   11.17
 -17  -7   8  -32.00   10.22
 -17  -7   8   18.99    9.74
  17  -7  -8   -9.25   11.78
 -17  -7   9    9.20   10.34
 -17   7   9    0.42    3.49
  17  -7  -9    8.80   11.64
 -17   7   9    0.37    3.21
  17   7  -9    4.46   10.02
 -17  -7   9   16.23   11.44
  17   7 -10   23.99   12.05
 -17  -7  10   -3.21   10.42
 -17   7  10    7.47    4.38
  17  -7 -10  -21.33   10.96
 -17   7  10   -4.60    4.43
 -17  -7  10   -6.52   12.64
  17   7 -11    9.57   11.59
 -17  -7  11    1.77   13.08
 -17  -7  11    4.89   10.66
 -17   7  11   12.15    5.28
 -17   7  11   -4.35    5.13
  17  -7 -11    2.19   11.68
 -17   7  12  100.05    7.00
 -17   7  12  129.17    7.10
  17   7 -12  105.27   11.98
 -17  -7  12  166.31   12.09
 -17  -7  12  193.30   14.97
  17  -7 -12  148.44   12.75
 -17  -8   1   -8.28   10.70
 -17  -8   1   11.40    9.36
  17   8  -1  -12.08   10.66
  17  -8  -1   35.03   11.95
 -17  -8   2   26.26   11.01
  17   8  -2   15.68   10.77
  17  -8  -2  -12.70   10.35
 -17  -8   2   -2.21   10.50
 -17  -8   3   29.16   10.27
 -17  -8   3   16.99    9.60
  17  -8  -3   18.34   12.37
  17   8  -3   45.27   10.91
  17   8  -4  183.96   11.47
 -17  -8   4  195.21   12.87
 -17  -8   4  271.01   13.09
  17  -8  -4  238.27   14.53
 -17  -8   5   12.05   12.10
  17   8  -5    3.83   11.29
  17  -8  -5   11.16   12.49
 -17  -8   5   45.87   11.15
  17  -8  -6   47.12   12.44
  17   8  -6    8.13   11.37
 -17  -8   6   31.86   10.91
 -17  -8   6   18.47   10.87
  17   8  -7  -14.67   11.05
 -17  -8   7   18.82   12.10
  17  -8  -7    1.75   12.33
 -17  -8   7   10.10   11.90
 -17  -8   8   23.20   11.06
  17   8  -8   54.16   12.32
 -17  -8   8   45.98   11.88
  17  -8  -8  -23.87   10.57
  17  -8  -9   43.19   12.61
  17   8  -9   29.49   11.50
 -17  -8   9   40.98   11.00
 -17  -8   9   -8.50   12.37
 -17  -8  10   38.38   13.79
  17  -8 -10   55.78   10.80
 -17   8  10   49.45    4.21
  17   8 -10   12.08   12.36
 -17   8  10   41.63    3.89
  17  -9  -1   29.87   11.68
  17   9  -1    9.40   11.89
 -17  -9   1   -3.68   10.64
 -17  -9   1  -19.01   11.23
 -17  -9   2    2.33    9.79
 -17  -9   2   -2.68   10.61
  17   9  -2  -17.08   11.23
 -17  -9   3    6.49   10.54
 -17  -9   3  -16.48   10.95
  17   9  -3    5.78   11.46
  17  -9  -3   19.69   13.61
 -17  -9   4   31.07   12.66
  17  -9  -4    9.00   13.17
 -17  -9   4   -2.00   11.11
  17   9  -4    3.20    9.99
 -17  -9   5   24.72   12.15
  17  -9  -5   -4.94   12.51
 -17  -9   5   13.95   10.77
  17   9  -5    6.86   11.74
 -17  -9   6    8.11    9.58
  17   9  -6   -3.84   11.14
  16   0  -1    1.99    5.75
 -16   0   1    4.29    5.25
 -16   0   2   56.45    6.04
  16   0  -2   81.51    6.50
  16   0  -3    0.28    6.10
 -16   0   3   -4.36    5.42
  16   0  -4  321.85    9.13
 -16   0   4  368.99    8.63
  16   0  -5  -11.20    7.19
 -16   0   5   11.75    6.29
 -16   0   6  101.69    7.64
 -16   0   7   13.38    6.23
 -16   0   8  143.35    7.57
 -16   0   9   -7.61    7.41
 -16   0  10  111.18    7.72
 -16   0  11   -0.69    6.97
 -16   0  12   12.76    8.28
 -16   0  13   -2.96    7.40
 -16   0  14  164.88    9.55
 -16   0  15   15.28    8.52
 -16   0  16   17.10    9.88
 -16   0  17   -6.21    9.86
 -16   0  18   38.98   10.90
  16  -1  -1   43.56    4.94
  16   1  -1   35.07    6.84
 -16  -1   1   66.09    6.58
 -16   1   1   64.74    4.24
  16  -1  -2   88.09    5.39
 -16  -1   2   83.07    5.92
 -16   1   2  108.70    5.19
  16   1  -2   89.27    7.53
 -16  -1   3   -1.84    5.58
  16   1  -3   10.53    7.00
 -16   1   3    4.93    4.49
  16   1  -4   16.63    7.10
 -16   1   4   19.99    4.91
 -16  -1   4   22.25    5.76
 -16  -1   5   53.58    6.98
 -16   1   5   42.08    5.86
  16   1  -5   70.72    6.75
 -16   1   6   36.35    5.97
 -16  -1   6   26.10    6.37
  16   1  -6   16.52    6.82
 -16  -1   7    9.04    6.58
  16   1  -7   -2.70    7.96
 -16   1   7    3.43    6.30
 -16  -1   8    6.24    9.49
  16   1  -8   -4.41    7.23
 -16  -1   8   18.42    7.85
 -16   1   8    9.08    6.86
 -16  -1   9   30.37    7.32
 -16  -1   9   14.39   10.63
 -16   1   9   30.74    7.38
 -16  -1  10  299.37   12.72
 -16  -1  10  247.12    9.24
 -16   1  10  235.90    8.23
 -16   1  11   39.84    7.05
 -16  -1  11   65.11   10.33
 -16  -1  11   72.41    7.75
 -16  -1  12   -5.05    7.36
 -16  -1  12    8.06   10.83
 -16   1  12  -13.86    7.97
 -16   1  13    0.49    7.57
 -16  -1  13   35.51    9.41
 -16  -1  13   12.40    8.58
 -16  -1  14   19.18    8.97
 -16   1  14   13.71    8.02
 -16   1  15    0.68    8.54
 -16  -1  15   22.62    9.11
 -16  -1  16    6.00    9.36
 -16   1  16   16.67    8.58
 -16  -1  17  -13.91    9.98
 -16   1  17    1.65    9.69
 -16  -1  18   24.60   10.67
 -16   1  18   16.63    9.95
 -16  -2   1   72.50    7.10
  16  -2  -1   81.10   11.83
 -16   2   1   88.61    3.81
  16   2  -1   72.28    6.90
 -16  -2   2  136.72    7.06
 -16  -2   2  136.64   10.44
 -16   2   2  155.69    4.67
  16  -2  -2  126.48   11.47
  16   2  -2  146.46    7.17
  16   2  -3    0.03    7.70
 -16   2   3   10.39    3.91
 -16  -2   3   17.15    7.29
 -16  -2   3   17.88    7.34
 -16   2   4   90.05    4.75
 -16  -2   4   95.32   11.33
 -16  -2   4   83.67    7.06
  16   2  -4   87.14    8.39
 -16   2   5    5.88    4.37
 -16  -2   5   -3.00    6.44
 -16  -2   5   17.10    9.63
  16   2  -5  -25.49    7.01
 -16  -2   6   41.30    9.51
 -16  -2   6   29.61    6.81
 -16   2   6   30.70    5.05
  16   2  -6   58.35    7.55
 -16  -2   7   20.22    7.12
 -16  -2   7    4.87    9.61
  16   2  -7   13.21    7.58
 -16   2   7   11.94    5.71
 -16   2   8   33.86    6.56
 -16  -2   8    5.42   10.20
  16   2  -8   42.92    9.12
 -16  -2   8   43.37    7.49
  16   2  -9    4.28    7.84
 -16  -2   9   -0.18    7.40
 -16  -2   9  -15.33    7.34
 -16   2   9   10.46    6.55
 -16  -2  10    1.42    7.44
 -16   2  10   16.00    6.99
 -16  -2  10    7.22    8.97
 -16   2  11   27.50    8.02
 -16  -2  11   -3.26   10.39
 -16  -2  11    4.85    7.51
 -16  -2  12   30.88    9.60
 -16   2  12   54.50    8.24
 -16  -2  12   40.73    8.69
 -16  -2  13   11.72    8.41
 -16  -2  13   66.56    9.94
 -16   2  13   53.89    7.70
 -16  -2  14   -1.41   10.00
 -16  -2  14   -4.94    8.45
 -16   2  14   -0.59    7.88
 -16  -2  15   -0.66    9.71
 -16  -2  15   -4.01    9.37
 -16   2  15   14.11    8.04
 -16  -2  16   55.02    9.41
 -16   2  16   21.19    9.48
 -16  -2  16   31.79   11.01
 -16   2  17    4.48    9.41
 -16  -2  17   15.75   10.61
 -16  -2  17   58.42   10.42
 -16  -2  18    4.50   10.60
 -16   2  18   -6.08    9.37
 -16  -2  18   -4.56    9.31
 -16  -3   1   19.76   10.47
 -16  -3   1    0.57    6.30
  16  -3  -1   23.38   10.32
  16   3  -1   25.87    7.87
  16  -3  -2    2.35    9.63
 -16  -3   2   10.23    7.47
 -16   3   2   -2.49    2.42
  16   3  -2   19.56    8.18
 -16  -3   2   10.40   10.17
  16  -3  -3   33.28    9.81
 -16  -3   3   69.72   10.69
 -16  -3   3   49.27    8.15
  16   3  -3   45.83    8.53
 -16   3   3   50.76    3.34
 -16  -3   4   -9.22    9.50
  16   3  -4  -14.08    8.17
 -16  -3   4  -12.15    7.90
 -16   3   4    1.54    3.47
  16  -3  -4   -5.19   10.10
  16   3  -5  217.90    9.45
 -16  -3   5  169.22   11.19
 -16   3   5  214.36    5.46
  16  -3  -5  250.44   12.22
 -16  -3   5  251.68   10.08
 -16  -3   6  132.08   10.68
 -16  -3   6  151.58    8.76
  16   3  -6  172.37    9.24
 -16   3   6  148.91    5.69
 -16  -3   7   66.11    9.11
  16   3  -7   96.70    8.88
 -16  -3   7   75.55    9.50
 -16   3   7  109.85    5.75
  16   3  -8   27.55    9.09
 -16  -3   8   12.15    8.82
 -16  -3   8   17.55   10.20
 -16   3   8   13.85    5.80
 -16   3   9   -5.09    5.00
 -16  -3   9    3.47    9.84
  16   3  -9   -2.04    8.35
 -16  -3   9   29.03    8.58
  16   3 -10  -11.50    9.78
 -16  -3  10    5.15    8.01
 -16   3  10   -4.91    5.62
 -16  -3  10  -36.84   10.26
  16   3 -11   -6.40    9.53
 -16   3  11   16.86    7.86
 -16  -3  11   14.70    8.59
 -16  -3  11    5.19   10.65
 -16  -3  12  -18.54   10.51
 -16   3  12    0.37    8.05
 -16  -3  12   -4.57    8.40
 -16   3  13   56.90    7.71
 -16  -3  13   64.31    9.44
 -16  -3  13   20.57   11.01
 -16   3  14   27.54    8.95
 -16  -3  14   46.13    9.56
 -16  -3  14   37.30   10.19
 -16   3  15   60.00    8.14
 -16  -3  15   64.30    9.26
 -16  -3  15   39.12   10.02
 -16  -3  16   28.71   10.28
 -16  -3  16   14.07   10.05
 -16   3  16    8.24    9.68
 -16   3  17   22.52    8.48
 -16  -3  17   23.19   11.72
 -16  -3  17   19.72   10.09
 -16  -3  18  -31.31   10.12
 -16  -4   1   12.49    7.99
  16  -4  -1   11.47   10.12
 -16  -4   1   24.94   10.54
  16   4  -1   22.39    8.51
 -16  -4   2  114.70   10.68
  16   4  -2  133.87    9.54
  16  -4  -2  106.35   11.82
 -16  -4   2  107.43    8.67
  16  -4  -3   -5.78    9.89
 -16  -4   3   -9.10    7.23
 -16  -4   3  -30.96    9.66
  16   4  -3    6.65    8.46
 -16   4   4    4.52    2.24
 -16  -4   4  -10.38    7.29
  16   4  -4   -3.90    7.97
 -16  -4   4    2.60    9.53
  16  -4  -4    1.13   10.36
 -16   4   4    3.68    2.12
  16  -4  -5    8.67   11.35
 -16   4   5   -0.57    3.11
 -16   4   5    4.37    3.02
 -16  -4   5   11.14    9.12
 -16  -4   5   -2.22    8.41
  16   4  -5  -12.31    8.05
  16   4  -6   -7.15    8.31
 -16  -4   6    3.24    7.87
 -16  -4   6   -8.83   10.16
  16  -4  -6   15.93   10.49
 -16   4   6   -3.18    3.48
 -16   4   7   35.37    4.72
 -16  -4   7    3.09    7.71
  16   4  -7    5.55    9.33
 -16  -4   7   39.60   10.42
  16  -4  -7   37.58   11.36
 -16  -4   8   27.98    8.55
  16   4  -8   57.83    9.13
 -16   4   8   31.93    5.76
 -16  -4   8    8.06   10.41
  16  -4  -8   15.81   10.80
 -16  -4   9   18.36    8.39
 -16   4   9   29.51    5.52
 -16  -4   9    1.14   10.11
  16   4  -9   13.80    9.41
 -16  -4  10   36.95    9.16
  16   4 -10   -1.81    9.55
 -16   4  10   19.59    6.29
 -16  -4  10   11.73   10.16
 -16   4  11   16.52    7.23
 -16  -4  11    6.29    8.66
  16   4 -11   34.02    9.95
 -16  -4  11   19.92    9.55
  16   4 -12    4.74    9.58
 -16  -4  12    1.81    8.88
 -16   4  12    8.14    8.08
 -16  -4  12   -9.88    9.59
 -16  -4  13    1.16    9.35
 -16  -4  13    3.39   10.18
 -16   4  13   -4.05    7.00
 -16   4  14   14.96    8.31
 -16  -4  14   32.71   10.70
 -16  -4  14   39.42   10.54
 -16  -4  15   13.15   10.38
 -16  -4  15   12.86   10.39
 -16   4  15   16.45    8.14
 -16  -4  16   17.69   10.07
 -16  -4  16   -8.34   10.35
 -16   4  16   10.06    9.33
 -16  -4  17   -0.59   10.37
 -16   4  17  -13.09    8.47
 -16  -4  17   -8.84   10.81
 -16  -5   1   25.12    7.69
  16   5  -1   48.16    8.31
 -16  -5   1   39.88   10.31
  16  -5  -1   27.86   10.20
  16  -5  -2   12.62   10.47
  16   5  -2   40.48    8.33
 -16  -5   2   22.90    7.67
 -16  -5   2   28.04   10.47
  16   5  -3   32.56    8.28
 -16  -5   3   52.86   10.69
 -16  -5   3   11.23    7.88
  16  -5  -3   21.46   10.57
 -16  -5   4  114.29    9.15
  16   5  -4  153.22   10.04
 -16  -5   4  111.53   11.11
  16  -5  -4  148.32   12.00
  16   5  -5    4.77    8.83
  16  -5  -5   18.17   11.66
 -16  -5   5   -7.72    9.57
 -16  -5   5   -0.48    8.93
 -16   5   6   85.64    3.27
 -16  -5   6   97.72   10.93
  16  -5  -6   53.44   11.32
 -16  -5   6   85.73    9.68
 -16   5   6   84.06    3.29
  16   5  -6   71.98    9.43
  16   5  -7   -3.21    9.25
 -16   5   7   22.10    3.72
  16  -5  -7   17.21    9.96
 -16  -5   7   12.83    9.56
 -16   5   7   17.39    3.87
 -16  -5   7   24.04    9.89
 -16   5   8   24.33    4.72
 -16  -5   8   22.68    9.68
  16  -5  -8   26.38   10.79
  16   5  -8   34.15   10.12
 -16  -5   8   14.85    8.98
 -16   5   8   26.41    4.72
  16   5  -9   40.30    9.72
 -16   5   9   54.77    5.31
  16  -5  -9   24.81   10.54
 -16  -5   9   36.27    9.07
 -16  -5   9   76.81   11.13
 -16   5   9   40.99    5.45
 -16  -5  10   13.00    9.08
 -16   5  10   12.43    5.71
  16  -5 -10   -8.27   10.66
  16   5 -10  -12.91    9.99
 -16  -5  10   23.26   10.27
 -16  -5  11   -3.64    8.58
 -16   5  11   -8.35    5.94
  16   5 -11   23.66   10.91
 -16  -5  11  -10.81   10.13
 -16   5  12   48.74    7.31
  16   5 -12   81.87   12.19
 -16   5  12   70.56    7.31
 -16  -5  12   90.69   10.65
 -16  -5  12   58.63   10.60
 -16  -5  13   57.32   11.91
 -16   5  13   22.56    6.95
 -16  -5  13   42.75   10.76
 -16   5  13   19.55    7.97
  16   5 -13   41.46   11.55
 -16  -5  14   42.79   10.99
  16   5 -14   31.49   11.88
 -16   5  14    0.66    8.56
 -16   5  14   33.82    8.47
 -16  -5  14   67.72   10.23
 -16  -5  15   22.82   11.22
 -16   5  15   37.63    9.31
 -16   5  15   10.64    8.00
 -16  -5  15   19.32   11.14
 -16   5  16   19.17    8.55
 -16  -5  16   15.79   10.95
 -16  -5  16   39.41   10.06
 -16   5  16    8.45    9.38
  16  -6  -1   43.58   11.06
 -16  -6   1   -5.88    8.89
  16   6  -1   37.55    8.82
 -16  -6   1   -9.21    9.92
 -16  -6   2   -1.78    8.02
  16   6  -2    5.43    8.86
 -16  -6   2   -4.68    9.51
  16  -6  -2   -6.51    7.31
  16   6  -3   54.33    9.47
 -16  -6   3   58.44    8.99
  16  -6  -3   45.78   10.93
 -16  -6   3   45.74   10.75
 -16  -6   4  183.70   10.34
 -16  -6   4  180.13   11.51
  16   6  -4  182.55   11.10
  16  -6  -4  137.88   12.89
 -16  -6   5   32.93   10.79
 -16  -6   5   24.71    8.97
  16  -6  -5   15.90   11.39
  16   6  -5   22.91    9.37
 -16  -6   6   61.59    9.62
 -16  -6   6   10.95   10.53
  16  -6  -6   10.78   10.55
  16   6  -6   56.27    9.99
 -16  -6   7   60.22    9.66
 -16   6   7   49.22    3.07
 -16  -6   7   43.88   10.04
 -16   6   7   48.57    3.14
  16  -6  -7   58.14   11.60
  16   6  -7   60.10   10.03
  16   6  -8   -2.24    9.61
 -16   6   8   -0.65    3.92
 -16  -6   8  -14.35   10.13
 -16   6   8    7.67    3.56
  16  -6  -8   -5.63   11.53
 -16  -6   8   -6.82   10.81
 -16   6   9    1.87    4.23
 -16   6   9    6.61    4.30
 -16  -6   9  -10.93   11.11
 -16  -6   9   21.22    9.66
  16   6  -9  -32.92   11.14
  16  -6  -9  -12.89   11.41
 -16  -6  10   -2.97   10.15
  16  -6 -10   25.93   10.39
  16   6 -10   18.75   10.17
 -16   6  10   17.64    5.38
 -16   6  10   23.34    5.07
 -16  -6  10   15.35   11.60
  16  -6 -11   96.50   10.94
 -16   6  11   80.93    6.23
 -16  -6  11  125.98   11.65
 -16  -6  11   80.02   11.57
  16   6 -11   85.29   11.66
  16   6 -12    7.72   11.23
 -16  -6  12   19.73   10.57
 -16  -6  12   17.92   11.08
 -16   6  12   -4.28    6.68
 -16  -6  13    0.93   11.91
 -16  -6  13   25.87    9.75
 -16   6  13   18.94    6.82
 -16   6  13   -0.36    7.16
  16   6 -13   16.69   12.56
 -16   6  14   10.15    6.61
 -16   6  14   20.08    7.98
  16   6 -14   -6.28   11.31
 -16  -6  14   -3.88   11.50
 -16  -6  14    5.51   10.59
 -16  -6  15   12.52   11.45
 -16   6  15    1.26    8.40
  16   6 -15   36.15   12.21
 -16  -6  15   15.61    9.90
 -16   6  15   19.12    7.46
  16   7  -1   40.37    9.28
 -16  -7   1   -0.15    9.83
 -16  -7   1   31.27    9.07
  16  -7  -1   24.33   10.21
  16  -7  -2   13.44   10.34
 -16  -7   2   34.64   10.15
  16   7  -2    9.28   10.12
 -16  -7   2   19.91    9.16
 -16  -7   3   20.91    9.47
  16  -7  -3   -6.49   10.94
  16   7  -3   15.55    9.42
 -16  -7   3    3.44   10.85
  16  -7  -4  -27.13   10.57
 -16  -7   4   -6.12   10.18
 -16  -7   4  -24.27    9.56
  16   7  -4  -19.72   10.46
 -16  -7   5   24.25    9.88
  16   7  -5   19.40   10.63
  16  -7  -5   10.44   11.09
 -16  -7   5    6.00   10.62
  16   7  -6  -10.83    9.70
 -16  -7   6    1.74   10.13
  16  -7  -6  -12.93   11.29
 -16  -7   6   -1.04    9.64
  16   7  -7   61.98   11.04
  16  -7  -7   51.31   11.89
 -16  -7   7   20.67   10.84
 -16  -7   7   31.99   10.88
 -16  -7   8  102.86   11.97
  16   7  -8  108.00   11.11
 -16   7   8  121.09    4.01
  16  -7  -8   97.99   11.05
 -16   7   8  117.96    3.66
 -16  -7   8  100.54   11.57
 -16   7   9   81.13    4.77
 -16   7   9   67.64    4.46
 -16  -7   9   59.51   11.29
 -16  -7   9   72.08   10.59
  16   7  -9   43.37   11.36
  16  -7  -9   46.29   11.36
  16   7 -10   11.20   11.73
 -16   7  10    9.59    4.69
 -16   7  10   13.10    4.86
  16  -7 -10  -10.67   10.71
 -16  -7  10   24.91   10.07
 -16  -7  10    8.07   12.33
 -16  -7  11   30.42   12.71
  16   7 -11   13.37   11.80
 -16  -7  11   66.71   10.05
 -16   7  11   35.77    5.51
 -16   7  11   32.92    5.52
  16  -7 -11   74.74   11.60
 -16   7  12   31.55    6.07
  16   7 -12   52.90   12.02
  16  -7 -12   12.45   10.76
 -16  -7  12   -7.57   10.90
 -16  -7  12   -3.82   12.36
  16   7 -13    6.82   10.60
 -16  -7  13   31.25   12.18
 -16   7  13    7.32    6.22
 -16  -7  13   -2.83   11.03
 -16  -7  14   17.93   11.53
 -16   7  14    7.72    7.69
 -16   7  14   -6.12    7.89
 -16  -7  14   21.58   11.50
  16   7 -14   24.89   12.09
 -16  -8   1   67.35   11.02
  16  -8  -1   25.51   11.18
  16   8  -1   16.05   10.36
 -16  -8   1   16.25    9.90
  16  -8  -2  -23.22   10.65
 -16  -8   2    0.99    8.87
  16   8  -2   -6.54   10.41
 -16  -8   2   11.43    9.94
 -16  -8   3   20.61   10.36
 -16  -8   3   21.29   10.19
  16  -8  -3   17.17   10.35
  16   8  -3   11.57   10.50
  16  -8  -4   64.60   11.10
  16   8  -4   74.83   11.71
 -16  -8   4   66.08   11.70
 -16  -8   4   33.22   10.55
  16   8  -5  -14.48   11.09
  16  -8  -5   -2.85   11.05
 -16  -8   5    5.19   11.12
 -16  -8   5    8.81    9.32
  16   8  -6   36.32   10.03
  16  -8  -6    4.90   10.69
 -16  -8   6   25.06   10.75
 -16  -8   6   34.88   10.76
  16   8  -7   68.26   11.24
 -16  -8   7   79.04   12.27
 -16  -8   7   53.50   10.97
  16  -8  -7   84.47   11.14
 -16  -8   8   -4.96   10.53
  16   8  -8    1.63   10.87
  16  -8  -8   20.21   12.07
 -16  -8   8   22.12   10.52
 -16  -8   9   14.70   11.74
  16   8  -9   -5.06   10.77
 -16  -8   9   33.50   10.77
 -16   8   9   10.42    3.50
 -16   8   9    1.23    3.40
  16  -8  -9   25.40   12.19
 -16   8  10    3.57    4.29
 -16  -8  10   42.94   12.96
 -16   8  10   -8.63    4.55
  16   8 -10   42.06   11.50
  16  -8 -10    6.16   10.42
 -16  -8  10   46.38   11.12
 -16   8  11   41.33    5.75
 -16   8  11   45.75    5.51
 -16  -8  11   47.83   11.41
  16  -8 -11   -2.50   10.71
 -16  -8  11   36.75   13.92
  16   8 -11   89.57   11.09
 -16  -8  12   -9.14   13.13
  16  -8 -12    6.65   10.34
 -16  -8  12    0.65   11.27
 -16   8  12   -5.45    5.45
  16   8 -12    5.44   12.25
 -16   8  12   -7.30    5.54
 -16   8  13  -10.20    6.52
  16  -8 -13  -21.95   10.21
 -16  -8  13   -1.59   13.62
 -16  -8  13   19.75   11.53
  16   8 -13  -17.06   11.82
 -16  -9   1   52.08   10.83
  16   9  -1   63.18   12.02
  16  -9  -1   33.07   10.97
 -16  -9   1   19.66   10.46
  16  -9  -2    9.48   11.46
  16   9  -2   30.20   10.85
 -16  -9   2   38.36   10.18
 -16  -9   2    2.38    9.73
  16  -9  -3   11.45   11.05
 -16  -9   3   37.62   11.01
  16   9  -3    9.81   11.65
 -16  -9   3   18.24   10.08
 -16  -9   4  -15.95   10.73
  16   9  -4    9.83   11.02
 -16  -9   4   19.16   11.40
  16  -9  -4    4.03   10.81
  16   9  -5   25.65   11.08
 -16  -9   5   41.35   10.93
  16  -9  -5  -25.23   11.18
 -16  -9   5    3.10   11.27
  16  -9  -6   13.79   10.44
 -16  -9   6   10.37   11.24
  16   9  -6   45.57   12.32
 -16  -9   6   29.38   10.31
 -16  -9   7   71.58   11.47
  16  -9  -7   86.09   13.02
  16   9  -7   65.83   11.73
 -16  -9   7   33.22   12.92
 -16  -9   8  170.13   12.91
  16  -9  -8  134.22   13.08
 -16  -9   8  174.74   13.70
  16   9  -8  170.95   13.27
 -16  -9   9   57.36   11.98
 -16  -9   9   47.93   11.90
  16   9  -9   75.26   13.15
  16  -9  -9   78.72   11.64
 -16  -9  10  -16.73   13.72
 -16   9  10   13.24    4.16
  16  -9 -10   -5.73   11.39
 -16  -9  10   -2.79   11.31
  16   9 -10    5.76   11.99
 -16   9  10    8.52    3.83
  16   9 -11   60.48   13.25
 -16   9  11   86.49    5.46
 -16  -9  11   83.50   14.46
 -16   9  11   48.29    5.53
 -16  -9  11   86.25   12.32
 -16 -10   1   -3.94   10.91
  16  10  -1   24.03   11.33
 -16 -10   1   84.06   13.14
  16 -10  -1   15.34   10.88
  16 -10  -2   97.14   13.52
 -16 -10   2   82.21   12.87
 -16 -10   2  103.91   11.18
  16  10  -2   80.71   11.95
 -16 -10   3   12.16   10.99
  16  10  -3  -19.60   11.35
 -16 -10   3   -9.19   11.73
  16 -10  -3    7.30   12.58
  16  10  -4   -8.58    9.90
 -16 -10   4   14.28   12.58
  16 -10  -4   -9.75   11.29
 -16 -10   4   23.70   11.38
 -16 -10   5   10.34   11.87
 -16 -10   5   23.85   11.43
  16 -10  -5    3.95   10.68
  16  10  -5    4.42   10.47
  16 -10  -6    3.25   12.49
  16  10  -6   18.25   11.92
 -16 -10   6   30.31   10.98
 -16 -10   6   27.65   12.97
 -16 -10   7    0.40   12.46
  16  10  -7    0.01   12.11
  16 -10  -7    1.07   11.45
 -16 -10   7  -10.38   11.88
 -16 -10   8   44.69   13.30
  16  10  -8   59.63   11.38
  15   0  -1   10.04    5.77
 -15   0   1    0.93    4.92
  15   0  -2    6.28    5.81
 -15   0   2   -8.44    4.95
 -15   0   3  147.05    6.21
  15   0  -3  155.96    6.87
 -15   0   4    6.88    5.77
  15   0  -4    7.74    6.58
 -15   0   5 2056.38   16.82
  15   0  -5 1962.38   17.40
  15   0  -6    3.73    6.84
 -15   0   6    5.50    5.62
 -15   0   7   41.42    6.99
 -15   0   9  370.68    9.26
 -15   0  10   -4.49    6.61
 -15   0  11   14.38    6.75
 -15   0  12   28.10    8.33
 -15   0  13  131.36    8.79
 -15   0  14    2.18    7.92
 -15   0  15    4.46    8.26
 -15   0  16    7.94    8.94
 -15   0  17   40.11    9.70
 -15   0  18   20.02   10.31
 -15   0  19    7.12   10.19
  15   1  -1  176.61    6.74
  15  -1  -1  221.45    6.42
 -15   1   1  209.03    5.62
 -15  -1   1  223.37    7.12
  15   1  -2   70.78    7.17
  15  -1  -2   42.96    5.60
 -15  -1   2   30.07    6.09
 -15   1   2   45.98    4.51
 -15   1   3    4.75    4.43
  15   1  -3   -5.10    5.56
 -15  -1   3   -2.38    5.96
  15  -1  -3    0.08    5.92
  15   1  -4  -14.64    6.01
 -15  -1   4   12.09    6.99
 -15  -1   4   -2.99    6.48
 -15   1   4    0.81    4.71
 -15  -1   5  264.15   11.79
 -15  -1   5  323.86    8.76
 -15   1   5  310.41    7.26
  15   1  -5  334.12    9.20
  15   1  -6   17.33    6.47
 -15  -1   6   -8.54    9.09
 -15   1   6   50.82    5.85
 -15  -1   6    3.66    5.94
 -15  -1   7  155.55    7.49
  15   1  -7  137.84    8.00
 -15   1   7  165.92    7.10
 -15  -1   7  134.46   10.83
 -15  -1   8  121.62    8.44
 -15   1   8  118.88    7.17
 -15  -1   8  113.82    8.50
  15   1  -8  110.32    8.15
 -15  -1   9    9.93    6.55
 -15   1   9   -7.61    5.84
 -15  -1   9   40.02    9.85
 -15   1  10   64.97    7.73
 -15  -1  10   46.49   10.28
 -15  -1  10   42.57    7.22
 -15  -1  11    9.35    7.57
 -15   1  11    1.44    7.67
 -15  -1  11   23.31    9.84
 -15  -1  12   61.83    8.14
 -15   1  12   76.53    7.66
 -15  -1  12   50.12    9.81
 -15   1  13   -4.70    6.94
 -15  -1  13  -20.65    7.76
 -15  -1  13   -7.13    8.65
 -15  -1  14   -7.99    8.65
 -15   1  14    7.28    7.74
 -15  -1  14  -16.76    9.09
 -15   1  15   52.09    8.40
 -15  -1  15   26.87    8.29
 -15  -1  15   27.60    8.87
 -15  -1  16   57.44    9.37
 -15  -1  16   40.67    9.84
 -15   1  16   66.83    8.86
 -15  -1  17  125.48   11.62
 -15   1  17  101.58   10.05
 -15  -1  18  -26.09   11.14
 -15   1  18   -1.63    9.41
 -15   1  19   67.68   10.87
 -15  -1  19   23.51   10.30
 -15   1  20   18.08   10.75
  15   2  -1   80.14    7.35
 -15   2   1   75.12    4.02
  15  -2  -1  108.09   10.73
 -15  -2   1  102.41   10.00
 -15  -2   1   67.04    6.01
 -15  -2   2  135.26    6.70
  15   2  -2  145.48    8.03
  15  -2  -2  200.59   11.49
 -15  -2   2  177.16   10.59
 -15   2   2  134.39    4.43
  15   2  -3    5.57    6.14
  15  -2  -3    7.52    9.81
 -15  -2   3   15.73    6.94
 -15   2   3   14.38    3.97
 -15  -2   3   24.74    6.96
 -15   2   4   27.32    4.65
 -15  -2   4    2.55    9.06
 -15  -2   4   38.21    7.28
  15   2  -4   27.00    6.85
  15  -2  -4   37.99    9.68
 -15   2   5  340.89    7.02
 -15  -2   5  293.92    9.31
  15   2  -5  286.70   10.17
 -15  -2   5  309.35   12.11
 -15  -2   6   -7.85    7.81
  15   2  -6   -4.01    8.39
 -15   2   6   -9.92    5.11
 -15  -2   6   16.84    8.85
 -15   2   7   19.29    5.54
 -15  -2   7  -13.15    9.40
  15   2  -7   12.36    7.62
 -15  -2   7   14.86    7.00
 -15  -2   8   49.32    7.43
 -15  -2   8   22.70    9.39
  15   2  -8   34.81    7.41
 -15   2   8   24.95    5.30
 -15  -2   9   35.78    7.54
  15   2  -9    4.81    7.97
 -15   2   9    3.55    5.68
 -15  -2   9  -12.93    9.73
 -15  -2  10    1.70    9.69
  15   2 -10   -6.01    8.27
 -15  -2  10  -12.61    7.75
 -15   2  10   11.84    6.73
 -15   2  11   -4.23    6.23
 -15  -2  11    3.19    7.65
 -15  -2  11   26.23    9.86
 -15  -2  12    0.53    9.23
 -15  -2  12   -1.46    8.12
 -15   2  12    7.41    7.36
 -15  -2  13   13.96    8.60
 -15  -2  13   27.11    8.53
 -15   2  13   10.54    8.06
 -15  -2  14  109.57    9.72
 -15   2  14   87.29    9.08
 -15  -2  14   91.85    9.89
 -15   2  15   24.66    7.63
 -15  -2  15  -12.76    9.33
 -15  -2  15  -10.27    8.43
 -15  -2  16   41.36   10.43
 -15   2  16   37.23    9.72
 -15  -2  16   16.50    8.87
 -15  -2  17  -11.94    9.28
 -15   2  17    3.56    8.52
 -15  -2  17   21.27   10.44
 -15  -2  18   63.58   10.22
 -15  -2  18   37.06   11.24
 -15   2  18   47.40    9.98
 -15  -2  19    9.14    8.80
 -15  -2  19   -0.68   10.07
 -15   2  19   15.81   10.67
 -15  -3   1  141.98    7.41
  15   3  -1  181.48    9.06
  15  -3  -1  143.93   10.59
 -15  -3   1  120.66   10.77
 -15  -3   2   39.43    6.85
  15  -3  -2   36.39    9.75
 -15  -3   2   21.17    9.24
  15   3  -2   33.95    6.88
 -15   3   2   30.85    2.79
  15  -3  -3   23.06    9.44
 -15   3   3   16.81    3.15
 -15  -3   3    7.85    7.82
  15   3  -3   17.25    7.37
 -15  -3   3  -20.18    9.59
 -15   3   4   73.49    4.03
 -15  -3   4   84.99    8.36
  15  -3  -4   77.63    9.71
  15   3  -4  101.12    7.95
 -15  -3   4   63.13   10.29
 -15  -3   5   23.39    7.72
 -15   3   5    5.33    4.05
  15  -3  -5   -9.34    9.38
  15   3  -5    3.59    8.69
 -15  -3   5   10.44    8.86
 -15  -3   6   24.83    7.40
  15   3  -6   50.94    8.98
  15  -3  -6   41.61   10.33
 -15   3   6   43.34    4.62
 -15  -3   6   58.30    9.34
 -15  -3   7  338.47   12.26
 -15   3   7  371.76    7.82
 -15  -3   7  289.63    9.39
  15   3  -7  329.18   10.58
  15  -3  -7  359.60   13.03
 -15   3   8   36.50    5.80
 -15  -3   8   20.05    7.16
 -15  -3   8   14.84    9.79
  15   3  -8   21.39    8.67
  15   3  -9   -9.00    8.96
 -15   3   9   39.80    6.22
 -15  -3   9   67.62    7.55
 -15  -3   9   58.26    8.65
 -15  -3  10  -25.89    9.59
 -15   3  10   14.50    5.68
  15   3 -10   -1.41    9.82
 -15  -3  10   -7.48    8.64
 -15   3  11  -13.37    6.13
 -15  -3  11   10.61    8.50
  15   3 -11   -1.01    9.38
 -15  -3  11   16.20   10.25
 -15  -3  12    3.11    9.86
 -15  -3  12   10.49    8.73
 -15   3  12    2.85    6.41
 -15   3  13   60.57    7.36
 -15  -3  13   56.77   10.53
 -15  -3  13   55.32    9.69
 -15  -3  14  -12.88    9.88
 -15  -3  14   22.33    9.64
 -15   3  14    7.62    7.38
 -15  -3  15  -18.47   10.33
 -15   3  15  -10.25    8.54
 -15  -3  15   -0.20    9.31
 -15  -3  16   69.00   10.83
 -15  -3  16   61.31    9.62
 -15   3  16   36.81    9.18
 -15  -3  17   59.63    9.91
 -15  -3  17   27.92    9.89
 -15   3  17   29.17    8.98
 -15  -3  18   62.76   12.07
 -15   3  18   52.89   10.13
 -15  -3  18   28.45    9.26
 -15   3  19  103.65   11.19
 -15  -3  19   67.41   10.83
 -15  -3  19   92.31    9.89
  15  -4  -1    4.80    9.58
 -15  -4   1   -0.08    8.51
  15   4  -1    4.46    7.23
 -15  -4   1   20.52    7.10
  15   4  -2   28.03    7.79
 -15  -4   2   35.31    7.45
  15  -4  -2   52.01   10.08
 -15  -4   2   85.04    9.52
 -15  -4   3    7.43    6.76
  15  -4  -3   14.34    9.35
 -15  -4   3   -4.76    8.92
  15   4  -3    1.28    7.72
 -15   4   4  105.37    3.11
  15   4  -4  107.19    8.16
 -15  -4   4  108.05    9.94
  15  -4  -4  111.33   10.49
 -15   4   4   92.75    3.13
 -15  -4   4   75.46    7.91
 -15  -4   5    5.27    8.96
 -15   4   5   -5.08    3.19
 -15  -4   5    9.99    7.56
  15   4  -5   11.75    8.26
  15  -4  -5   18.87   10.37
 -15  -4   6  142.75    9.04
  15  -4  -6  149.18   11.47
 -15  -4   6   65.21    9.62
 -15   4   6  136.03    4.83
  15   4  -6  129.75    9.18
  15  -4  -7   28.04   10.65
 -15   4   7   33.09    4.96
 -15  -4   7   17.29    8.29
 -15  -4   7   -0.77    9.12
  15   4  -7   -2.14    8.88
 -15  -4   8   76.07    9.56
 -15   4   8   82.70    5.18
 -15  -4   8   69.63    8.68
  15   4  -8   67.85    9.74
  15  -4  -8   76.10   10.81
 -15  -4   9  231.22   11.78
 -15  -4   9  226.87   10.30
  15   4  -9  203.48   10.72
 -15   4   9  220.53    7.14
  15  -4  -9  228.09   11.83
  15   4 -10   92.81   10.35
 -15  -4  10   78.36    9.50
 -15   4  10   67.57    5.94
 -15  -4  10   46.20   10.80
 -15  -4  11   -7.25   10.31
  15   4 -11   10.77    9.85
 -15  -4  11  -16.20    8.97
 -15   4  11    7.03    6.55
  15   4 -12   65.76   10.66
 -15  -4  12   55.97   10.46
 -15  -4  12   57.32    9.90
 -15   4  12   72.45    7.13
 -15   4  13   81.97    8.58
 -15  -4  13   80.61   10.60
 -15  -4  13   57.41   10.55
  15   4 -13   63.42   11.01
 -15   4  14   -3.09    8.31
 -15  -4  14   14.50    9.23
 -15  -4  14   14.38   10.29
 -15  -4  15   48.79   10.76
 -15   4  15   37.17    8.07
 -15  -4  15   29.53    9.88
 -15   4  16   97.50    9.74
 -15  -4  16  134.98   10.40
 -15  -4  16  100.10   10.86
 -15  -4  17   61.73   11.02
 -15  -4  17   87.56   10.07
 -15   4  17   57.70    9.67
 -15  -4  18   31.94   11.40
 -15   4  18   33.68    9.42
 -15  -4  18   46.95   10.37
 -15  -5   1  -14.65    9.90
 -15  -5   1   40.16    7.30
  15   5  -1   35.61    8.08
  15  -5  -1   29.65   10.18
 -15  -5   2   24.16    8.12
  15   5  -2   17.62    8.26
 -15  -5   2    1.58    9.57
  15  -5  -2   31.03   10.25
  15  -5  -3  108.28   11.11
 -15  -5   3  128.98    9.14
 -15  -5   3   79.11   10.12
  15   5  -3  134.12    8.90
 -15  -5   4   -9.06    8.67
 -15  -5   4  -19.55    7.88
  15  -5  -4   30.20   10.45
  15   5  -4   -9.82    8.42
 -15   5   5   45.24    2.46
  15   5  -5   67.00    9.25
 -15   5   5   41.24    2.49
 -15  -5   5   50.07    8.61
  15  -5  -5   32.02   10.43
 -15  -5   5   61.17   10.16
 -15   5   6   99.30    4.04
  15  -5  -6  111.75   11.27
 -15  -5   6  101.43    9.34
 -15  -5   6   79.96   10.00
  15   5  -6  122.58   10.00
 -15   5   6  109.34    4.04
 -15  -5   7   -2.76    9.16
 -15   5   7   38.59    4.39
 -15  -5   7   32.21    8.98
 -15   5   7   12.39    4.08
  15  -5  -7   11.14    9.94
  15   5  -7   13.56   10.35
 -15   5   8   16.29    4.94
 -15  -5   8    5.06   10.07
  15  -5  -8   -0.59   10.66
 -15  -5   8    1.02    9.07
 -15   5   8   18.28    4.56
  15   5  -8   19.85    9.74
  15  -5  -9   -7.12   10.51
 -15  -5   9   37.50   10.65
 -15   5   9   18.89    5.33
  15   5  -9   52.91   10.17
 -15  -5   9   12.77    9.16
 -15  -5  10    1.33   10.05
 -15   5  10    7.87    5.90
 -15  -5  10   -7.55    9.51
  15   5 -10  -13.23   10.78
  15  -5 -10    6.00   10.88
 -15  -5  11   24.13    8.85
 -15   5  11    5.44    6.77
  15   5 -11  -18.37   10.39
 -15   5  11   -9.28    6.45
 -15  -5  11   -0.31    9.55
 -15  -5  12   50.66   10.19
 -15   5  12   25.87    8.09
 -15  -5  12   39.36   11.17
  15   5 -12   42.35   10.15
 -15   5  12   30.81    7.18
 -15   5  13   21.73    8.00
 -15  -5  13    9.86    9.47
 -15   5  13   39.67    8.92
 -15  -5  13   40.53   10.87
  15   5 -13   14.79   10.75
 -15   5  14  302.07   10.85
  15   5 -14  261.14   13.04
 -15   5  14  281.93   10.69
 -15  -5  14  312.71   13.22
 -15  -5  14  298.82   13.06
 -15  -5  15    1.97   10.43
 -15  -5  15   16.18    9.75
 -15   5  15  -21.06    7.93
 -15   5  15    7.28    7.86
 -15  -5  16  -18.90   10.38
 -15   5  16   -0.09    8.45
 -15  -5  16  -14.15   10.97
 -15   5  16    6.87    9.74
 -15  -5  17  105.87   12.56
 -15  -5  17   86.06   11.74
 -15   5  17   72.87   10.29
 -15   5  17  100.98   10.38
 -15   5  18   -8.35    9.17
 -15  -5  18    6.11   10.50
 -15   5  18  -22.24    8.68
 -15  -6   1   31.09    8.64
  15  -6  -1  -32.13    9.58
 -15  -6   1   45.56    8.75
  15   6  -1   29.57    8.42
  15  -6  -2   -4.81    9.59
 -15  -6   2    5.20    9.42
 -15  -6   2   18.77    8.79
  15   6  -2   27.66    9.62
 -15  -6   3  107.10    9.49
  15  -6  -3   70.34   10.74
  15   6  -3   77.95    9.82
 -15  -6   3   78.47    9.78
 -15  -6   4   71.43   10.08
  15   6  -4   41.16    9.54
 -15  -6   4   67.12   10.35
  15  -6  -4   30.63   10.94
  15  -6  -5   66.31   10.89
 -15  -6   5   35.41    9.29
 -15  -6   5    9.75   10.41
  15   6  -5   31.71    9.65
 -15   6   6   27.64    2.45
  15   6  -6   20.71   10.24
 -15   6   6   24.87    2.43
  15  -6  -6   86.82   10.83
 -15  -6   6    8.26   10.04
 -15  -6   6   41.91    9.25
 -15   6   7  313.24    5.46
  15  -6  -7  312.85   12.16
 -15  -6   7  254.68   12.42
 -15  -6   7  273.48   10.78
 -15   6   7  275.28    4.85
  15   6  -7  260.69   11.94
 -15   6   8    7.61    3.93
 -15  -6   8   12.83   10.53
  15   6  -8  -14.26   10.04
  15  -6  -8    6.48   10.37
 -15   6   8    3.97    4.19
 -15  -6   8   24.77    9.67
  15   6  -9    1.17   10.45
  15  -6  -9    9.24    9.68
 -15   6   9   39.81    5.29
 -15  -6   9   -0.45    8.50
 -15   6   9  -12.76    4.84
 -15  -6   9   -1.74   10.90
  15  -6 -10   68.36    9.61
 -15  -6  10   98.54   12.18
 -15   6  10   77.42    6.28
  15   6 -10   89.74   11.75
 -15  -6  10   76.47   10.49
 -15   6  11  290.47    8.36
 -15  -6  11  271.54   14.09
  15  -6 -11  264.14   12.14
  15   6 -11  285.98   13.71
 -15  -6  11  277.04   12.52
 -15  -6  12  -12.91   11.45
  15   6 -12   22.18   10.98
  15  -6 -12   13.54    9.64
 -15   6  12    6.83    6.95
 -15   6  12   -6.68    6.79
 -15  -6  12    6.69   10.41
 -15   6  13   86.33    8.34
  15   6 -13   46.58   11.34
 -15  -6  13   54.03   11.36
 -15  -6  13   27.28   12.29
 -15   6  13   77.78    8.39
 -15   6  14   16.93    8.43
 -15   6  14   10.58    8.45
 -15  -6  14   34.59   10.14
  15   6 -14   22.10   11.57
 -15  -6  14   18.56   11.21
 -15   6  15  165.94    9.54
  15   6 -15  114.81   13.94
 -15  -6  15  165.64   12.95
 -15  -6  15  170.01   12.24
 -15   6  15  162.29    9.21
 -15   6  16   45.86    8.82
 -15  -6  16   19.90   10.90
 -15   6  16   28.04    9.18
 -15  -6  16   22.01   10.28
 -15   6  17    4.37    9.56
 -15  -6  17   -6.06   11.49
 -15  -6  17   29.54   11.27
 -15   6  17   -0.96    8.13
 -15  -7   1   22.32    9.01
 -15  -7   1    7.76    9.82
  15  -7  -1  -18.21    9.32
  15   7  -1  -24.16    9.50
 -15  -7   2   -6.40    9.91
  15   7  -2   19.69   10.37
  15  -7  -2   12.96    9.90
 -15  -7   2   19.48    9.08
 -15  -7   3   31.29   10.53
  15   7  -3   63.38   10.26
  15  -7  -3   21.25   10.49
 -15  -7   3   48.66    9.90
 -15  -7   4  123.84   10.51
  15   7  -4  118.28   11.17
  15  -7  -4  131.23   11.68
 -15  -7   4  109.84   11.26
 -15  -7   5    1.02   10.35
 -15  -7   5   41.09   10.06
  15   7  -5   12.02    9.26
  15  -7  -5    0.14   10.86
 -15  -7   6   15.71    9.97
  15   7  -6   16.89   10.85
  15  -7  -6   28.47   11.03
 -15  -7   6   73.11    9.90
  15  -7  -7    4.33    9.78
  15   7  -7   -2.70   10.41
 -15  -7   7  -27.15    9.51
 -15  -7   7    1.23   10.47
 -15   7   7    5.06    2.62
 -15   7   7    9.14    2.70
 -15   7   8    2.44    3.74
  15  -7  -8   13.91   10.67
 -15  -7   8   -5.81    9.84
 -15  -7   8    8.63   10.71
  15   7  -8    8.15   10.74
 -15   7   8   21.37    3.51
  15  -7  -9   19.01   10.63
 -15  -7   9   34.85   10.98
 -15  -7   9   22.02   10.47
  15   7  -9  -17.13   10.96
 -15   7   9    8.92    4.33
 -15   7   9    2.01    4.86
 -15  -7  10   35.29   12.14
  15   7 -10   46.90   10.64
 -15   7  10   30.88    5.00
 -15  -7  10   27.73   10.67
 -15   7  10   30.04    5.17
  15  -7 -10   13.95   10.70
  15  -7 -11    6.85    9.91
 -15  -7  11   15.76   12.31
 -15  -7  11   23.44   10.85
  15   7 -11  -24.88   11.01
 -15   7  11   11.78    5.37
  15  -7 -12   -7.27   10.17
 -15  -7  12    4.25   11.70
 -15  -7  12   -9.80   10.40
 -15   7  12   -3.68    6.28
  15   7 -12   -1.69   10.51
  15  -7 -13   37.57    9.47
 -15   7  13   37.03    7.19
 -15  -7  13   25.02   11.74
 -15   7  13   44.47    7.48
  15   7 -13   30.29   11.52
 -15  -7  13   31.27   12.47
 -15  -7  14   61.42   11.49
 -15  -7  14   36.84   12.79
  15   7 -14   21.89   12.20
 -15   7  14   35.41    7.53
 -15   7  14   67.10    8.34
 -15   7  15   27.61    8.49
 -15  -7  15  -19.06   10.87
 -15   7  15   10.78    8.64
  15   7 -15   24.44   11.21
 -15  -7  15   20.86   11.89
 -15  -7  16   -3.53   11.32
 -15  -7  16    1.77   12.23
 -15   7  16    0.68    7.82
 -15   7  16   -4.38    9.19
  15   7 -16   -8.14   12.98
  15   8  -1   64.27   10.28
 -15  -8   1   41.09    9.86
  15  -8  -1   74.80   10.75
 -15  -8   1   82.05   10.89
 -15  -8   2   96.98   10.78
 -15  -8   2  100.00   10.81
  15  -8  -2   96.28   11.37
  15   8  -2  126.02   11.12
 -15  -8   3  -16.39    9.60
 -15  -8   3  -26.78    9.70
  15  -8  -3   22.75   10.93
  15   8  -3    8.63    9.82
  15   8  -4   43.62   10.58
  15  -8  -4   59.21   10.88
 -15  -8   4   60.34   11.13
 -15  -8   4   49.79   11.19
 -15  -8   5   19.84   11.04
  15  -8  -5    7.11   11.27
  15   8  -5   -5.17   10.79
 -15  -8   5   13.58   11.17
  15  -8  -6  101.70   11.97
  15   8  -6   93.47   11.46
 -15  -8   6  139.04   11.67
 -15  -8   6  121.97   11.38
  15   8  -7   15.64    9.88
 -15  -8   7   -2.32   10.59
 -15  -8   7   -8.11   10.99
  15  -8  -7  -10.63   11.10
  15   8  -8   19.20   11.08
 -15  -8   8    8.09   10.49
  15  -8  -8    4.63   11.84
 -15   8   8   13.86    2.93
 -15  -8   8    5.16   10.44
 -15   8   8    7.46    3.31
 -15   8   9   17.84    4.15
  15   8  -9  -22.42   10.21
 -15  -8   9    9.20   10.16
 -15  -8   9  -13.26   11.41
  15  -8  -9   29.61   11.02
 -15   8   9    4.80    3.96
 -15   8  10   37.88    5.05
 -15  -8  10   22.39   11.76
  15   8 -10   16.55   11.54
 -15   8  10   46.75    4.68
  15  -8 -10   53.57   11.19
 -15  -8  10   62.75   12.89
 -15  -8  11   33.46   12.54
 -15   8  11    0.63    5.33
  15  -8 -11  -25.18    9.74
 -15  -8  11  -21.98   11.10
  15   8 -11   25.51   10.23
 -15   8  11    2.39    5.50
 -15  -8  12  228.42   14.25
  15  -8 -12  183.95   11.34
 -15  -8  12  183.49   12.29
  15   8 -12  171.63   13.84
 -15   8  12  175.75    7.66
  15  -8 -13   32.08    9.35
  15   8 -13  -11.21   11.97
 -15  -8  13   10.00   11.44
 -15  -8  13  -11.76   12.57
 -15   8  13   -0.35    6.40
 -15   8  14   88.25    7.70
  15  -8 -14   60.36   10.80
 -15   8  14   78.48    8.98
 -15  -8  14   38.36   13.20
  15   8 -14   61.07   11.71
 -15  -8  14  105.11   11.79
 -15   8  15    4.66    7.57
 -15   8  15   20.30    8.78
  15   8 -15   14.86   13.26
 -15  -8  15    6.05   12.74
 -15  -8  15   -7.90   11.26
 -15  -9   1   76.62   10.14
 -15  -9   1   57.57   10.17
  15   9  -1   39.95   11.17
  15  -9  -1   43.03   11.86
 -15  -9   2   -6.75   10.34
  15  -9  -2   -2.83   11.17
 -15  -9   2   16.04   10.00
  15   9  -2   14.75   10.82
 -15  -9   3   78.57   11.22
  15  -9  -3   52.65   11.87
  15   9  -3   56.69   10.96
 -15  -9   3   69.63   11.06
 -15  -9   4  -10.83    9.78
 -15  -9   4   17.73   11.32
  15  -9  -4   21.29   10.51
  15   9  -4    9.07   10.86
 -15  -9   5    0.77   10.94
  15  -9  -5   -6.27   10.19
  15   9  -5  -22.41    9.68
 -15  -9   5    9.42   10.83
 -15  -9   6   -8.86    9.75
  15  -9  -6    3.93   11.01
 -15  -9   6  -11.38    8.39
  15   9  -6   13.66   10.89
 -15  -9   7  191.52   12.27
 -15  -9   7  115.19   12.98
  15   9  -7  141.81   11.73
  15  -9  -7  153.74   12.39
 -15  -9   8  -10.00   11.01
 -15  -9   8    3.11   10.57
  15  -9  -8   13.50   11.03
  15   9  -8  -12.79   11.07
  15   9  -9    0.32   10.17
 -15  -9   9   12.01   11.26
 -15  -9   9   10.74   11.10
  15  -9  -9    5.90   10.66
 -15   9   9    1.75    3.67
 -15   9   9   -3.70    4.13
 -15   9  10   -1.25    4.71
 -15  -9  10   21.07   10.92
  15   9 -10  -19.58   11.50
 -15  -9  10    0.23   12.56
  15  -9 -10    8.77   11.24
 -15   9  10   -7.02    4.83
  15  -9 -11   29.53   11.54
 -15   9  11   33.25    5.31
 -15  -9  11   21.88   11.55
 -15   9  11   14.56    5.78
  15   9 -11   30.15   11.71
 -15  -9  11   -1.05   13.49
 -15  -9  12   37.79   14.19
  15   9 -12   16.95   11.10
 -15   9  12    3.62    6.06
 -15   9  12   12.19    5.78
 -15  -9  12    7.56   12.02
  15  -9 -12  -31.33   10.02
 -15  -9  13    1.93   13.49
  15   9 -13    2.73   12.90
 -15  -9  13    6.13   10.79
  15  -9 -13   -5.86    9.11
 -15   9  13    1.26    6.73
  15 -10  -1  -11.77   10.07
 -15 -10   1   62.97   10.19
  15  10  -1   69.29   11.62
 -15 -10   1   28.80   11.59
  15  10  -2   12.00   10.92
 -15 -10   2   -4.31   11.28
  15 -10  -2    6.31   11.17
 -15 -10   2    1.50   10.94
  15  10  -3   24.29   10.08
 -15 -10   3   -0.77   11.83
 -15 -10   3   73.83   12.05
  15 -10  -3   54.98   12.01
  15  10  -4   12.07   11.50
 -15 -10   4   15.06   11.33
 -15 -10   4   22.41   11.42
  15 -10  -4   -6.11   11.32
 -15 -10   5   -9.42   10.14
  15  10  -5    2.35   11.01
 -15 -10   5    5.67   10.86
  15 -10  -5  -25.04   11.19
  15  10  -6    5.55   10.16
 -15 -10   6    0.89   11.11
 -15 -10   6   34.84   12.34
  15 -10  -6   17.37   11.23
  15  10  -7   96.90   12.39
  15 -10  -7   48.94   12.12
 -15 -10   7   90.55   11.82
 -15 -10   7   69.02   11.99
 -15 -10   8   29.64   12.11
 -15 -10   8   27.14   12.85
  15  10  -8   63.10   11.64
  15 -10  -8   39.72   11.49
 -15  10   9   60.39    3.97
 -15 -10   9   91.81   12.89
  15  10  -9   77.15   11.81
  15 -10  -9   65.45   11.08
 -15  10   9   83.27    3.75
 -15 -10   9   67.79   13.89
 -15 -10  10   12.86   11.95
  15  10 -10    4.05   12.43
 -15 -10  10   27.21   13.67
  15 -10 -10   35.69   11.49
 -15  10  10   10.19    4.51
 -15  10  10   15.03    4.23
  15  10 -11   94.37   14.42
 -15  10  11   71.02    6.29
 -15  10  11  113.48    5.96
  15 -10 -11  108.54   11.18
 -15 -10  11   88.57   13.11
 -15 -10  11  131.30   14.48
  15 -11  -1   -2.51   11.96
 -15 -11   1   13.40   11.46
 -15 -11   1   27.40   12.97
  15  11  -1    0.43   11.37
  15 -11  -2  -13.84   12.84
  15  11  -2   35.39   11.53
 -15 -11   2  -11.85   11.36
 -15 -11   2  -24.47   11.62
  15 -11  -3   38.05   11.70
  15  11  -3    7.82   10.62
 -15 -11   3   35.44   12.22
 -15 -11   3   30.50   11.42
  15 -11  -4    4.58   11.95
 -15 -11   4   -0.36   12.30
  15  11  -4    3.47   10.70
 -15 -11   4   24.72   10.72
 -15 -11   5   61.57   13.23
 -15 -11   5   42.12   12.14
  15  11  -5   17.58   12.17
  15 -11  -5   57.07   12.38
  15 -11  -6   21.95   12.26
 -15 -11   6   10.79   12.61
  15  11  -6   12.35   12.31
 -15 -11   6    5.16   11.88
 -15 -11   7   17.22   13.54
 -15 -11   7   -0.52   12.56
  15 -11  -7   21.47   11.83
  15  11  -7    9.32   11.48
 -15 -11   8   11.30   12.43
  14   0  -1    0.53    5.93
 -14   0   1   -4.44    4.78
  14   0  -2  356.24    8.15
 -14   0   2  386.41    7.36
 -14   0   3   13.82    4.59
  14   0  -3    7.65    5.88
 -14   0   4 1044.96   11.00
  14   0  -4 1012.23   11.88
  14   0  -5   -7.56    5.40
 -14   0   5    5.87    5.80
  14   0  -6  457.01    9.01
 -14   0   6  558.51    9.82
 -14   0   7    2.28    5.66
 -14   0   8    9.73    5.94
 -14   0   9   -8.75    7.04
 -14   0  10    4.28    7.65
 -14   0  11   -7.35    6.80
 -14   0  12   -4.94    7.55
 -14   0  13   -5.58    7.61
 -14   0  14   89.24    9.91
 -14   0  15   11.31    8.92
 -14   0  16  151.94   10.11
 -14   0  17    0.92    8.51
 -14   0  18   26.08   10.28
 -14   0  19   -3.18   11.40
 -14   0  20    9.56    9.75
 -14   0  21   10.71   10.71
 -14  -1   1   -2.41    4.66
  14  -1  -1    6.74    4.66
 -14   1   1   10.76    4.32
  14  -1  -1   33.05    7.03
  14   1  -1    7.21    5.21
  14  -1  -2  105.15    5.52
 -14  -1   2   83.64    6.27
 -14   1   2  101.96    4.87
  14   1  -2  101.98    6.08
  14  -1  -2  119.76    9.88
 -14  -1   2  105.42    9.74
 -14   1   3  147.87    5.21
 -14  -1   3  151.54   10.21
  14  -1  -3  157.91    6.37
  14   1  -3  138.92    7.32
 -14  -1   3  162.29    7.05
 -14  -1   4   44.70    9.08
 -14  -1   4   16.63    6.38
  14   1  -4   44.01    7.18
 -14   1   4   35.15    4.30
  14   1  -5   91.75    7.64
 -14  -1   5  116.67    6.52
 -14  -1   5   97.45    9.96
 -14   1   5   93.20    5.69
 -14   1   6  640.07    9.09
 -14  -1   6  561.97   12.92
 -14  -1   6  617.33   10.00
  14   1  -6  603.41   10.25
 -14  -1   7  203.13   11.18
  14   1  -7  176.97    8.16
 -14   1   7  207.44    6.67
 -14  -1   7  227.00    7.73
 -14   1   8  219.23    7.28
  14   1  -8  183.81    8.35
 -14  -1   8  152.74    8.69
 -14  -1   8  229.73    8.96
 -14  -1   9  240.71   11.23
 -14   1   9  255.03    7.85
 -14  -1   9  216.85    8.44
 -14  -1  10   54.33    9.89
 -14   1  10   98.97    7.08
 -14  -1  10   69.10    7.58
 -14  -1  11   35.76    8.31
 -14  -1  11   46.74    9.52
 -14   1  11   64.70    6.81
 -14   1  12   -0.21    7.90
 -14  -1  12    3.46    7.72
 -14  -1  12   11.12    9.09
 -14  -1  13   69.64    8.95
 -14   1  13   89.69    8.89
 -14  -1  13   74.13    8.74
 -14  -1  14  132.92    9.45
 -14   1  14  134.06    8.99
 -14  -1  14  142.83    9.89
 -14   1  15  -14.57    8.15
 -14  -1  15  -19.49    8.85
 -14  -1  15   22.59    9.59
 -14  -1  16  367.61   12.28
 -14   1  16  359.15   11.82
 -14  -1  16  393.40   11.33
 -14  -1  17  122.23    8.94
 -14  -1  17  140.08   11.42
 -14   1  17  123.97   10.09
 -14   1  18   55.31   10.22
 -14  -1  18   59.27    8.27
 -14  -1  18   77.89   11.26
 -14  -1  19   13.65    9.81
 -14   1  19   -3.83   10.87
 -14  -1  20   15.39   10.74
 -14   1  20   30.82   10.99
 -14   1  21   48.45   12.99
 -14  -1  21   68.85   11.15
  14  -2  -1   21.20    9.08
 -14   2   1   36.48    3.28
 -14  -2   1   18.47    5.61
  14   2  -1   15.92    7.26
 -14  -2   1   -5.72    9.07
  14   2  -2   52.65    6.33
 -14   2   2   47.07    3.70
  14  -2  -2   43.14    9.71
 -14  -2   2   97.59    9.62
 -14  -2   2   54.07    5.79
 -14  -2   3  -13.04    5.72
 -14  -2   3    9.00    9.13
  14  -2  -3   22.69    9.33
  14   2  -3    5.04    6.22
 -14   2   3    5.55    3.86
 -14  -2   4   14.84    6.76
 -14  -2   4   -4.61    6.63
 -14   2   4   16.45    4.02
  14  -2  -4   28.87    9.23
  14   2  -4   18.81    7.56
  14   2  -5   47.97    7.26
 -14  -2   5   73.09    6.62
 -14   2   5   82.92    4.91
  14  -2  -5   75.81   10.18
 -14  -2   5   61.94    9.45
  14   2  -6   11.68    6.90
 -14  -2   6   46.75    6.79
 -14  -2   6   16.04    9.16
 -14   2   6   24.05    5.53
  14   2  -7  100.25    8.07
 -14   2   7  126.01    6.37
 -14  -2   7  107.82    9.50
 -14  -2   7  138.42    7.75
 -14  -2   8  103.74   10.46
  14   2  -8   76.17    8.35
 -14  -2   8  146.22    7.98
 -14   2   8  129.87    6.87
  14   2  -9   17.39    8.17
 -14   2   9   50.51    7.00
 -14  -2   9   13.60    9.83
 -14  -2   9   34.26    7.97
 -14  -2  10    2.99    9.38
  14   2 -10    0.66    9.28
 -14  -2  10   -9.06    7.81
 -14   2  10   21.16    5.80
 -14  -2  11  -15.01    8.05
 -14   2  11    8.10    6.26
 -14  -2  11    0.57    8.99
 -14  -2  12   15.34    8.48
 -14   2  12   21.37    6.92
 -14  -2  12   37.45    9.47
 -14  -2  13   68.25    9.53
 -14  -2  13   55.77    9.04
 -14   2  13   67.50    7.60
 -14  -2  14  219.40   11.21
 -14  -2  14  218.98   10.76
 -14   2  14  213.72    9.40
 -14   2  15   61.09    9.23
 -14  -2  15   68.20   10.51
 -14  -2  15   57.98    9.08
 -14  -2  16   24.95    7.83
 -14  -2  16   33.82   10.56
 -14   2  16   10.20    8.40
 -14  -2  17   55.77    9.35
 -14  -2  17   94.50   10.46
 -14   2  17   66.87    9.47
 -14   2  18   11.19    8.72
 -14  -2  18   -4.43   10.51
 -14  -2  18   23.32    9.76
 -14   2  19   51.66   10.91
 -14  -2  19   31.66   11.41
 -14  -2  19   59.33    9.12
 -14  -2  20    9.24    8.44
 -14  -2  20   20.08   12.13
 -14   2  20   -3.67   11.30
 -14  -3   1   -4.69    6.78
 -14  -3   1  -10.10    7.28
  14  -3  -1   22.72    8.99
 -14   3   1   10.22    2.25
  14   3  -1   10.40    6.65
  14   3  -2  377.90    9.99
  14  -3  -2  324.20   11.87
 -14   3   2  343.49    4.42
 -14  -3   2  338.17    8.56
 -14  -3   2  352.76   11.50
 -14  -3   3    3.93    8.38
  14   3  -3    0.67    6.83
 -14   3   3   16.11    2.89
  14  -3  -3   46.78    9.56
 -14  -3   3    8.90    7.64
  14  -3  -4    0.66    8.67
 -14  -3   4    1.48    6.82
 -14  -3   4    2.52    6.55
  14   3  -4   14.66    7.64
 -14   3   4    9.74    3.40
 -14  -3   5   71.89    8.49
 -14  -3   5   93.95    9.77
  14   3  -5   59.39    7.89
  14  -3  -5  120.30   10.44
 -14   3   5   75.98    4.62
 -14  -3   6   63.50    9.22
 -14   3   6   56.20    4.88
  14  -3  -6   34.06   10.61
  14   3  -6   82.77    8.09
 -14  -3   6   92.30    7.74
  14   3  -7  290.54   10.00
 -14  -3   7  301.89    9.42
 -14  -3   7  253.16   10.43
  14  -3  -7  323.54   12.10
 -14   3   7  321.86    7.16
  14  -3  -8    9.52   10.02
 -14  -3   8   11.72    7.86
 -14  -3   8   16.36    9.52
 -14   3   8  -15.87    5.66
  14   3  -8   35.14    8.76
 -14   3   9   11.94    5.22
 -14  -3   9   -1.48    8.19
  14   3  -9   -5.32    8.63
 -14  -3   9   -6.29    9.52
  14   3 -10   57.63    8.96
 -14   3  10   93.09    7.38
 -14  -3  10  122.76   10.43
 -14  -3  10   64.77    8.93
 -14  -3  11  158.97   10.66
 -14  -3  11  158.12    9.57
  14   3 -11  135.47   10.11
 -14   3  11  149.55    8.07
  14   3 -12   85.97   10.23
 -14  -3  12  116.94   10.09
 -14  -3  12  118.96    9.07
 -14   3  12   85.09    7.30
 -14  -3  13  185.82   11.19
 -14   3  13  207.67    8.53
 -14  -3  13  157.10   11.42
 -14  -3  14  -14.40    9.93
 -14  -3  14  -26.08    9.18
 -14   3  14    5.86    7.25
 -14  -3  15   20.96    8.86
 -14  -3  15  -12.84    9.99
 -14   3  15   17.96    7.91
 -14   3  16    1.25    8.39
 -14  -3  16   -6.19    9.18
 -14  -3  16   16.91   10.20
 -14   3  17   20.97    8.63
 -14  -3  17   -2.03   10.96
 -14  -3  17   13.39    8.32
 -14  -3  18    5.98    8.41
 -14   3  18   25.20    9.64
 -14  -3  18   37.05   10.94
 -14  -3  19   40.27    8.95
 -14   3  19   55.06   10.56
 -14  -3  19   33.77   11.36
 -14  -3  20   18.55   11.71
 -14   3  20   50.76   10.72
 -14  -3  20   20.32    9.65
  14   4  -1   -2.60    7.12
  14  -4  -1   31.86    9.62
 -14  -4   1    5.18    8.14
 -14  -4   1    3.85    9.08
  14   4  -2   11.84    7.53
 -14  -4   2   21.01    8.69
  14  -4  -2   20.95    8.99
 -14  -4   2   34.48    7.85
  14  -4  -3  -12.55    8.91
 -14   4   3    7.19    2.08
 -14  -4   3   -8.78    8.72
 -14  -4   3   -7.04    8.34
 -14   4   3   -0.18    1.85
  14   4  -3    9.20    7.47
  14   4  -4  -10.04    8.61
 -14  -4   4   31.76    8.93
 -14  -4   4   11.11    8.09
  14  -4  -4  -17.97    9.23
 -14   4   4   15.76    2.82
  14  -4  -5   52.88   10.10
 -14  -4   5   41.46    9.46
 -14   4   5   64.50    3.84
  14   4  -5   50.36    8.53
 -14  -4   5   43.52    8.05
  14   4  -6    3.93    8.37
 -14  -4   6   -0.58    8.07
  14  -4  -6    4.93   10.07
 -14  -4   6   24.55    8.54
 -14   4   6  -10.30    4.05
 -14  -4   7  109.36    9.17
 -14   4   7  102.33    5.24
  14   4  -7  134.54    9.39
 -14  -4   7  119.00   10.01
  14  -4  -7  110.66   10.89
  14  -4  -8   77.09    9.59
 -14  -4   8   66.81    9.75
 -14   4   8   52.77    5.74
 -14  -4   8   96.21    9.02
  14   4  -8   74.66    9.84
 -14   4   9   47.64    6.05
  14   4  -9    0.39   10.20
 -14  -4   9   42.11    9.74
  14  -4  -9   20.38    9.06
 -14  -4   9   43.29    8.89
 -14   4  10   20.40    6.19
  14  -4 -10   22.99    8.59
 -14  -4  10   -5.90    8.76
 -14  -4  10   21.20    9.91
  14   4 -10   49.74    9.84
 -14   4  11   10.61    6.46
 -14  -4  11   23.01    9.00
 -14  -4  11  -24.23   10.01
  14   4 -11    5.76   10.35
 -14   4  12   55.25    7.64
  14   4 -12   71.36    9.85
 -14  -4  12   27.87   10.35
 -14  -4  12   51.89    9.59
 -14   4  13  109.48    8.74
  14   4 -13   74.75   11.15
 -14  -4  13  132.12   10.81
 -14  -4  13  122.79   10.51
 -14  -4  14  -11.76   10.00
 -14  -4  14   17.40   10.31
 -14   4  14   10.05    8.50
 -14  -4  15   48.29    9.94
 -14  -4  15   94.78   10.79
 -14   4  15   69.16    9.22
 -14  -4  16   34.65    9.96
 -14   4  16  -20.94    8.06
 -14  -4  16   -1.25    9.34
 -14   4  17   32.86    9.20
 -14  -4  17    4.45    8.66
 -14  -4  17   -7.34    9.91
 -14  -4  18   12.15    8.84
 -14   4  18   31.95    9.35
 -14  -4  18    1.28   10.82
 -14  -4  19   31.17    9.00
 -14   4  19   24.12   11.45
 -14  -4  19   59.11   10.74
 -14   4  19   21.19   10.16
 -14   4  20   21.51   10.94
 -14  -4  20   41.62   12.48
 -14   4  20   38.29   11.37
 -14  -4  20   40.86    9.42
 -14  -5   1  168.59    9.01
 -14  -5   1  116.66    9.97
  14  -5  -1  149.66   10.31
  14   5  -1  154.78    9.20
  14   5  -2   62.74    8.53
 -14  -5   2   46.42    9.15
  14  -5  -2   66.31    9.89
 -14  -5   2   46.46    8.28
  14   5  -3   13.45    8.51
 -14  -5   3    2.59    8.13
  14  -5  -3   18.25    9.22
 -14  -5   3   27.26    8.73
 -14  -5   4   -8.73    8.19
  14  -5  -4  -13.32   10.18
 -14  -5   4    7.14    8.76
  14   5  -4   23.60    8.48
 -14   5   5    2.47    2.66
  14   5  -5   38.09    9.22
 -14  -5   5    6.94    7.92
 -14  -5   5    1.66    9.22
  14  -5  -5   18.94    9.55
 -14   5   5    1.77    2.68
  14  -5  -6   12.20   10.28
  14   5  -6   52.76    9.58
 -14  -5   6   24.65    9.16
 -14   5   6   37.51    4.03
 -14   5   6   37.39    3.81
 -14  -5   6   39.92    9.12
  14  -5  -7   65.82   10.57
 -14   5   7   96.64    4.99
 -14  -5   7   83.12    9.59
  14   5  -7   95.61   10.17
 -14   5   7   94.98    4.96
 -14  -5   7  106.66    9.51
 -14   5   8   13.05    4.85
  14   5  -8    3.74    9.65
 -14  -5   8   27.10    9.15
 -14  -5   8    1.40    9.07
 -14   5   8   30.79    4.60
  14  -5  -8   32.29    9.81
 -14  -5   9  -12.11    8.45
 -14   5   9    2.83    5.52
 -14  -5   9    3.79    9.54
  14  -5  -9   18.92    9.81
  14   5  -9  -19.55    9.64
 -14  -5  10   75.30    9.96
 -14   5  10  102.05    6.41
 -14   5  10   95.71    6.96
  14  -5 -10   85.90    9.98
 -14  -5  10   78.19   10.68
  14   5 -10  100.48   10.08
 -14   5  11   59.45    7.07
 -14   5  11   50.98    6.98
  14  -5 -11   66.01    9.20
  14   5 -11   50.14   10.13
 -14  -5  11   49.00    9.96
 -14  -5  11   62.82    9.67
 -14   5  12  331.42    9.58
 -14  -5  12  282.29   13.07
 -14  -5  12  376.12   12.67
 -14   5  12  317.36    9.12
  14   5 -12  297.49   13.31
 -14   5  13  -27.69    7.54
  14   5 -13    0.11    9.85
 -14  -5  13   11.49    9.77
 -14   5  13    5.79    6.95
 -14  -5  13  -12.31   10.09
 -14  -5  14   79.94   11.16
 -14   5  14   69.09    7.70
 -14   5  14   77.66    7.73
  14   5 -14   56.09   10.91
 -14  -5  14   62.56   11.43
 -14   5  15   36.88    9.06
 -14  -5  15   33.64   10.51
 -14   5  15   -8.21    7.87
 -14  -5  15  -11.57   10.88
 -14   5  16   17.02    8.40
 -14  -5  16    9.39    9.80
 -14   5  16   -4.22    8.44
 -14  -5  16    2.95    9.64
 -14  -5  17   93.86   11.87
 -14   5  17   76.37    9.96
 -14  -5  17  117.89   10.19
 -14   5  17   92.08    9.71
 -14   5  18   11.17    9.24
 -14   5  18   43.17   10.58
 -14  -5  18   29.13   12.24
 -14  -5  18   20.29   10.40
 -14  -5  19   21.69   11.66
 -14   5  19    0.06   10.51
 -14  -5  19   -2.44   10.39
 -14   5  19    6.74    9.79
  14  -6  -1  223.70   11.01
  14   6  -1  267.07   11.09
 -14  -6   1  301.12   10.04
 -14  -6   1  226.36    9.29
  14   6  -2  189.81   10.67
  14  -6  -2  166.84   10.85
 -14  -6   2  167.31    9.79
 -14  -6   2  162.74   10.22
  14   6  -3   -9.47    8.42
 -14  -6   3    4.06    8.58
  14  -6  -3   16.95    9.30
 -14  -6   3    9.90    9.42
 -14  -6   4   79.16    9.33
  14   6  -4   80.55    9.97
  14  -6  -4   78.67   10.60
 -14  -6   4   56.88    9.21
 -14  -6   5  -25.75    9.10
 -14  -6   5  -14.08    8.92
  14  -6  -5   16.61   10.02
  14   6  -5  -20.00    9.28
 -14   6   6  187.72    4.02
  14   6  -6  176.25   10.94
 -14  -6   6  211.41   11.27
 -14   6   6  192.30    4.26
 -14  -6   6  157.57   10.29
  14  -6  -6  169.56   10.63
  14   6  -7   21.54    9.45
 -14  -6   7    4.35    8.94
 -14   6   7   10.56    3.91
 -14  -6   7   32.80    9.62
  14  -6  -7   13.50   10.21
 -14   6   7   12.70    4.19
 -14   6   8   45.40    4.22
 -14   6   8   34.82    4.62
  14  -6  -8   16.59    9.87
  14   6  -8    8.69   10.27
 -14  -6   8   45.93   10.26
 -14  -6   8   25.59    8.57
 -14  -6   9  169.15   11.99
 -14   6   9  182.39    6.06
  14  -6  -9  156.33   10.31
  14   6  -9  123.54   10.55
 -14  -6   9  189.93   10.91
  14   6 -10   13.30   10.12
 -14   6  10   -5.71    5.52
  14  -6 -10   24.51    9.36
 -14  -6  10  -12.18    8.89
 -14  -6  10  -20.94   10.41
 -14  -6  11   28.05    9.10
 -14   6  11   -3.35    6.47
 -14  -6  11   -4.30   10.65
 -14   6  11   10.35    6.27
  14   6 -11   26.13   10.73
  14  -6 -11    3.38    9.82
  14   6 -12    2.55    9.71
 -14   6  12    9.23    7.52
 -14   6  12    2.06    6.18
  14  -6 -12  -13.67    8.23
 -14  -6  12   32.44   10.80
 -14  -6  12   -4.38    8.92
 -14  -6  13  -10.35    9.59
  14  -6 -13    0.83    8.03
 -14   6  13  -10.32    7.11
 -14  -6  13    7.42   11.45
 -14   6  13   28.57    7.98
  14   6 -13  -30.26   10.98
 -14  -6  14    7.18   11.48
 -14   6  14   25.19    8.48
 -14   6  14   24.21    8.83
 -14  -6  14   24.58   10.96
  14   6 -14   54.67   10.81
  14   6 -15  157.27   13.06
 -14  -6  15  175.90   11.87
 -14   6  15  178.67   10.47
 -14  -6  15  180.44   13.25
 -14   6  15  167.02   10.35
 -14  -6  16  -17.54   10.80
 -14   6  16  -31.44    9.16
 -14   6  16   26.44    9.59
 -14  -6  16   42.79   11.46
 -14  -6  17   -8.12   11.22
 -14  -6  17    9.77   10.94
 -14   6  17   23.10    9.91
 -14   6  17  -17.02    8.46
 -14  -6  18   65.24   12.96
 -14   6  18   51.24    9.62
 -14   6  18   59.44    9.91
 -14  -6  18   36.43   10.97
 -14  -7   1    2.85    9.19
  14  -7  -1   55.38   10.38
 -14  -7   1   33.00    9.32
  14   7  -1   47.00    9.47
 -14  -7   2   15.88    9.39
  14  -7  -2   12.12    8.99
 -14  -7   2   40.49   10.04
  14   7  -2   32.95   10.16
 -14  -7   3    7.85    9.70
  14  -7  -3   19.39    9.72
  14   7  -3   28.39    9.48
 -14  -7   3    9.89    8.74
  14  -7  -4   -6.94    9.68
 -14  -7   4   26.20    9.05
 -14  -7   4    1.31    9.86
  14   7  -4   26.81    9.78
 -14  -7   5  131.85   10.57
  14  -7  -5  145.36   10.48
 -14  -7   5  136.66   11.06
  14   7  -5  103.22   10.62
 -14  -7   6  101.17   10.38
  14  -7  -6  158.30   11.56
 -14   7   6  120.89    2.57
 -14  -7   6  136.62   10.39
  14   7  -6   96.83   10.93
 -14   7   6  125.22    2.87
 -14   7   7  227.26    5.02
 -14  -7   7  192.31   11.16
  14   7  -7  181.75   10.60
 -14  -7   7  213.13   12.06
 -14   7   7  195.05    4.39
  14  -7  -7  197.06   11.78
 -14  -7   8   57.27    9.38
 -14   7   8   54.48    4.47
 -14   7   8   55.33    4.29
 -14  -7   8   43.32    9.85
  14   7  -8   31.44   10.69
  14  -7  -8   35.49   10.51
 -14  -7   9   13.30    9.81
  14  -7  -9   32.56    9.48
  14   7  -9   -0.85   10.33
 -14   7   9   -2.74    5.11
 -14   7   9   21.66    5.38
 -14  -7   9  -20.27    9.47
  14  -7 -10    9.20    9.15
 -14  -7  10    7.04    9.61
 -14   7  10   -4.56    5.44
 -14  -7  10   21.67   11.57
  14   7 -10    0.17    9.49
  14  -7 -11   30.93   10.52
 -14   7  11    2.37    5.71
 -14  -7  11    4.32   11.39
  14   7 -11   39.93   11.09
 -14  -7  11   -9.25   10.37
 -14   7  12   -1.74    6.86
 -14   7  12    4.12    7.02
 -14  -7  12   56.48   11.27
 -14  -7  12   36.87   12.14
  14   7 -12   49.76   11.27
  14  -7 -12   -6.73    8.65
 -14  -7  13    7.35   12.10
 -14  -7  13    5.54   10.83
  14   7 -13  -21.86   11.11
  14  -7 -13    0.44    8.67
 -14   7  13    7.14    7.80
 -14   7  13   35.06    6.76
 -14   7  14   38.49    8.64
 -14  -7  14   29.14   10.33
 -14  -7  14   17.46   11.15
 -14   7  14    9.70    8.37
  14   7 -14   72.15   11.29
  14  -7 -14   45.44    9.04
 -14  -7  15   15.86   12.49
 -14   7  15    9.07    8.84
  14   7 -15   58.69   11.99
 -14   7  15   23.56    9.13
 -14  -7  15   22.13   11.75
 -14   7  16   29.07    9.64
 -14  -7  16    0.57   11.77
 -14   7  16    2.23    8.64
 -14  -7  16   13.56   11.61
  14   7 -16  -15.17   10.65
 -14   7  17  114.07    9.69
 -14  -7  17   66.77   11.64
 -14  -7  17  103.75   12.08
 -14   7  17   48.03    9.06
 -14   7  18    6.79    8.71
 -14  -8   1   37.34    9.94
 -14  -8   1   16.43    9.51
  14  -8  -1   37.68    9.26
  14   8  -1   50.36   10.03
 -14  -8   2  -15.74    9.82
 -14  -8   2   47.76    9.22
  14   8  -2  -13.90    9.80
  14  -8  -2  -13.37    9.68
 -14  -8   3   87.41   10.29
  14   8  -3   81.94   11.08
  14  -8  -3   41.03   10.77
 -14  -8   3   50.60   10.16
  14   8  -4  118.53   10.60
  14  -8  -4   61.30   10.77
 -14  -8   4   88.71   10.38
 -14  -8   4   70.71   10.55
  14   8  -5   18.69    9.87
 -14  -8   5   10.53   11.00
  14  -8  -5   18.50   10.87
 -14  -8   5  -34.50    8.73
 -14  -8   6   -1.24   10.15
  14   8  -6    0.08   10.94
  14  -8  -6  -15.42   10.17
 -14  -8   6   10.44   10.15
 -14   8   7   90.59    3.20
 -14  -8   7  108.26   10.79
  14  -8  -7   92.22   11.48
 -14  -8   7   60.90   11.37
  14   8  -7   45.59   10.65
 -14   8   7   84.84    3.47
 -14  -8   8  -18.15   10.13
 -14   8   8   10.30    4.02
 -14   8   8   -4.43    3.48
  14   8  -8   17.26   10.51
  14  -8  -8   -6.59   10.03
 -14  -8   8   -6.07    9.58
 -14   8   9   22.62    4.81
 -14  -8   9   24.86   10.15
 -14   8   9   20.51    4.72
 -14  -8   9   53.23   11.00
  14  -8  -9   24.03    9.90
  14   8  -9   29.02   10.21
 -14   8  10   34.66    5.20
 -14   8  10   28.51    5.29
 -14  -8  10   28.15   12.45
  14   8 -10   60.62   11.19
 -14  -8  10   58.36   10.26
  14  -8 -10   27.72   10.07
 -14   8  11  155.34    7.19
 -14  -8  11  171.00   11.57
  14   8 -11  200.39   12.34
  14  -8 -11  197.14   11.27
 -14  -8  11  201.56   14.05
  14   8 -12   15.95   11.71
 -14  -8  12   31.31   12.67
 -14  -8  12   33.00   10.22
  14  -8 -12   37.23    9.05
 -14   8  12   14.98    6.70
 -14   8  12   41.23    6.25
 -14   8  13   16.06    7.63
  14  -8 -13   41.80    9.48
 -14  -8  13    5.96   11.86
 -14  -8  13   73.00   12.59
  14   8 -13   46.86   11.03
 -14   8  13    5.16    7.40
  14   8 -14   -8.58   11.99
  14  -8 -14   33.30    8.67
 -14   8  14   25.16    8.40
 -14  -8  14    5.02   11.37
 -14   8  14   24.79    7.80
 -14  -8  14   19.84   12.39
 -14  -8  15   16.35   13.44
 -14  -8  15  -22.55   12.23
 -14   8  15   19.97    9.20
 -14   8  15   17.08    7.69
  14   8 -15   -8.83   11.16
  14  -8 -15   21.47    8.70
  14   8 -16  -25.95   12.41
 -14  -8  16    7.83   12.86
 -14   8  16  -10.61    9.13
 -14   8  16    5.38    8.91
 -14  -8  16   -4.33   11.25
  14   9  -1  -10.23   10.10
 -14  -9   1    6.06    9.35
  14  -9  -1    1.69    9.84
 -14  -9   1  -17.68    9.48
 -14  -9   2   41.80   10.22
  14   9  -2   22.99    9.09
  14  -9  -2   15.12   10.67
 -14  -9   2   -0.70    9.74
  14  -9  -3  -25.53   11.10
 -14  -9   3   -7.06    9.43
  14   9  -3   31.75   10.10
 -14  -9   3   15.75    9.59
 -14  -9   4    4.89   10.37
 -14  -9   4   23.47    9.94
  14   9  -4   -7.42    9.35
  14  -9  -4    6.59    9.91
  14  -9  -5   77.25   11.25
 -14  -9   5   -8.91   10.63
  14   9  -5   36.99   11.06
 -14  -9   5   73.39   11.87
 -14  -9   6   41.99   11.95
  14  -9  -6    5.35   10.94
  14   9  -6   54.02   10.95
 -14  -9   6   33.60   10.24
 -14  -9   7   70.14   11.87
 -14  -9   7   21.01   10.97
 -14   9   7   29.24    2.05
  14   9  -7   53.19   11.30
  14  -9  -7   -5.04   10.47
 -14   9   7   36.90    2.38
  14  -9  -8    1.58   10.76
 -14  -9   8    9.47   10.95
 -14   9   8    7.07    3.41
  14   9  -8  -28.49   11.00
 -14   9   8   -7.22    3.31
 -14  -9   8  -19.38   10.61
  14  -9  -9   14.79    9.94
 -14   9   9    8.61    3.95
 -14  -9   9   10.78   12.39
  14   9  -9   18.35   11.33
 -14  -9   9   14.72   11.06
 -14   9   9   23.26    4.44
 -14  -9  10    1.89   12.69
 -14   9  10   12.01    5.00
  14  -9 -10   12.49    9.29
 -14   9  10   21.92    5.08
 -14  -9  10   45.84   10.91
  14   9 -10   18.53   11.68
 -14   9  11   -5.55    5.29
 -14  -9  11   -1.98   11.19
  14   9 -11   12.38   10.56
  14  -9 -11   -6.56    8.76
 -14  -9  11   -3.14   13.23
 -14  -9  12   18.13   12.31
 -14   9  12   -8.70    6.01
  14  -9 -12  -16.11    9.04
 -14  -9  12   -6.10   11.63
  14   9 -12   -9.36   11.60
  14  -9 -13  -10.98    9.27
 -14  -9  13    6.22   13.57
 -14   9  13   -5.09    6.98
  14   9 -13   32.28   12.19
 -14   9  13    8.12    6.92
 -14  -9  13   15.06   11.66
 -14   9  14   88.03    9.12
 -14   9  14   66.70    8.99
  14   9 -14   80.58   11.71
 -14  -9  14   58.99   13.66
 -14  -9  14   55.29   12.38
  14  -9 -14   85.83    9.32
 -14   9  15  -13.61    8.78
 -14  -9  15    1.70   13.61
 -14   9  15   15.60    8.51
  14  -9 -15    6.39    8.58
 -14  -9  15  -40.69   11.00
  14   9 -15   40.77   11.97
 -14 -10   1   55.35   11.41
 -14 -10   1   57.28   11.31
  14 -10  -1   83.51   10.69
  14  10  -1   78.89   11.66
 -14 -10   2   77.63   10.50
  14  10  -2   81.04   10.66
  14 -10  -2   90.79   12.36
 -14 -10   2   66.27   11.19
  14  10  -3   18.44   11.08
 -14 -10   3    7.31   10.61
  14 -10  -3    3.58   11.17
 -14 -10   3   14.80   11.14
 -14 -10   4   63.36   10.48
  14 -10  -4   51.44   11.45
 -14 -10   4   71.50   11.85
  14  10  -4   67.02   11.56
 -14 -10   5  -14.01   10.43
  14 -10  -5    8.89   11.13
  14  10  -5    5.96   10.01
 -14 -10   5   13.12   11.88
 -14 -10   6  107.19   12.67
  14  10  -6  106.94   11.59
 -14 -10   6  107.31   11.22
  14 -10  -6   74.13   11.69
  14 -10  -7   -8.73   10.76
 -14 -10   7  -33.91   10.83
  14  10  -7   13.43   10.07
 -14 -10   8  -23.48   11.52
 -14  10   8   -3.83    3.18
 -14  10   8    3.94    3.52
  14 -10  -8    3.93   10.18
  14  10  -8  -11.94   11.46
 -14  10   9   16.68    4.41
 -14  10   9   21.44    4.51
 -14 -10   9   34.98   11.77
  14 -10  -9   34.46   10.30
  14  10  -9   18.56   10.93
  14  10 -10    0.20   11.91
 -14 -10  10   13.74   11.87
 -14  10  10   -2.59    5.26
 -14  10  10    8.81    4.86
  14 -10 -10   40.35   10.16
 -14  10  11   18.46    5.28
  14 -10 -11   -6.59    9.91
 -14 -10  11    8.46   11.25
  14  10 -11   28.53   10.93
 -14  10  11  -10.93    5.51
 -14 -10  12   12.74   10.98
  14 -10 -12   13.48    9.31
 -14  10  12    7.54    6.15
  14  10 -12    7.79   12.01
  14 -10 -13   -7.82    9.04
  14  10 -13  -11.69   12.01
 -14 -10  13   12.46   12.14
 -14  10  13   -0.90    7.80
 -14 -11   1   14.61   10.02
  14  11  -1    6.34   10.37
  14 -11  -1   28.26   11.86
 -14 -11   1    0.63   11.76
  14 -11  -2   16.50   11.73
 -14 -11   2   12.26   11.49
 -14 -11   2    6.16   11.37
  14  11  -2   27.94   10.46
 -14 -11   3  -27.74   12.08
  14  11  -3  -13.02   10.69
  14 -11  -3   37.79   10.37
 -14 -11   3    5.41   10.06
 -14 -11   4   45.30    9.19
  14  11  -4   43.51   11.86
  14 -11  -4   37.73   11.71
 -14 -11   4   42.73   11.60
 -14 -11   5    3.90   11.04
  14  11  -5  -15.77   10.52
  14 -11  -5    1.89   11.66
  14  11  -6   14.17   11.92
 -14 -11   6   11.03   10.85
  14 -11  -6   -9.24   10.77
 -14 -11   7  -10.91   11.89
  14  11  -7   17.24   11.40
  14 -11  -7  -25.84   11.71
 -14 -11   8   36.05   11.58
  14  11  -8  -19.84   10.55
 -14  11   8   -2.24    3.11
  14 -11  -8   40.42   10.80
 -14  11   8   15.02    2.61
 -14 -11   9    9.92   11.74
  14  11  -9   -1.84   11.49
 -14  11   9   -3.28    4.23
  14 -11  -9   13.50   10.50
 -14  11   9    2.18    3.79
 -14 -11  10  -19.91   10.43
 -14  11  10   27.53    5.20
 -14  11  10   11.77    4.93
  14 -11 -10    1.97    9.96
  14  11 -10   29.59   11.18
 -14  11  11   11.27    5.43
 -14  11  11   -6.50    5.66
  14 -11 -11   21.04   10.83
 -14 -11  11   44.60   10.99
  14  11 -11  -13.94   12.13
  14  12  -1   46.07   11.99
 -14 -12   1   45.76   13.95
 -14 -12   1   31.81   12.12
  14  12  -2   14.15   12.19
 -14 -12   2   -3.69   11.03
 -14 -12   2   14.34   12.96
  14 -12  -2    2.13   11.29
 -14 -12   3  -17.09   11.92
  14  12  -3   -6.76   12.04
  14 -12  -3  -17.29   12.01
  14  12  -4   27.14   10.90
 -14 -12   4   17.21   11.72
  14 -12  -4   -5.09   12.00
  14  12  -5   17.43   11.00
 -14 -12   5   -3.75   10.72
  14 -12  -5   39.08   12.17
  14  12  -6   17.95   12.16
  14 -12  -6   13.01   11.03
 -14 -12   6  -15.57   10.57
  14 -12  -7   19.76   11.85
 -14 -12   7   16.69   10.99
  14  12  -7    4.96   12.43
  14 -12  -8   -7.67   10.31
 -14 -12   8   -9.37   10.89
  14  12  -8    1.37   10.22
  13   0  -1  203.37    6.41
 -13   0   1  222.29    6.06
 -13   0   2  -13.29    4.97
  13   0  -2   -2.95    5.51
 -13   0   3  426.35    7.06
  13   0  -3  423.58    8.25
  13   0  -4   18.31    5.42
 -13   0   4    7.16    4.80
 -13   0   5    7.65    5.26
  13   0  -5   -6.11    6.38
 -13   0   6   -0.84    8.87
 -13   0   6    0.72    5.43
  13   0  -6   11.71    5.92
  13   0  -7    9.07    6.19
 -13   0   7    7.77    8.57
 -13   0   7   -0.31    6.57
 -13   0   8    0.91    9.00
 -13   0   8    6.15    5.91
 -13   0   9   66.71    9.23
 -13   0   9   62.96    6.71
 -13   0  10  -18.10    8.73
 -13   0  10    1.31    6.56
 -13   0  11  240.25    9.78
 -13   0  11  233.46   10.62
 -13   0  12    3.81    7.42
 -13   0  12    8.85    8.47
 -13   0  13  173.93    9.15
 -13   0  13  177.35    9.01
 -13   0  14    2.12    7.41
 -13   0  14   11.75    8.44
 -13   0  15   17.07    8.78
 -13   0  16  -30.82    9.08
 -13   0  17  104.15   11.13
 -13   0  18   14.73    9.61
 -13   0  19  169.49   12.09
 -13   0  20   -2.37   10.71
 -13   0  21   60.70   12.45
 -13   0  22    8.13   11.58
  13   1  -1   -6.12    6.38
  13  -1  -1    2.98    8.88
 -13  -1   1   20.75    6.93
 -13   1   1   11.48    3.63
  13  -1  -1   12.15    4.54
 -13  -1   1    0.45    4.95
  13  -1  -2   80.43    9.50
 -13   1   2  108.84    4.57
  13   1  -2   59.96    6.63
 -13  -1   2   81.92    7.16
 -13  -1   2   96.51    5.54
  13  -1  -2   88.23    5.70
  13  -1  -3   56.95    8.99
  13  -1  -3   31.87    5.61
  13   1  -3   43.83    6.05
 -13  -1   3   43.45    5.48
 -13   1   3   34.97    4.41
 -13  -1   3   47.81    6.52
  13   1  -4   13.52    7.11
 -13  -1   4   29.39    5.56
 -13  -1   4   12.12    8.01
  13  -1  -4   22.06    5.59
 -13   1   4   13.22    4.03
 -13  -1   5   56.77    8.89
  13   1  -5   78.75    6.60
 -13  -1   5   71.14    6.29
 -13   1   5   70.83    5.92
 -13  -1   6   50.13    8.58
  13   1  -6   14.05    6.55
 -13  -1   6    2.75    6.07
 -13   1   6   -2.49    4.79
  13   1  -7   90.86    7.45
 -13   1   7  105.19    5.90
 -13  -1   7  121.24    7.06
 -13  -1   7  132.44    9.77
  13   1  -8 1294.24   14.53
 -13   1   8 1354.00   13.60
 -13  -1   8 1291.51   16.94
 -13  -1   8 1410.21   15.17
 -13   1   9   68.75    6.23
  13   1  -9   96.12    8.23
 -13  -1   9   90.58    9.62
 -13  -1   9   80.97    7.21
 -13  -1  10    3.67    8.85
 -13  -1  10   30.11    7.32
 -13   1  10   29.87    6.34
 -13  -1  11    9.47    9.01
 -13   1  11   -5.02    7.09
 -13  -1  11    0.92    7.84
 -13  -1  12  241.10    9.98
 -13  -1  12  246.04   10.76
 -13   1  12  205.97    8.49
 -13   1  13  104.71    7.86
 -13  -1  13   58.04    8.59
 -13  -1  13   69.66    9.70
 -13   1  14   32.20    7.63
 -13  -1  14   21.15    7.47
 -13  -1  14   62.10    8.97
 -13   1  15   11.73    8.91
 -13  -1  15   20.67    8.87
 -13  -1  15   27.84    9.39
 -13  -1  16   55.09    8.04
 -13  -1  16   63.36   10.06
 -13   1  16   52.13    9.45
 -13  -1  17   10.60    7.55
 -13  -1  17   34.54    9.91
 -13   1  17    2.30    8.93
 -13  -1  18  -12.50    8.36
 -13   1  18   17.46   10.20
 -13  -1  18    4.74   10.68
 -13  -1  19   39.91   10.51
 -13   1  19   42.16   11.08
 -13  -1  19   13.14    8.29
 -13   1  20   13.06   11.25
 -13  -1  20   12.90   11.76
 -13  -1  21   47.33   10.55
 -13   1  21   14.89   11.84
 -13  -1  22   67.11   12.49
 -13   1  22   65.34   10.83
  13  -2  -1  -15.33    8.58
 -13  -2   1    3.88    8.45
 -13   2   1    1.83    3.13
 -13  -2   1  -17.74    5.35
  13   2  -1    9.91    5.86
 -13  -2   2   13.54    8.95
 -13   2   2   13.46    3.56
  13  -2  -2    5.78    8.42
 -13  -2   2   26.96    5.60
  13   2  -2    1.51    5.94
  13  -2  -3   79.52    8.86
 -13  -2   3   95.87    9.46
  13   2  -3   83.77    6.89
 -13   2   3   85.20    4.26
 -13  -2   3   83.78    6.47
 -13   2   4   14.58    4.08
  13  -2  -4   35.55    8.79
 -13  -2   4   25.37    8.81
 -13  -2   4   28.74    6.15
  13   2  -4   12.56    7.55
 -13  -2   5  249.48    8.76
 -13   2   5  260.54    6.03
  13  -2  -5  220.61   10.25
  13   2  -5  259.88    8.49
 -13  -2   5  254.35   10.10
 -13   2   6   86.66    5.32
 -13  -2   6   74.21    9.33
  13   2  -6   51.35    7.49
 -13  -2   6   85.61    7.03
  13  -2  -6   90.72    9.20
  13   2  -7   21.73    7.55
 -13  -2   7    3.57    8.77
 -13  -2   7   -2.18    7.61
 -13   2   7   15.22    6.02
 -13   2   8    7.17    5.10
  13   2  -8    3.39    7.65
 -13  -2   8    1.84    8.97
 -13  -2   8   -8.71    6.88
 -13   2   9   78.76    6.15
 -13  -2   9  112.78    8.06
 -13  -2   9   96.26    9.23
  13   2  -9   72.38    8.73
 -13   2  10   97.09    6.59
 -13  -2  10  103.05    8.94
  13   2 -10   93.14    9.44
 -13  -2  10  101.20    8.70
 -13  -2  11  207.25    9.27
 -13  -2  11  243.12   10.04
 -13   2  11  220.14    7.87
 -13   2  12  408.27    9.99
 -13  -2  12  506.32   12.09
 -13  -2  12  453.79   13.02
 -13   2  13  110.46    7.96
 -13  -2  13  101.50    9.58
 -13  -2  13   78.93    8.80
 -13   2  14   -3.87    7.74
 -13  -2  14   20.05    9.30
 -13  -2  14   13.01    8.62
 -13   2  15  -13.82    9.26
 -13  -2  15   32.79    8.11
 -13  -2  15   47.21    9.68
 -13  -2  16   71.49    9.27
 -13   2  16   97.90   10.34
 -13  -2  16   74.35   10.31
 -13  -2  17   64.31    7.99
 -13   2  17   96.59   10.24
 -13  -2  17  100.17   10.84
 -13  -2  18   49.46   10.68
 -13   2  18   40.91    9.60
 -13  -2  18   28.20    8.08
 -13   2  19   18.39   11.08
 -13  -2  19    4.23   10.88
 -13  -2  19   10.14    8.51
 -13  -2  20   68.32   11.93
 -13   2  20   37.83   11.31
 -13  -2  20   87.46    8.34
 -13  -2  21   -3.45    8.69
 -13  -2  21    5.90   11.97
 -13   2  21  -18.01   11.87
 -13  -3   1   -2.18    8.26
  13   3  -1    7.26    6.40
 -13   3   1   -0.14    2.03
 -13  -3   1    8.13    6.23
  13  -3  -1   23.23    8.78
 -13  -3   2   63.54    8.93
  13   3  -2   49.61    8.02
 -13   3   2   62.63    3.04
  13  -3  -2   81.07    9.21
 -13  -3   2   53.49    7.63
 -13  -3   3   -4.24    8.41
  13   3  -3    8.29    6.86
  13  -3  -3   13.61    8.71
 -13  -3   3   -6.46    6.52
 -13   3   3   -0.96    3.07
 -13   3   4   37.20    3.78
  13  -3  -4   63.15    9.04
  13   3  -4   85.09    7.56
 -13  -3   4   42.20    8.60
 -13  -3   4   23.35    7.64
  13   3  -5  386.76    9.80
  13  -3  -5  378.27   11.45
 -13   3   5  365.14    6.35
 -13  -3   5  338.11    9.38
 -13  -3   5  355.01   10.95
  13  -3  -6   45.51    9.41
 -13  -3   6   25.45    8.50
 -13   3   6   19.53    4.22
 -13  -3   6   17.42    7.94
  13   3  -6   -5.92    7.63
 -13   3   7   99.55    5.61
  13  -3  -7  123.30   10.39
 -13  -3   7  128.50    8.50
 -13  -3   7  116.47    9.24
  13   3  -7  134.68    8.97
 -13  -3   8   -0.14    8.51
  13  -3  -8   20.14    9.61
 -13  -3   8   24.40    8.49
  13   3  -8   26.36    8.94
 -13   3   8   27.31    4.99
 -13   3   9  173.98    6.25
 -13  -3   9  255.95    9.73
 -13  -3   9  200.81   10.59
  13   3  -9  178.78   10.29
 -13  -3  10  -12.41    7.94
 -13  -3  10   12.23    9.20
 -13   3  10    2.71    5.64
  13   3 -10  -17.86    8.56
 -13  -3  11  361.27   11.87
 -13  -3  11  398.46   12.16
 -13   3  11  343.95    8.52
  13   3 -11  326.37   11.59
 -13  -3  12   29.97    8.90
 -13  -3  12  -13.46    9.45
  13   3 -12   -2.83    9.75
 -13   3  12   25.24    6.46
 -13  -3  13   17.02    9.10
 -13  -3  13   36.06    8.41
 -13   3  13   21.15    7.01
 -13  -3  14   26.54    8.51
 -13  -3  14    3.53    9.32
 -13   3  14   -1.12    7.58
 -13   3  15   11.17    9.07
 -13  -3  15   15.35    8.41
 -13  -3  15   13.44    9.85
 -13   3  16   11.93    8.47
 -13  -3  16    2.51   10.04
 -13  -3  16    1.16    8.10
 -13   3  17   68.84    9.48
 -13  -3  17   82.04    8.28
 -13  -3  17  123.59   12.00
 -13  -3  18   -8.48   10.91
 -13  -3  18    6.29    8.83
 -13   3  18    0.49   10.02
 -13  -3  19  -14.53   11.00
 -13  -3  19   29.37    8.20
 -13   3  19  -28.77    9.69
 -13  -3  20   -1.60    7.57
 -13   3  20  -16.57   10.56
 -13  -3  20    3.81   10.06
 -13   3  21   -0.12   10.71
 -13  -3  21    1.74   11.85
 -13  -3  21   30.55    8.89
 -13  -4   1   63.77    8.83
 -13  -4   1   83.66    7.37
  13   4  -1   66.79    7.78
  13  -4  -1   47.81    9.39
 -13  -4   2  342.68   10.98
 -13  -4   2  369.71    9.24
  13  -4  -2  360.75   11.74
  13   4  -2  435.71   10.32
 -13   4   3   72.46    2.54
 -13   4   3   65.35    2.45
 -13  -4   3   86.78    8.82
  13  -4  -3   93.74    9.18
 -13  -4   3   75.62    7.74
  13   4  -3   68.39    8.06
  13   4  -4  124.03    8.49
 -13  -4   4  120.16    8.44
 -13  -4   4  122.82    9.43
  13  -4  -4  175.35    9.84
 -13   4   4  126.17    3.52
  13  -4  -5   86.69   10.14
 -13  -4   5   68.90    8.42
 -13  -4   5   64.43    8.77
 -13   4   5   66.57    3.94
  13   4  -5   45.44    8.84
 -13  -4   6   19.19    7.74
 -13   4   6   42.10    4.07
  13   4  -6   39.45    8.84
  13  -4  -6   39.79    9.81
 -13  -4   6   23.75    8.00
 -13  -4   7  271.86   11.09
 -13  -4   7  331.22   10.57
  13  -4  -7  330.03   11.61
  13   4  -7  298.79   10.86
 -13   4   7  300.62    6.53
 -13  -4   8   81.65    8.95
  13  -4  -8   68.21    9.74
  13   4  -8   57.45    9.52
 -13  -4   8   65.25    9.03
 -13   4   8   88.05    5.53
 -13  -4   9  123.61   10.64
  13   4  -9   65.33    9.75
 -13  -4   9   98.31    9.42
  13  -4  -9  103.42    9.89
 -13   4   9   84.79    5.50
  13  -4 -10   13.12    8.92
 -13  -4  10   -4.73    9.79
  13   4 -10   -6.76    8.51
 -13  -4  10   34.45    9.08
 -13   4  10   -4.01    6.09
 -13  -4  11  246.09   10.24
  13   4 -11  281.90   11.02
 -13   4  11  255.80    7.59
 -13  -4  11  269.41   11.59
  13   4 -12   28.49    9.81
 -13  -4  12   21.99    9.23
 -13  -4  12    8.16    9.23
 -13   4  12   11.04    6.51
 -13  -4  13   14.77    9.50
  13   4 -13   41.88   10.09
 -13   4  13    7.60    6.86
 -13  -4  13    3.54    9.29
 -13  -4  14  230.27   11.75
 -13  -4  14  172.42   11.14
 -13   4  14  194.72    9.03
 -13   4  15  347.38   10.88
 -13  -4  15  347.64   12.13
 -13  -4  15  352.13   12.99
 -13   4  16   15.56    8.66
 -13  -4  16   35.50   10.31
 -13  -4  16   30.08    8.81
 -13  -4  17    9.51   10.90
 -13   4  17    9.01    8.83
 -13  -4  17    7.10    8.70
 -13  -4  18   41.49    9.90
 -13  -4  18   47.01   11.12
 -13   4  18   58.70    9.27
 -13  -4  19   27.50   11.63
 -13   4  19   27.10    9.39
 -13   4  19   25.11    9.91
 -13  -4  19   15.65    9.78
 -13  -4  20   -7.77    9.26
 -13  -4  20    6.35   12.27
 -13   4  20    8.87   10.98
 -13   4  20  -19.93   11.20
 -13  -4  21    4.45    8.16
 -13   4  21   15.56   11.16
 -13  -4  21   26.46   11.82
 -13   4  21   -9.13   11.10
  13   5  -1   61.13    9.77
  13  -5  -1   79.88    9.69
 -13  -5   1   81.08    9.50
 -13  -5   1   58.97    8.43
 -13  -5   2   88.91    8.96
  13  -5  -2   65.66    9.42
  13   5  -2   57.16    8.91
 -13  -5   2  104.09    7.39
  13  -5  -3   35.59    9.05
 -13  -5   3   64.14    7.02
  13   5  -3   39.68    8.56
 -13  -5   3   58.62    8.57
 -13  -5   4    5.70    7.54
  13  -5  -4    0.63    9.80
 -13   5   4    0.93    1.98
 -13   5   4    1.81    2.01
 -13  -5   4  -12.39    8.11
  13   5  -4    5.29    8.68
 -13   5   5   31.75    3.07
 -13   5   5   24.52    3.14
 -13  -5   5   16.04    8.64
  13  -5  -5  -10.43    9.64
 -13  -5   5   21.35    8.59
  13   5  -5   25.24    8.90
  13  -5  -6  246.59   10.41
 -13   5   6  259.08    5.53
  13   5  -6  257.66   10.58
 -13   5   6  222.69    5.09
 -13  -5   6  261.64   11.43
 -13  -5   6  270.90   10.27
 -13  -5   7   26.46    8.68
  13   5  -7   18.58    9.11
  13  -5  -7   12.94    9.31
 -13  -5   7   35.18    9.48
 -13   5   7   14.61    4.04
 -13   5   7   18.78    4.55
  13  -5  -8   11.37    9.35
 -13   5   8    1.01    4.42
 -13  -5   8   -3.22    9.23
 -13  -5   8   24.04    8.30
  13   5  -8   25.90    9.22
 -13  -5   9   98.51   10.94
 -13   5   9  124.35    6.35
 -13  -5   9  158.73   10.26
  13  -5  -9  104.25    9.70
  13   5  -9  132.45   10.40
  13   5 -10  159.58   10.93
 -13  -5  10  170.87   11.06
 -13   5  10  165.26    7.41
 -13   5  10  170.64    7.41
  13  -5 -10  170.65   10.13
 -13  -5  10  213.14   10.16
  13   5 -11  109.35   10.32
 -13  -5  11  119.56   10.30
 -13  -5  11  119.13   10.08
 -13   5  11  115.67    6.41
 -13   5  11  135.72    7.50
  13  -5 -11   99.16    9.25
  13  -5 -12   25.18    8.21
 -13  -5  12   17.13    9.74
  13   5 -12   31.42   10.07
 -13   5  12   28.20    7.41
 -13   5  12   21.89    6.19
 -13  -5  12   24.83    9.02
 -13   5  13   -2.25    7.83
  13   5 -13   -0.22   10.24
 -13   5  13  -10.24    7.82
 -13  -5  13    3.43    9.50
 -13  -5  13  -18.86    9.69
 -13   5  14   14.75    7.02
  13   5 -14   -5.45   11.79
 -13   5  14    1.54    7.30
 -13  -5  14   -7.65    9.28
 -13  -5  14   -3.76    9.80
 -13   5  15   22.13    7.59
 -13   5  15    5.09    7.53
 -13  -5  15   15.98   10.38
 -13  -5  15   25.03   10.69
 -13   5  16   69.21    9.61
 -13  -5  16   87.53    9.87
 -13  -5  16   93.47   11.92
 -13   5  16   82.86    9.56
 -13   5  17   32.28    8.61
 -13   5  17   10.37    8.38
 -13  -5  17   15.64   10.15
 -13  -5  17   23.15    9.17
 -13  -5  18   78.36   11.33
 -13   5  18   11.57    9.62
 -13  -5  18   42.97   10.78
 -13   5  18   75.25    9.98
 -13  -5  19   15.39   11.95
 -13   5  19   63.81   10.42
 -13   5  19   56.25   10.18
 -13  -5  19   48.14    9.90
 -13  -5  20  -14.01   12.26
 -13   5  20   -1.00   10.36
 -13  -5  20  -16.24    9.71
 -13   5  20    0.27   10.42
  13   6  -1   -1.42    7.84
 -13  -6   1  -20.33    9.00
  13  -6  -1   -1.99    8.52
 -13  -6   1   -8.43    6.41
 -13  -6   2   19.64    8.46
  13   6  -2   55.74    9.71
  13  -6  -2   50.61    8.98
 -13  -6   2   98.01    8.84
  13  -6  -3   89.49    9.54
 -13  -6   3  100.78    8.86
 -13  -6   3   97.46    9.67
  13   6  -3  143.50   10.12
  13  -6  -4   31.29    9.10
  13   6  -4   43.72    9.21
 -13  -6   4   13.10    8.52
 -13  -6   4   31.68    8.78
 -13  -6   5   93.09    9.54
 -13  -6   5   54.48    9.74
 -13   6   5   85.41    2.63
 -13   6   5   93.55    2.86
  13   6  -5   57.42    9.66
  13  -6  -5   91.58   10.35
  13  -6  -6   54.91    9.95
 -13   6   6   40.81    3.66
 -13  -6   6   22.49    9.10
  13   6  -6   35.55    9.57
 -13   6   6   51.78    3.53
 -13  -6   6   48.95    9.74
  13   6  -7   80.36   10.16
 -13  -6   7  111.77    7.90
 -13   6   7  126.86    4.70
 -13  -6   7  118.83    9.97
 -13   6   7  108.99    4.90
  13  -6  -7  121.62   10.02
  13   6  -8  137.60   10.46
 -13  -6   8   87.11   10.10
 -13   6   8  127.90    5.36
 -13   6   8  110.84    5.54
  13  -6  -8  136.19   10.57
 -13  -6   8  114.67   10.03
 -13  -6   9  225.59   11.89
  13  -6  -9  216.87   10.75
 -13   6   9  212.94    6.71
 -13  -6   9  234.93   10.43
  13   6  -9  210.31   11.24
  13  -6 -10   42.48    8.74
 -13   6  10   54.62    6.20
  13   6 -10   52.37    9.36
 -13   6  10   32.34    6.17
 -13  -6  10   31.56    9.77
 -13  -6  10   39.17    9.82
 -13   6  11    4.18    6.48
 -13  -6  11   -3.93    9.44
  13   6 -11   -4.17    9.93
 -13   6  11  -11.10    6.47
 -13  -6  11  -18.65    9.70
  13  -6 -11   -5.63    9.65
 -13   6  12    5.16    6.10
 -13  -6  12    5.61    9.73
 -13  -6  12   11.46    9.78
  13   6 -12   10.09   10.22
 -13   6  12   37.06    6.49
  13  -6 -12   -7.77    7.73
 -13   6  13  120.50    8.74
 -13   6  13  128.15    8.92
  13   6 -13  163.21   10.87
 -13  -6  13  148.94   11.57
 -13  -6  13  155.68   11.20
  13  -6 -13  149.94    9.08
 -13  -6  14   -4.95   10.55
  13   6 -14   -0.47   11.28
 -13  -6  14   18.06    9.70
 -13   6  14    0.50    8.32
 -13   6  14   -4.36    7.21
 -13   6  15  -12.90    8.90
  13   6 -15   14.10   11.56
 -13  -6  15  -11.99    9.43
 -13  -6  15  -20.10   10.17
 -13   6  15   -1.21    7.54
 -13  -6  16   -7.05    9.34
 -13  -6  16   -7.89   11.41
 -13   6  16    2.35    7.81
 -13   6  16    0.45    8.40
 -13  -6  17   42.43   12.39
 -13  -6  17   63.26    9.44
 -13   6  17   56.26   10.68
 -13   6  17   45.40   10.59
 -13   6  18    3.67    9.39
 -13  -6  18   24.03   11.07
 -13  -6  18   32.94    9.98
 -13   6  18    3.88    9.31
 -13   6  19  -12.82    9.78
 -13  -6  19    2.74   10.80
 -13   6  19    5.78    9.93
 -13  -6  19   31.24   10.07
 -13   6  20   -7.19   10.63
 -13  -6  20  -10.37    9.74
 -13   6  20   -6.54   10.44
 -13  -7   1  247.36   10.01
  13   7  -1  202.50   10.55
 -13  -7   1  204.04   10.97
  13  -7  -1  204.96   10.91
  13   7  -2   66.35    9.07
 -13  -7   2   29.80    9.39
  13  -7  -2   69.60    7.30
 -13  -7   2   69.10    9.46
  13   7  -3   16.93    8.77
 -13  -7   3   -9.84    9.20
 -13  -7   3   10.74    8.98
  13  -7  -3   29.60    9.62
  13  -7  -4  338.15   11.97
 -13  -7   4  325.36   11.53
 -13  -7   4  329.67   12.12
  13   7  -4  292.14   10.97
  13   7  -5  170.00    9.80
 -13  -7   5  166.12   10.99
  13  -7  -5  135.33   10.05
 -13  -7   5  191.38   10.06
 -13  -7   6  264.72   11.30
 -13   7   6  232.57    4.22
  13  -7  -6  194.39   11.17
 -13  -7   6  271.26   11.88
  13   7  -6  246.56   11.32
 -13   7   6  220.72    4.27
 -13   7   7   95.22    4.56
  13  -7  -7   55.33   10.35
  13   7  -7   74.25   10.03
 -13  -7   7  109.87   10.47
 -13   7   7   95.41    4.29
 -13  -7   7   74.56   10.09
 -13   7   8   36.56    4.40
 -13  -7   8   28.85    9.02
  13   7  -8   25.42    9.91
  13  -7  -8   52.30   10.02
 -13   7   8   31.54    4.68
 -13  -7   8   56.85    9.08
 -13  -7   9   -1.14    9.51
 -13  -7   9   31.60   10.11
 -13   7   9   10.09    4.80
  13  -7  -9   13.29    9.02
  13   7  -9    2.36    9.73
 -13   7  10   15.74    5.56
 -13  -7  10   54.13    9.93
  13  -7 -10   29.49    9.02
 -13  -7  10   39.10   11.42
  13   7 -10    3.07   10.18
  13  -7 -11  -16.75    7.96
 -13  -7  11   25.86   11.15
 -13  -7  11    2.26    8.77
 -13   7  11   10.94    6.19
 -13   7  11   -6.74    5.46
  13   7 -11  -16.94    9.01
 -13  -7  12  -14.62    9.88
  13   7 -12   -9.55   10.33
 -13  -7  12  -12.19   11.42
  13  -7 -12   -6.76    7.76
 -13   7  12   22.03    7.35
 -13   7  12    2.94    7.12
 -13   7  13   13.80    7.11
 -13   7  13   14.12    7.65
  13  -7 -13  -11.73    8.80
 -13  -7  13   -7.55   11.11
  13   7 -13   -9.23   10.49
 -13  -7  13   -4.08   11.09
  13  -7 -14  107.10    9.84
 -13  -7  14  112.93   12.03
 -13   7  14   82.32    8.78
  13   7 -14  101.34   12.63
 -13   7  14   87.49    8.30
 -13  -7  14   95.82   11.72
 -13   7  15    1.19    7.77
  13   7 -15  -18.39   11.43
 -13  -7  15   36.08   11.94
 -13  -7  15   18.97   11.23
 -13   7  15   -5.02    7.66
 -13   7  16    1.62    8.68
 -13  -7  16   56.80   11.25
 -13   7  16    2.11    8.30
 -13  -7  16   55.60   11.72
  13   7 -16    7.81   12.24
 -13  -7  17   -3.33   10.77
 -13  -7  17    9.37   10.57
 -13   7  17   -0.97    8.45
 -13   7  17   19.63   10.01
 -13  -7  18   44.57   11.58
 -13   7  18   49.13    9.63
 -13  -7  18   68.05   11.29
 -13   7  18   24.32    9.51
 -13  -7  19   17.20   11.24
 -13   7  19   16.30    9.77
 -13   7  19   28.02   10.09
 -13  -7  19   23.83   10.66
  13   8  -1   16.87    9.37
 -13  -8   1    9.45    9.24
 -13  -8   1   -6.75    8.53
  13  -8  -1  -11.41    8.28
  13   8  -2    5.03    9.63
 -13  -8   2   32.29    9.27
 -13  -8   2   21.90    9.51
  13  -8  -2  -27.63    8.97
 -13  -8   3    5.83    9.19
  13   8  -3    9.57    9.69
  13  -8  -3    5.89   10.31
 -13  -8   3   11.21    9.39
  13   8  -4    7.32    9.03
  13  -8  -4   49.38    9.98
 -13  -8   4   41.72    9.91
 -13  -8   4   39.46    9.76
  13  -8  -5    3.72   10.02
 -13  -8   5    2.87   10.32
  13   8  -5   13.26    8.83
 -13  -8   5    4.25    9.06
 -13   8   6   15.22    2.81
 -13  -8   6    3.12   10.25
 -13  -8   6   23.98    9.31
  13   8  -6   24.03    9.92
 -13   8   6   14.28    2.71
  13  -8  -6   55.02    9.80
 -13   8   7   18.37    3.53
 -13   8   7   20.47    3.76
 -13  -8   7   11.49    9.55
  13   8  -7    5.89    9.85
  13  -8  -7  -25.05    9.41
  13   8  -8   32.11   10.50
  13  -8  -8   69.65    9.80
 -13  -8   8   70.79   10.42
 -13   8   8   53.84    4.67
 -13   8   8   45.76    4.62
 -13   8   9    6.74    4.97
  13   8  -9    5.14    7.19
 -13  -8   9   16.46    9.22
 -13   8   9    1.81    5.21
  13  -8  -9    7.73    8.89
  13  -8 -10  118.54    9.99
  13   8 -10  114.39   11.62
 -13  -8  10   84.00   10.82
 -13   8  10   81.52    6.29
 -13   8  11   77.34    6.91
  13   8 -11   78.36   11.89
 -13  -8  11   81.00   11.78
 -13   8  11   83.00    6.87
  13  -8 -11   71.30    8.80
 -13   8  12  206.56    9.47
  13  -8 -12  155.00   10.43
 -13  -8  12  281.43   12.28
  13   8 -12  199.73   11.92
 -13   8  12  220.28    8.75
 -13   8  13   -1.37    8.74
 -13   8  13    4.50    7.92
 -13  -8  13   40.92   11.68
  13   8 -13   -5.90   11.28
  13  -8 -13  -12.38    7.90
  13  -8 -14   18.92    8.36
 -13   8  14   16.23    8.89
 -13   8  14    4.23    7.42
  13   8 -14   -5.35   10.69
 -13  -8  14   20.23   11.28
 -13   8  15  -18.02    8.46
 -13   8  15   -9.18    8.85
  13   8 -15  -21.49   11.85
  13  -8 -15   18.71    7.98
 -13  -8  15   -4.96   10.14
  13   8 -16   39.00   10.90
 -13  -8  16   69.32   12.40
 -13  -8  16   76.55   10.89
 -13   8  16   48.54   10.27
 -13   8  16   15.62    9.70
  13   8 -17    1.54   11.64
 -13   8  17    0.33    8.55
 -13  -8  17    2.31   10.57
 -13  -8  17   30.45   11.56
 -13   8  17   -9.01    9.25
 -13  -8  18   66.28   12.65
 -13   8  18   34.09    9.79
 -13   8  18   39.78   10.43
 -13  -8  18   53.23   12.12
  13  -9  -1   54.88    9.42
 -13  -9   1   94.14    9.67
  13   9  -1   81.99   10.42
 -13  -9   1   47.89   10.23
  13  -9  -2   15.45    9.80
 -13  -9   2   47.32   10.15
  13   9  -2   26.09   10.17
 -13  -9   2   56.49    9.96
 -13  -9   3  -10.48   10.30
  13  -9  -3   18.57   10.17
 -13  -9   3   -6.71    9.89
  13   9  -3   14.45    9.00
  13  -9  -4    6.17   10.07
  13   9  -4    3.49    9.65
 -13  -9   4    5.72    9.57
 -13  -9   5   10.85    8.74
  13   9  -5  -29.78   10.02
  13  -9  -5   10.57   10.12
 -13   9   6    0.98    1.92
 -13   9   6   -0.60    2.18
  13  -9  -6   17.89    9.94
  13   9  -6  -13.00    8.91
 -13  -9   6   23.84    9.97
 -13  -9   7   19.63    8.87
  13  -9  -7   31.87   10.18
 -13   9   7   11.08    3.42
  13   9  -7    4.67   11.18
 -13   9   7   16.93    3.41
  13   9  -8    4.23   10.31
  13  -9  -8    2.19    9.53
 -13  -9   8  -14.59   10.59
 -13   9   8   -3.99    4.43
 -13   9   8    2.61    3.87
  13   9  -9  160.07   11.72
 -13   9   9  169.47    6.36
  13  -9  -9  183.33   11.35
 -13  -9   9  167.74   12.50
 -13   9   9  185.81    5.98
 -13   9  10    1.99    5.53
 -13  -9  10  -15.61   10.70
  13  -9 -10   -2.59    9.13
  13   9 -10   -9.27   10.77
 -13  -9  11   26.51   11.04
  13  -9 -11   24.29    9.16
 -13   9  11   26.74    6.21
  13   9 -11   57.49   10.50
 -13   9  12   14.32    6.75
 -13   9  12    3.09    6.68
  13   9 -12   12.98   10.67
  13  -9 -12   18.28    8.45
 -13  -9  12    3.07   10.81
 -13   9  13   21.63    6.63
 -13   9  13   16.86    8.20
  13   9 -13   44.97   11.26
 -13  -9  13   33.11   10.14
  13  -9 -13   23.91    9.71
 -13   9  14    4.20    8.80
  13   9 -14   20.49   10.56
  13  -9 -14   19.84    8.37
 -13  -9  14   26.35   10.91
 -13   9  14   -5.88    8.42
 -13  -9  15    3.37   10.20
  13   9 -15   12.33   10.20
 -13   9  15    1.37    8.07
 -13   9  15   -6.51    8.44
  13  -9 -15   18.62    8.75
 -13   9  16   10.34    8.59
 -13   9  16   33.77    9.36
  13  -9 -16   11.06    8.71
  13   9 -16   16.69   11.93
 -13  -9  16   30.09   12.02
  13   9 -17    5.47   10.71
 -13 -10   1   -2.43   10.55
  13  10  -1  -19.38    9.56
 -13 -10   1   21.05   10.58
  13  10  -2   19.93   10.95
 -13 -10   2   65.18   11.18
  13 -10  -3   -5.21   10.18
 -13 -10   3    8.38   10.03
  13  10  -3    0.79   10.98
  13  10  -4   24.60   11.01
 -13 -10   4   -0.92   10.78
  13 -10  -4    6.22   10.80
 -13 -10   5   69.72   11.11
  13 -10  -5   48.34   10.54
  13  10  -5   39.30    9.86
 -13 -10   6  -19.58   10.74
  13  10  -6   22.25   10.77
  13 -10  -6   11.88   10.32
 -13 -10   7  -19.47   10.00
  13  10  -7    3.73    9.89
 -13  10   7   -2.98    3.02
 -13  10   7    2.47    3.27
  13 -10  -7   15.36   10.63
  13 -10  -8    5.04   10.05
  13  10  -8  -10.57   10.74
 -13  10   8    1.58    4.08
 -13 -10   8   -9.58    9.39
 -13  10   8   -1.35    4.08
 -13  10   9  111.20    5.46
 -13  10   9  100.48    5.65
 -13 -10   9  131.15   11.56
  13 -10  -9  102.50   10.37
  13  10  -9   94.30   10.64
  13 -10 -10  -20.55    8.61
 -13  10  10   -7.38    5.24
 -13  10  10   -7.21    5.16
 -13 -10  10    8.23    9.74
  13  10 -10   14.15   11.09
 -13  10  11   16.26    6.31
  13  10 -11   10.86   10.96
  13 -10 -11  -10.40    8.34
 -13 -10  11   11.01   10.25
  13 -10 -12   49.73   10.47
 -13  10  12   40.51    7.10
 -13  10  12   48.41    6.90
  13  10 -12   30.17   11.71
 -13 -10  12   69.45   10.89
 -13  10  13   58.88    8.38
 -13  10  13   68.54    8.54
 -13 -10  13   94.34   11.95
  13  10 -13   59.47   12.08
  13 -10 -13   77.01    9.32
 -13  10  14   27.77    8.46
  13  10 -14  -11.18   11.44
 -13 -10  14  -12.16   10.59
  13 -10 -14   19.61    9.16
 -13  10  14    2.38    7.41
 -13 -10  15   -2.61   11.75
 -13  10  15   -6.46    9.01
  13  10 -15    3.12   10.78
 -13  10  15   17.03    8.54
  13 -10 -15   -4.30    9.07
  13  11  -1  181.43   12.17
 -13 -11   1  149.55   12.15
 -13 -11   2    2.38   10.21
  13  11  -2    6.25   10.77
 -13 -11   3   56.00   11.52
  13  11  -3   43.82   10.94
 -13 -11   4    8.58   10.28
  13  11  -4   11.79   10.79
  13  11  -5   19.75   10.94
  13 -11  -5   37.16   11.19
 -13 -11   5   19.83   10.49
  13 -11  -6  -12.52    9.18
  13  11  -6    9.86   10.42
 -13 -11   6   -7.16   10.76
  13  11  -7   49.68   11.05
  13 -11  -7    1.38    9.87
 -13 -11   7   -8.06   10.67
 -13  11   7   19.28    3.47
 -13  11   7   14.12    2.98
 -13 -11   8   -0.40   10.06
 -13  11   8   11.57    4.02
  13  11  -8   -2.27   10.77
 -13  11   8   -6.93    4.47
  13 -11  -8    8.95   10.37
 -13  11   9   46.66    5.50
  13 -11  -9   60.05   10.84
 -13  11   9   82.84    5.12
 -13 -11   9   70.12   10.72
  13  11  -9   52.40   11.25
 -13  11  10  193.37    7.31
  13  11 -10  179.41   12.67
 -13  11  10  183.56    6.67
  13 -11 -10  194.19   11.41
 -13 -11  10  182.61   12.84
  13 -11 -11    9.20    9.73
  13  11 -11  -18.33   10.85
 -13  11  11    3.93    6.09
 -13 -11  11    8.23   10.87
  13  11 -12    9.66   10.71
 -13  11  12   25.23    7.54
 -13 -11  12   -1.19   10.81
  13 -11 -12   -9.36   10.65
  13 -11 -13   35.70    9.35
  13  11 -13   -2.62   11.42
 -13  11  13   20.49    7.92
 -13  11  13    8.38    8.21
 -13 -11  13   28.30   12.20
  13  12  -1   52.59   11.38
 -13 -12   1   31.94   10.52
  13  12  -2    9.28   10.17
 -13 -12   2   10.37   11.01
 -13 -12   3    9.34   10.60
  13  12  -3  -17.47   10.74
 -13 -12   4   61.14   10.64
  13  12  -4   52.68   11.34
 -13 -12   5    4.03   10.71
  13  12  -5    9.29    9.98
  13 -12  -6   -3.00   11.85
 -13 -12   6   27.63   11.00
  13  12  -6    1.36   10.93
 -13 -12   7  230.11   13.39
 -13  12   7  314.24    5.16
  13 -12  -7  306.26   14.05
  13  12  -7  232.32   13.27
 -13  12   7  259.22    5.61
  13 -12  -8   30.04   11.27
 -13 -12   8    5.08   11.67
  13  12  -8  -17.88   10.36
 -13  12   8   15.40    4.41
 -13  12   8   10.47    3.94
 -13 -12   9   28.56   11.58
 -13  12   9   45.33    5.73
  13  12  -9    9.56   11.55
  13 -12  -9   18.10   10.41
 -13  12   9   34.97    5.00
 -13 -12  10    9.64   11.69
 -13  12  10   -0.60    4.94
  13  12 -10  -35.88   11.69
 -13  12  10    4.67    6.14
  13 -12 -10   -3.92    9.91
  13 -12 -11   -5.53   10.94
 -13 -13   1   22.77   11.56
  13  13  -1    3.26   11.23
  13  13  -2  132.38   12.27
 -13 -13   2  126.61   12.42
  13  13  -3   -1.07   11.23
 -13 -13   3   -3.52   10.11
 -13 -13   4  102.53   11.62
  13  13  -4  103.49   11.24
 -13 -13   5   35.22   11.59
  13  13  -5   22.90   10.47
 -13 -13   6   -4.31   11.83
  13  13  -6   -6.17   11.46
  13  13  -7   13.07   11.15
  12   0  -1   -6.85    4.96
 -12   0   1   11.87    3.73
 -12   0   2  396.70    7.10
  12   0  -2  363.26    6.73
 -12   0   3    4.77    5.09
  12   0  -3   -5.62    5.48
 -12   0   3   17.18    5.94
 -12   0   4  783.70   13.01
  12   0  -4  827.11    9.86
 -12   0   4  815.87   10.00
 -12   0   5    7.42    6.05
  12   0  -5    0.57    6.37
 -12   0   5   -0.21    8.19
  12   0  -6 1234.95   12.59
 -12   0   6 1354.75   16.55
 -12   0   6 1491.86   13.80
  12   0  -7   10.50    7.34
 -12   0   7    8.28    8.43
 -12   0   7   10.55    5.62
 -12   0   8   75.52    6.86
 -12   0   8   62.51    6.45
 -12   0   9   23.56    6.46
 -12   0   9  -22.59    8.25
 -12   0  10   -1.46    8.64
 -12   0  10   20.33    6.98
 -12   0  11    7.86    8.54
 -12   0  11  -21.05    7.36
 -12   0  12   58.92    8.45
 -12   0  12   33.15    9.54
 -12   0  13  -17.41    7.51
 -12   0  13   -8.42    8.92
 -12   0  14   96.66    9.44
 -12   0  14   74.41    8.58
 -12   0  15    5.24    7.20
 -12   0  15  -16.20    8.78
 -12   0  16    6.58    9.21
 -12   0  16   20.34    6.95
 -12   0  17   10.86    9.52
 -12   0  18  140.62   11.15
 -12   0  19  -12.32   10.66
 -12   0  20   37.62   10.44
 -12   0  21   18.29   11.02
 -12   0  22  197.08   14.13
 -12  -1   1  -17.01    4.65
 -12  -1   1   -2.72    8.67
  12  -1  -1    1.41    4.27
  12   1  -1   12.67    5.09
 -12   1   1    0.99    3.72
  12  -1  -1  -20.71    8.61
 -12  -1   2  169.90    6.97
 -12  -1   2  157.14    7.49
  12  -1  -2  174.77    5.48
  12  -1  -2  188.66    9.72
  12   1  -2  167.89    7.05
 -12   1   2  171.14    4.89
  12  -1  -3    7.71    4.87
 -12   1   3   16.67    4.10
 -12  -1   3   21.00    5.86
  12   1  -3   21.34    5.72
  12  -1  -3    1.64    7.97
 -12  -1   3    9.32    6.08
 -12   1   4    1.29    4.41
  12  -1  -4   -8.04    5.18
 -12  -1   4  -23.76    7.58
  12  -1  -4  -20.70    8.20
 -12  -1   4   -2.54    5.69
  12   1  -4    0.36    5.81
 -12  -1   5   55.48    6.15
 -12   1   5   55.12    5.36
 -12  -1   5   62.17    8.58
  12   1  -5   42.06    6.58
 -12  -1   6  522.53   11.55
 -12   1   6  519.71    8.11
 -12  -1   6  579.10    9.53
  12   1  -6  533.29    9.56
 -12  -1   7  128.17    9.00
 -12   1   7  107.45    6.01
  12   1  -7  114.39    7.50
 -12  -1   7   80.76    6.84
 -12  -1   8  257.18   10.47
 -12  -1   8  309.68    9.37
 -12   1   8  244.02    7.27
  12   1  -8  260.22    8.78
 -12  -1   9   29.28    6.93
  12   1  -9   29.46    7.28
 -12  -1   9    1.19    8.52
 -12   1   9    8.80    5.98
 -12   1  10   75.07    7.75
 -12  -1  10   63.02    7.80
 -12  -1  10   62.64    8.69
 -12  -1  11   47.57    8.50
 -12  -1  11   34.33    8.05
 -12   1  11   18.43    6.86
 -12  -1  12   21.85    8.42
 -12  -1  12   26.94    8.79
 -12   1  12   29.50    7.29
 -12  -1  13   14.37    8.55
 -12   1  13   45.09    8.22
 -12  -1  13    9.36    8.11
 -12   1  14  144.21    9.65
 -12  -1  14  109.48    9.63
 -12  -1  14  132.15    8.67
 -12  -1  15    9.80    9.21
 -12  -1  15    4.08    8.32
 -12   1  15   -0.56    9.66
 -12   1  16   14.34    8.47
 -12  -1  16   12.40    8.38
 -12  -1  16   -8.71    9.37
 -12  -1  17    8.32    8.04
 -12   1  17   29.16    9.56
 -12  -1  17  -23.43    9.73
 -12  -1  18    9.32   10.39
 -12  -1  18   26.87    8.33
 -12   1  18   10.92    9.92
 -12  -1  19   33.70   10.01
 -12   1  19   -4.75   10.56
 -12  -1  19  -17.14    6.98
 -12  -1  20   19.18    7.70
 -12  -1  20    9.10   11.05
 -12   1  20   -8.31   10.89
 -12   1  21  -21.71   11.79
 -12  -1  21   30.56   11.58
 -12   1  22   13.83   12.28
 -12  -1  22   32.32   10.89
 -12   2   1    7.51    3.03
 -12  -2   1   -2.05    8.45
  12  -2  -1    7.50    8.39
  12   2  -1   19.36    6.59
 -12  -2   1    0.74    6.31
  12  -2  -1    0.75    3.94
 -12  -2   2  139.13    6.65
 -12   2   2  134.17    4.20
  12  -2  -2  174.09    9.52
  12   2  -2  125.60    6.74
 -12  -2   2  123.69    9.35
 -12  -2   3  290.31   10.44
 -12  -2   3  290.68    7.69
  12  -2  -3  288.43    8.63
  12   2  -3  289.94    8.02
 -12   2   3  308.06    5.17
 -12  -2   4  579.10   12.11
 -12  -2   4  584.45    9.62
  12   2  -4  510.89    9.56
  12  -2  -4  591.20   11.91
 -12   2   4  590.93    7.10
  12  -2  -5  -15.80    7.95
 -12   2   5   10.76    3.69
 -12  -2   5  -10.04    7.81
  12   2  -5   27.71    6.89
 -12  -2   5    6.51    6.28
 -12  -2   6  265.44    8.44
 -12  -2   6  301.63    9.98
 -12   2   6  308.42    6.69
  12  -2  -6  292.54   10.84
  12   2  -6  315.27    8.87
 -12   2   7  505.51    8.62
 -12  -2   7  460.12    9.65
  12   2  -7  439.40    9.87
 -12  -2   7  482.16   11.79
  12  -2  -7  497.36   12.15
 -12   2   8  473.56    8.89
 -12  -2   8  503.16   10.52
  12   2  -8  393.19   10.22
 -12  -2   8  475.58   11.73
  12   2  -9   98.74    9.20
 -12   2   9  119.41    6.38
 -12  -2   9  115.90    9.28
 -12  -2   9  120.78    8.27
 -12  -2  10   70.59    9.08
 -12   2  10   73.69    6.46
 -12  -2  10   53.53    8.69
  12   2 -10   91.70    8.39
 -12  -2  11  447.05   11.02
 -12   2  11  374.07    9.85
 -12  -2  11  401.70   11.23
  12   2 -11  394.37   11.50
 -12   2  12  108.35    8.63
 -12  -2  12   86.46    9.03
 -12  -2  12  126.32    9.24
 -12   2  13  153.20    8.42
 -12  -2  13  120.80    9.77
 -12  -2  13   86.42    9.20
 -12  -2  14   15.61    7.35
 -12   2  14   42.67    9.02
 -12  -2  14   -9.32    9.76
 -12   2  15    6.57    8.54
 -12  -2  15    9.55    6.86
 -12  -2  16  201.51   11.46
 -12  -2  16  259.38    9.33
 -12   2  16  281.66   11.73
 -12  -2  17   85.67   10.60
 -12   2  17   80.27    9.98
 -12  -2  17   94.70    7.94
 -12  -2  18   10.90   10.06
 -12   2  18    7.94   10.66
 -12  -2  18   17.13    7.44
 -12   2  19  107.62   11.54
 -12  -2  19   93.34   10.81
 -12  -2  19  118.88    9.28
 -12  -2  20   60.77   11.17
 -12  -2  20   43.44    7.66
 -12   2  20   41.45   10.86
 -12  -2  21   13.07    7.96
 -12   2  21    5.24   10.83
 -12  -2  21   -6.76   10.03
 -12   2  22   24.09   11.64
 -12  -2  22    0.69    8.35
 -12  -2  22   13.00   10.80
 -12  -3   1  308.10    8.93
 -12  -3   1  318.50    8.23
 -12   3   1  338.80    3.69
  12  -3  -1  334.85   10.59
  12   3  -1  357.27    8.63
 -12  -3   2   24.85    8.20
  12  -3  -2    9.24    8.12
  12   3  -2   -4.82    6.42
 -12  -3   2    6.19    6.34
 -12   3   2    0.60    2.77
 -12   3   3  139.43    3.69
  12   3  -3  104.33    7.47
 -12  -3   3  138.58    7.39
  12  -3  -3  150.03    9.34
 -12  -3   3  122.29    9.10
  12  -3  -4   12.43    8.22
  12   3  -4   22.97    6.82
 -12  -3   4    7.38    8.48
 -12  -3   4   -6.52    7.05
 -12   3   4    4.65    3.61
  12   3  -5   11.47    7.20
  12  -3  -5   18.56    9.14
 -12  -3   5   38.46    7.10
 -12   3   5   35.43    4.01
 -12  -3   5   30.75    8.41
  12   3  -6   76.50    8.43
 -12  -3   6   60.16    7.78
 -12  -3   6   44.33    8.31
  12  -3  -6   83.38    8.81
 -12   3   6   61.54    4.71
 -12  -3   7   -3.65    7.66
 -12   3   7    8.48    4.19
  12   3  -7   12.93    8.02
  12  -3  -7   21.76    8.71
 -12  -3   7    5.12    7.83
  12   3  -8   51.77    8.40
 -12  -3   8   24.17    7.45
 -12  -3   8   19.62    8.25
  12  -3  -8   51.21    8.85
 -12   3   8   28.63    5.59
  12   3  -9  136.33    8.74
 -12  -3   9  125.74    9.24
  12  -3  -9  130.72   10.34
 -12  -3   9   88.90    8.47
 -12   3   9  135.72    6.12
 -12  -3  10   91.19    9.13
 -12   3  10   83.06    6.38
  12   3 -10   77.84    8.65
 -12  -3  10   76.47    8.98
 -12  -3  11  443.42   12.23
 -12   3  11  439.01    9.07
 -12  -3  11  511.42   12.13
  12   3 -11  424.98   12.02
  12   3 -12  -15.75    8.99
 -12  -3  12   31.48    8.89
 -12  -3  12   19.95    8.87
 -12   3  12    5.36    6.41
 -12   3  13  185.92    9.32
 -12  -3  13  188.63   10.70
 -12  -3  13  188.32   10.31
 -12  -3  14  209.44    9.88
 -12   3  14  195.09    8.96
 -12  -3  14  235.56   11.14
 -12   3  15  230.10   10.09
 -12  -3  15  229.22   10.44
 -12  -3  15  226.77   11.55
 -12  -3  16    1.98    7.79
 -12  -3  16   14.48   10.21
 -12   3  16   33.63    9.53
 -12  -3  17   84.23   10.86
 -12  -3  17   54.19    8.49
 -12   3  17   44.79    9.67
 -12   3  18   29.19    9.91
 -12  -3  18   10.07    7.75
 -12  -3  18   14.04   11.07
 -12  -3  19  212.46    9.52
 -12   3  19  197.16   12.73
 -12  -3  19  209.07   12.43
 -12  -3  20  -12.31   10.61
 -12  -3  20   13.88    8.84
 -12   3  20   -7.05    9.98
 -12  -3  21  119.39   11.87
 -12   3  21  133.98   13.37
 -12  -3  21   61.34    8.12
 -12  -3  22   14.40    7.27
 -12  -3  22  -23.60   12.38
 -12  -4   1   72.48    8.83
 -12  -4   1   41.57    6.94
  12   4  -1   71.91    7.25
  12  -4  -1   78.49    8.49
 -12  -4   2  240.99   10.05
 -12  -4   2  230.75    8.43
  12  -4  -2  282.26   10.03
  12   4  -2  258.65    8.82
 -12   4   3    3.52    2.36
 -12  -4   3   11.01    7.31
 -12   4   3    4.53    2.16
 -12  -4   3  -10.54    8.17
  12  -4  -3   14.88    8.13
  12   4  -3  -19.37    8.39
 -12  -4   4    2.12    7.52
 -12   4   4    3.35    3.06
 -12  -4   4  -19.45    7.94
  12  -4  -4    4.09    8.78
  12   4  -4   19.81    8.00
  12   4  -5  161.09    8.87
  12  -4  -5  126.02    9.24
 -12  -4   5  140.07    8.59
 -12  -4   5  122.24    9.14
 -12   4   5  137.04    4.54
  12  -4  -6   -5.01    9.01
 -12   4   6   12.93    3.98
  12   4  -6   25.82    8.49
 -12  -4   6   18.87    8.23
 -12  -4   6   14.46    5.96
  12  -4  -7   55.04    8.83
  12   4  -7   56.68    8.76
 -12  -4   7   23.82    8.63
 -12   4   7   50.54    4.57
 -12  -4   7   46.44    8.42
  12  -4  -8   73.89    9.12
  12   4  -8   81.28    9.05
 -12  -4   8   81.74    8.56
 -12  -4   8   65.14    6.95
 -12   4   8   74.81    5.23
 -12  -4   9   73.47    8.54
 -12   4   9   34.07    5.85
 -12  -4   9   77.28    9.65
  12   4  -9   59.35    8.99
  12  -4  -9   67.89    9.16
 -12  -4  10  -27.56    9.13
 -12   4  10   28.33    6.80
  12   4 -10   35.37    9.27
 -12  -4  10   12.26    8.70
  12  -4 -10   -6.55    8.55
 -12  -4  11   53.02   10.00
  12  -4 -11    6.67    7.76
 -12  -4  11   30.44    9.46
 -12   4  11   28.64    6.87
  12   4 -11   21.67    9.31
  12   4 -12    8.34    9.82
 -12  -4  12   19.88    8.72
 -12   4  12   19.56    7.80
 -12  -4  12  -14.47    8.99
  12   4 -13    1.48    9.10
 -12  -4  13    2.59    8.71
 -12  -4  13  -19.47    9.22
 -12   4  13   -6.76    7.20
 -12  -4  14   10.89    9.90
 -12  -4  14   38.87    8.81
 -12   4  14   31.00    7.62
 -12  -4  15   -8.29    8.97
 -12  -4  15    7.14    8.61
 -12   4  15   -5.88    7.98
 -12  -4  16   46.50    8.62
 -12  -4  16   58.68   10.62
 -12   4  16   53.85    8.99
 -12  -4  17   27.89   11.30
 -12  -4  17   12.28    8.74
 -12   4  17   16.58    8.84
 -12   4  18   13.98    9.24
 -12  -4  18    3.33    8.47
 -12  -4  18    0.95   11.43
 -12   4  19    8.54    9.89
 -12  -4  19   -6.03    9.68
 -12   4  19  -15.91    9.61
 -12  -4  19   13.22    9.39
 -12  -4  20   10.06    8.17
 -12   4  20   -9.91   10.56
 -12  -4  20  -13.22   11.80
 -12   4  20   -3.74   10.36
 -12   4  21   29.92   10.72
 -12  -4  21    9.01   10.78
 -12  -4  21    8.60    9.19
 -12   4  21    2.97   11.02
 -12   4  22   -1.85   11.89
 -12  -4  22    6.47    7.82
 -12   4  22   27.05   10.66
 -12  -4  22   31.63   12.48
 -12  -5   1   10.68    7.95
  12  -5  -1   10.36    8.30
  12   5  -1  -13.16    7.86
 -12  -5   1    5.26    7.56
  12   5  -2  121.99    8.69
 -12  -5   2   90.66    8.59
  12  -5  -2  119.05    9.40
 -12  -5   2   81.92    8.37
 -12  -5   3  373.06   11.37
  12  -5  -3  400.29   11.16
  12   5  -3  393.55   11.01
 -12  -5   3  416.05   10.79
  12  -5  -4  196.58    9.85
 -12  -5   4  181.48    9.13
 -12  -5   4  170.54    9.76
 -12   5   4  176.07    3.13
 -12   5   4  197.52    3.41
  12   5  -4  142.10    9.54
  12  -5  -5   87.03    8.86
 -12  -5   5  114.51    8.12
 -12  -5   5   94.48    7.19
  12   5  -5   64.46    8.99
 -12   5   5   85.60    3.62
 -12   5   5   91.30    3.74
 -12   5   6  120.32    4.37
  12   5  -6  145.18    9.44
 -12   5   6  113.21    4.54
  12  -5  -6  136.03    9.53
 -12  -5   6  139.33    9.11
 -12  -5   6  129.60    9.27
  12   5  -7   14.32    8.89
 -12   5   7   18.57    4.34
 -12  -5   7   25.32    8.57
  12  -5  -7   36.14    9.35
 -12  -5   7    9.36    8.51
 -12  -5   8   96.37    9.27
  12   5  -8   77.56    9.50
 -12  -5   8   88.79    9.41
 -12   5   8   89.33    4.72
  12  -5  -8  110.81    9.44
 -12   5   9   25.32    6.33
 -12   5   9   -8.75    5.79
 -12  -5   9   23.86    8.67
  12   5  -9  -28.50    8.80
  12  -5  -9    1.24    8.88
 -12  -5   9   -0.87    8.81
  12   5 -10  386.90   12.01
 -12  -5  10  432.58   12.90
 -12   5  10  407.04    8.93
 -12   5  10  443.75    8.27
 -12  -5  10  458.49   11.90
  12  -5 -10  395.34   10.92
 -12  -5  11   29.83    9.07
 -12   5  11   19.44    7.00
  12  -5 -11   11.23    8.90
 -12  -5  11    6.91    9.91
 -12   5  11   53.06    6.06
  12   5 -11    6.85    9.53
  12  -5 -12  268.60   10.07
 -12  -5  12  263.30   11.28
 -12   5  12  247.44    8.23
 -12   5  12  219.31    8.95
 -12  -5  12  256.04   10.96
  12   5 -12  224.92   11.48
 -12   5  13  -15.46    6.98
 -12  -5  13  -13.66    9.77
 -12  -5  13    1.93    9.53
  12   5 -13   16.59    9.67
 -12   5  13   -6.70    8.19
 -12  -5  14  -20.75   10.07
 -12   5  14    9.73    7.52
 -12   5  14  -21.03    7.15
  12   5 -14   -4.20    9.75
 -12  -5  14    4.10    9.58
 -12   5  15   47.14    8.26
 -12   5  15   29.99    8.93
 -12  -5  15   34.36    8.80
 -12  -5  15   30.09    9.85
 -12  -5  16   98.12   11.33
 -12   5  16  105.19    9.16
 -12   5  16  116.21    9.76
 -12  -5  16  103.61    9.88
 -12  -5  17   14.49   11.21
 -12   5  17  -16.47    8.92
 -12  -5  17   17.84    8.74
 -12   5  17   36.07    8.93
 -12  -5  18  143.99   10.91
 -12  -5  18  115.46   12.23
 -12   5  18  124.99   10.63
 -12   5  18  117.76   10.21
 -12   5  19   27.60    9.73
 -12  -5  19  -12.10   10.17
 -12   5  19    6.68   10.27
 -12  -5  19   -3.53   10.10
 -12   5  20  115.15   11.50
 -12  -5  20   92.37   12.62
 -12  -5  20  110.51    9.58
 -12   5  20   85.61   11.39
 -12   5  21  128.79   11.94
 -12   5  21   90.42   11.35
 -12  -5  21  109.89    9.93
 -12  -5  21   89.61   12.60
  12  -6  -1   52.78    6.31
  12   6  -1   58.35    8.76
 -12  -6   1   67.62    9.08
 -12  -6   1   82.22    8.53
 -12  -6   2   43.60    8.67
 -12  -6   2   57.26    8.42
  12  -6  -2   42.23    8.83
  12   6  -2   79.24    9.03
 -12  -6   3   34.62    8.81
 -12  -6   3   54.70    9.01
  12  -6  -3   56.74    8.85
  12   6  -3   41.45    8.88
 -12   6   4   85.76    2.08
  12   6  -4   74.25    9.30
 -12  -6   4   83.26    9.12
 -12   6   4   73.95    1.87
  12  -6  -4   59.04    9.28
 -12  -6   4   71.37    8.83
 -12  -6   5   57.99    8.49
 -12   6   5   49.53    2.87
  12  -6  -5   65.74    9.60
 -12   6   5   57.77    3.01
 -12  -6   5   62.84    9.38
  12   6  -5   68.30    8.33
 -12   6   6   50.51    3.57
 -12  -6   6   67.22    8.61
 -12  -6   6   24.62    8.80
  12   6  -6   55.58    9.02
  12  -6  -6   34.58    9.02
 -12   6   6   57.63    3.72
  12  -6  -7   65.93    9.40
 -12   6   7   66.62    4.65
 -12   6   7   75.38    4.32
 -12  -6   7   83.94   10.04
 -12  -6   7   54.49    8.70
  12   6  -7   56.86    9.47
 -12   6   8   21.59    5.14
 -12  -6   8   18.57    9.28
  12   6  -8   -0.86    8.97
  12  -6  -8   29.09    8.91
 -12  -6   8   29.49    9.00
  12   6  -9   54.97   10.38
  12  -6  -9   37.17    8.84
 -12   6   9   31.82    5.54
 -12   6   9   47.65    4.91
 -12  -6   9   44.13    9.54
 -12  -6   9   50.95    9.61
 -12   6  10    4.76    6.45
  12   6 -10  -20.19    9.88
 -12   6  10    8.65    5.92
 -12  -6  10   -9.32   10.02
  12  -6 -10   -7.91    7.99
 -12  -6  10   -3.41    9.42
 -12   6  11   -1.35    6.90
 -12  -6  11   35.32   10.47
  12  -6 -11    0.40    8.65
  12   6 -11    9.96    9.92
 -12   6  11    2.93    6.73
 -12  -6  11  -21.92    8.76
  12  -6 -12    3.50    8.58
  12   6 -12    7.63    9.04
 -12   6  12  -10.58    6.30
 -12  -6  12    6.15    9.13
 -12  -6  12   27.59   10.45
 -12   6  12    7.25    6.09
  12   6 -13  120.08   10.52
 -12  -6  13  114.50   10.93
 -12  -6  13  100.22   10.42
 -12   6  13  105.05    7.63
  12  -6 -13   80.64    8.80
 -12   6  13   77.45    8.50
 -12   6  14    3.67    7.12
  12   6 -14   26.53   10.27
 -12  -6  14   16.74   10.44
 -12  -6  14   30.81   10.10
 -12   6  14   30.80    7.41
 -12  -6  15  122.31   10.75
 -12   6  15   97.91    8.40
 -12  -6  15  100.23   11.46
 -12   6  15   57.08    8.36
  12   6 -15  108.41   10.44
 -12  -6  16   80.91   10.53
 -12   6  16   82.69    8.56
 -12   6  16   63.17    9.44
 -12  -6  16   63.32   10.32
 -12  -6  17   -1.06   10.96
 -12   6  17    3.61    8.64
 -12   6  17   21.07    9.68
 -12  -6  17   16.80   10.93
 -12  -6  18   -0.80    9.13
 -12   6  18   44.02    9.18
 -12   6  18   -5.42    8.87
 -12  -6  18  -23.63   10.98
 -12  -6  19   10.38    9.58
 -12   6  19    3.34    9.49
 -12  -6  19   14.91    9.28
 -12   6  19    9.68   10.02
 -12  -6  20   74.97   12.68
 -12   6  20   95.99   11.29
 -12   6  20   63.74   11.31
 -12  -6  20   32.39    9.64
  12  -7  -1  301.54   11.01
 -12  -7   1  269.04   11.01
 -12  -7   1  317.46   11.30
  12   7  -1  315.29   10.83
  12   7  -2   58.71    9.26
  12  -7  -2   50.52    9.02
 -12  -7   2   65.90    8.59
 -12  -7   2   47.36    9.29
  12  -7  -3  -14.21    9.07
 -12  -7   3    2.28    8.72
 -12  -7   3    4.92    8.68
  12   7  -3   -6.46    8.74
  12  -7  -4   67.70    9.31
  12   7  -4   56.25    9.37
 -12  -7   4   50.03    9.17
 -12  -7   4   68.98    9.55
 -12   7   5   70.67    2.99
 -12  -7   5   54.83    9.65
 -12   7   5   48.97    2.73
  12  -7  -5   54.14    9.56
  12   7  -5   25.15   10.01
 -12  -7   5   57.16    7.51
 -12   7   6   95.76    3.90
 -12  -7   6  114.23    9.89
  12  -7  -6  129.09   10.14
  12   7  -6   86.36   10.18
 -12   7   6  104.35    4.15
 -12   7   7   25.24    4.04
 -12   7   7   -2.49    4.21
 -12  -7   7   12.50    9.23
  12   7  -7   50.82    9.85
  12  -7  -7    9.89    8.99
  12  -7  -8  105.74   10.49
  12   7  -8   85.87   10.36
 -12   7   8  107.34    5.54
 -12  -7   8  102.57    9.94
  12   7  -9   61.39   10.07
  12  -7  -9   27.89    9.54
 -12  -7   9   33.37    9.67
 -12   7   9   27.60    5.29
 -12   7  10   -3.20    5.03
  12  -7 -10  -11.04    8.88
 -12   7  10    9.79    5.94
 -12  -7  10  -14.17    8.98
  12   7 -10   10.11    9.91
 -12   7  11   14.90    6.79
  12   7 -11   40.03    9.85
 -12  -7  11   17.11    9.38
 -12   7  11   28.94    6.82
  12  -7 -11   30.11    7.41
 -12   7  12  134.81    7.39
 -12  -7  12  145.83   10.25
 -12   7  12  132.68    7.54
  12   7 -12  134.39   10.80
  12  -7 -12  135.60    9.51
 -12   7  13   66.51    7.50
 -12   7  13   84.12    7.62
  12   7 -13   58.44   11.04
  12  -7 -13   91.55    9.06
 -12  -7  13   83.72   10.32
  12   7 -14   53.56   10.69
 -12   7  14   48.84    8.80
  12  -7 -14   58.58    8.69
 -12   7  14   66.85    8.94
 -12  -7  14   34.25   10.60
 -12   7  15    8.91    7.80
 -12  -7  15  -10.35   10.01
 -12   7  15   20.23    7.78
  12   7 -15    8.86    7.61
  12  -7 -15   -6.01    7.40
 -12  -7  16  195.23   12.29
 -12   7  16  175.73    9.79
  12   7 -16  134.05   12.39
 -12   7  16  182.98    9.67
 -12  -7  17   -4.53   10.99
 -12   7  17   -2.94    9.03
 -12   7  17    9.83    8.62
 -12   7  18    2.68    9.48
 -12  -7  18   -2.30   11.13
 -12   7  18  -16.69    9.36
 -12  -7  18   25.59    9.85
 -12  -7  19    1.79   10.17
 -12  -7  19    9.12   10.54
 -12   7  19   16.79   11.94
 -12   7  19   -5.05    9.64
 -12  -7  20   -9.73   10.64
 -12  -7  20   -9.79   11.21
 -12   7  20    1.11   10.40
 -12   7  20   15.94   11.08
 -12  -8   1  268.75   11.64
  12   8  -1  232.74   10.61
 -12  -8   1  273.00   11.48
 -12  -8   2   52.87    9.57
  12   8  -2   81.11    9.68
 -12  -8   2   85.66    9.86
  12  -8  -2   68.79    9.51
  12  -8  -3   -7.01    9.60
 -12  -8   3   12.02    9.30
  12   8  -3    8.44    9.26
  12   8  -4   79.59    9.83
  12  -8  -4   48.61    9.78
 -12  -8   4   87.51    9.37
 -12   8   5   35.42    2.50
  12   8  -5   23.08    9.76
 -12  -8   5   33.08    9.54
  12  -8  -5   56.93   10.19
 -12   8   5   43.20    2.33
 -12   8   6    3.74    3.08
 -12   8   6   -3.66    3.42
  12   8  -6   -4.09    9.27
  12  -8  -6   -6.25    9.51
 -12  -8   6  -13.10    9.56
  12   8  -7   22.38    9.89
 -12   8   7   12.65    4.00
 -12   8   7   10.41    4.20
  12  -8  -7   25.28    9.41
 -12  -8   7   -7.64    8.81
 -12   8   8   -1.13    4.42
  12  -8  -8   13.86    9.99
  12   8  -8   22.32    9.66
 -12  -8   8   14.16    9.41
 -12   8   8   -5.25    4.15
  12  -8  -9  211.32   10.23
  12   8  -9  234.68   11.49
 -12   8   9  233.17    7.01
 -12  -8   9  245.92   11.06
 -12  -8  10  -30.58    9.54
 -12   8  10   -6.46    6.32
  12  -8 -10   27.03    9.53
  12   8 -10    6.62    9.01
 -12   8  10    1.63    5.90
 -12  -8  11   40.29   10.11
  12   8 -11   35.82    9.87
 -12   8  11   26.33    5.91
  12  -8 -11   16.00    8.18
 -12   8  11   18.43    6.84
 -12  -8  12    4.44    9.02
  12   8 -12   -3.23    9.76
  12  -8 -12    1.06    7.61
 -12   8  12    3.12    7.63
 -12   8  12    5.67    6.28
 -12  -8  13  161.89   11.00
 -12   8  13  134.23    8.81
 -12   8  13  151.84    9.26
  12   8 -13  120.51   11.58
  12  -8 -13  144.59    8.82
 -12   8  14    0.02    8.79
  12  -8 -14    4.65    6.96
 -12   8  14   27.48    7.72
  12   8 -14    2.07   10.64
 -12  -8  14    7.59   10.38
 -12   8  15    6.09    7.70
 -12  -8  15    3.46   10.10
  12  -8 -15   14.29    8.35
  12   8 -15   -5.94   10.72
 -12   8  15   -7.07    8.00
  12   8 -16   -0.16   11.17
 -12   8  16  -10.50    8.75
 -12  -8  16    3.47   10.30
 -12   8  16   -3.01    9.24
 -12   8  17   34.65    9.04
  12   8 -17   41.96   11.45
 -12  -8  17   10.68   11.47
 -12   8  17   21.68    8.87
 -12   8  18   -1.01    9.06
 -12  -8  18   11.04   11.55
 -12   8  18  -11.14    9.39
 -12   8  19  -27.17   10.50
 -12  -8  19  -15.55   10.88
 -12   8  19  -12.60    9.52
  12   9  -1  296.35   11.37
 -12  -9   1  295.15   11.69
 -12  -9   2   -7.99    9.42
  12   9  -3   20.16   10.30
 -12  -9   3   43.69    9.43
  12   9  -4  -35.41    9.19
 -12  -9   4    8.74    9.26
  12  -9  -4   -1.84    8.70
 -12   9   5    0.84    1.84
 -12   9   5   -2.33    2.34
  12  -9  -5   -9.24    9.69
 -12  -9   5    6.12    9.47
  12   9  -5   14.15    8.98
 -12  -9   6   30.46    9.51
 -12   9   6   24.92    3.51
 -12   9   6   32.06    3.40
  12   9  -6   71.52    9.48
  12  -9  -6   48.89    9.72
  12  -9  -7   33.32    9.51
  12   9  -7    0.65    9.66
 -12   9   7   42.21    4.20
 -12  -9   7   61.42    9.82
 -12   9   7   22.86    4.40
 -12   9   8    2.92    4.94
  12  -9  -8   -6.28    9.74
 -12  -9   8    3.08    8.76
 -12   9   8    0.78    4.18
  12   9  -8    0.00    9.51
  12   9  -9   42.31   10.08
 -12  -9   9   56.06    9.85
  12  -9  -9   41.59    9.24
 -12   9   9   36.86    5.78
  12  -9 -10   -1.58    8.20
  12   9 -10   25.04    9.32
 -12  -9  10   35.33    9.92
 -12   9  10   21.70    6.41
 -12  -9  11  211.03   11.92
  12   9 -11  184.74   11.87
 -12   9  11  232.41    9.34
  12  -9 -11  188.68    9.53
 -12   9  11  255.57    8.75
 -12   9  12   67.13    8.36
 -12  -9  12   68.53   10.95
 -12   9  12   78.08    8.01
  12   9 -12   28.53   10.90
  12  -9 -12   85.98    9.48
 -12   9  13  230.36    9.63
  12  -9 -13  196.58    9.50
 -12  -9  13  193.62   11.85
 -12   9  13  186.46    9.77
  12   9 -13  182.38   11.80
 -12  -9  14   -0.42   10.45
 -12   9  14   -5.02    7.86
  12   9 -14  -22.14   10.40
  12  -9 -14   11.59    7.68
 -12   9  14  -11.53    6.74
 -12   9  15   62.66    8.93
 -12  -9  15   49.87   10.31
 -12   9  15   48.45    8.61
  12   9 -15   56.98   10.72
  12  -9 -15   69.61    9.25
 -12   9  16    4.95    8.89
  12   9 -16   14.14   11.01
 -12  -9  16    0.38   10.47
 -12   9  16   46.63    8.35
  12  -9 -16    9.48    7.23
 -12   9  17   13.89    9.07
 -12  -9  17   13.71   11.95
  12   9 -17   -1.99   10.79
 -12   9  17   32.60    9.87
 -12   9  18   37.13   10.51
 -12  -9  18   36.73   12.19
 -12   9  18   16.19    9.19
  12  10  -1   58.34   10.30
 -12 -10   1   49.75    9.56
 -12 -10   2  106.12   10.57
  12  10  -2  106.77   10.78
 -12 -10   3  -16.12    9.36
  12  10  -3    8.74    9.56
  12  10  -4  376.85   12.29
 -12 -10   4  364.79   12.09
 -12  10   5   64.44    2.34
 -12 -10   5   44.41   10.18
  12  10  -5   41.68    9.94
  12  10  -6  -23.34    9.53
  12 -10  -6    8.84    9.88
 -12  10   6    4.98    3.06
 -12  10   6    9.15    3.55
 -12 -10   6   13.56    9.20
 -12  10   7   39.30    4.27
  12 -10  -7   30.47   10.32
 -12 -10   7   38.49    9.47
  12  10  -7   41.93    9.75
 -12  10   7   35.85    3.97
 -12  10   8    9.88    4.77
 -12 -10   8    7.19    9.53
  12  10  -8   -1.67    9.43
  12 -10  -8   -0.87    9.47
 -12  10   8   12.85    5.18
  12  10  -9   40.72   10.82
 -12  10   9   53.71    5.87
 -12 -10   9   29.67    9.66
  12 -10  -9   28.40   10.00
 -12 -10  10   82.12   11.18
  12  10 -10   44.14   10.20
  12 -10 -10   62.30    9.25
 -12  10  10   80.54    7.22
 -12  10  11   52.59    6.86
 -12  10  11   52.85    7.16
  12  10 -11   69.53   10.90
  12 -10 -11   74.99    9.42
 -12 -10  11   61.69   10.96
 -12 -10  12   79.81   11.07
  12  10 -12   64.31   11.06
 -12  10  12   50.75    7.63
  12 -10 -12   41.30    8.56
 -12  10  12   28.61    8.24
 -12  10  13   59.24    8.51
  12 -10 -13   66.02    9.85
 -12 -10  13   46.57   10.67
  12  10 -13   39.55   10.55
 -12  10  13   59.49    8.43
  12  10 -14   25.52   11.58
 -12 -10  14    5.01   11.27
 -12  10  14   13.43    7.32
  12 -10 -14   -3.80    9.16
 -12  10  14   11.50    8.50
 -12  10  15   76.81    9.53
 -12  10  15   67.60    9.21
  12 -10 -15   71.41    9.58
 -12 -10  15   81.16   11.43
  12  10 -15   49.78   11.15
 -12  10  16    7.54    8.53
 -12  10  16  -23.58    9.38
 -12 -10  16   -6.57   12.71
  12 -10 -16   16.22    7.31
  12  10 -16   -5.25   11.83
  12  11  -1   28.79   10.19
 -12 -11   1   50.79   10.02
 -12 -11   2   28.20    9.70
  12  11  -2   30.50    9.81
 -12 -11   3   29.28   10.39
  12  11  -3   15.57    9.44
 -12 -11   4   13.67    9.80
  12  11  -4    5.86    8.50
 -12 -11   5   -0.71   10.11
  12  11  -5   -8.98   10.06
  12  11  -6  196.81   11.61
 -12  11   6  206.22    4.25
 -12  11   6  188.12    4.93
 -12 -11   6  194.01   11.46
 -12  11   7    5.48    3.69
 -12 -11   7   -6.59    9.35
  12  11  -7   34.33   10.04
 -12  11   7    7.24    4.49
  12 -11  -7   -1.29    9.30
  12 -11  -8   44.13    9.60
  12  11  -8   39.29   10.70
 -12  11   8   24.25    4.81
 -12  11   8   14.87    5.07
 -12 -11   8   50.03   10.70
 -12  11   9   15.63    4.81
  12  11  -9   -8.90    9.47
 -12  11   9   -2.04    5.59
  12 -11  -9    3.08    8.15
 -12 -11   9  -17.73   10.35
  12 -11 -10  291.07   11.03
  12  11 -10  342.36   13.88
 -12 -11  10  318.00   14.03
 -12  11  10  320.83    8.71
 -12  11  11    2.53    6.60
  12 -11 -11    9.73   10.02
 -12 -11  11    5.99   10.15
  12  11 -11   -9.49   10.00
 -12 -11  12  228.79   13.43
 -12  11  12  229.76    9.88
 -12  11  12  224.06    9.80
  12  11 -12  138.90   12.91
  12 -11 -12  200.27   11.92
 -12  11  13   28.58    7.45
 -12  11  13    4.98    8.36
 -12 -11  13  -17.55   10.90
  12 -11 -13   15.81    8.39
  12  11 -13   -0.70   10.19
 -12 -11  14   61.18   12.83
  12 -11 -14   54.22    8.24
  12  11 -14   60.34   12.34
 -12  11  14   41.92    8.02
 -12  11  14   68.44    9.42
 -12 -11  15   64.35   12.08
  12 -11 -15   27.53    8.65
 -12  11  15   30.39    9.90
  12  11 -15   21.91   11.72
 -12  11  15   38.00    9.61
  12  12  -1   54.09   10.84
 -12 -12   1   23.01   10.42
 -12 -12   2   14.27   10.73
  12  12  -2   35.62   10.54
 -12 -12   3   70.11   10.87
  12  12  -3   48.27    8.05
  12  12  -4   -3.02   10.45
 -12 -12   4   -9.36   10.05
 -12 -12   5  -11.31   10.57
  12  12  -5   12.68    9.53
 -12  12   6    6.01    3.35
 -12 -12   6   10.64   10.68
 -12  12   6   -2.13    3.79
  12  12  -6   -8.29   10.45
 -12  12   7   14.76    3.83
 -12  12   7    4.27    4.37
 -12 -12   7   -7.23   10.10
  12  12  -7    1.98   11.05
  12 -12  -8   -4.34    9.36
  12  12  -8  -11.33   10.81
 -12  12   8    2.94    4.67
 -12  12   8    0.04    5.06
 -12 -12   8   13.55    9.99
  12  12  -9   63.84   11.81
 -12  12   9   73.44    6.07
 -12 -12   9  146.78   11.74
 -12  12   9   80.17    6.30
  12 -12  -9   57.05   10.36
 -12 -12  10   -1.59   11.33
  12  12 -10  -24.05    9.90
  12 -12 -10   -3.21    9.71
 -12  12  10   -4.84    6.32
  12  12 -11   23.97   11.75
 -12 -12  11   -4.63   11.32
 -12  12  11    2.38    7.09
  12 -12 -11   -0.83    9.19
 -12  12  12    7.80    7.26
 -12 -12  12   36.55    8.98
  12  12 -12   12.32   10.96
 -12  12  12    7.03    8.64
  12 -12 -12   29.13    9.26
 -12 -12  13   52.67   12.40
 -12  12  13   41.53    8.95
  12  12 -13   27.52   12.18
  12 -12 -13   39.61    8.83
 -12  12  13   33.32    8.79
  12  13  -1   20.26   10.30
 -12 -13   1   -9.76   10.85
 -12 -13   2   49.61   11.74
  12  13  -2   27.57   10.90
 -12 -13   3   15.58    7.98
  12  13  -3   -4.72   11.06
  12  13  -4   33.71   10.35
 -12 -13   4    5.99   11.10
 -12 -13   5   -6.61   10.98
  12  13  -5   23.11   10.05
 -12  13   6   -2.71    3.45
 -12 -13   6    5.80   11.09
  12  13  -6    9.09   11.24
 -12  13   6   11.26    3.75
 -12  13   7    0.63    4.48
 -12 -13   7  -19.50   10.90
  12  13  -7  -22.98    9.87
 -12  13   7    5.31    3.92
 -12 -13   8    0.01   11.35
 -12  13   8   13.23    5.26
 -12  13   8    2.06    4.29
  12  13  -8  -46.21   12.22
 -12  13   9   57.68    6.76
  12 -13  -9   25.48   10.98
 -12 -13   9   38.64   12.60
 -12  13   9   67.48    5.92
  12  13  -9   28.87   12.34
  12  13 -10   52.04   11.47
 -12 -13  10   51.62   11.27
  12 -13 -10   33.77   11.46
 -12  13  10   38.34    6.73
  12  14  -1  156.37   12.02
 -12 -14   3  144.77   12.42
  12  14  -3  172.34   13.37
  11   0  -1  446.23    6.55
  11   0  -1  449.12   10.94
 -11   0   1  469.75    6.93
 -11   0   2   -4.60    8.04
 -11   0   2   -2.59    4.64
  11   0  -2    6.95    5.24
 -11   0   3   23.88    7.83
 -11   0   3   32.23    5.45
  11   0  -3   38.32    5.51
 -11   0   4  -10.47    7.57
  11   0  -4  -13.16    5.03
 -11   0   4   -8.52    4.70
  11   0  -5  114.98    5.98
 -11   0   5   84.20    5.72
 -11   0   5  118.93    8.58
 -11   0   6   -0.51    5.50
 -11   0   6  -14.92    5.43
  11   0  -6    0.81    6.75
  11   0  -7    1.88    6.30
 -11   0   7   24.65    7.90
 -11   0   7   17.89    6.84
 -11   0   8   13.63    7.13
 -11   0   8   -9.30    7.73
 -11   0   9 1975.97   18.28
 -11   0   9 1861.77   16.20
 -11   0  10    7.97    7.39
 -11   0  10   11.27    8.08
 -11   0  11   65.26    8.11
 -11   0  11   80.20    8.40
 -11   0  12  -19.21    7.88
 -11   0  12   -2.68    7.19
 -11   0  13   19.46    7.65
 -11   0  13    8.90    7.19
 -11   0  14   -0.43    8.39
 -11   0  14    0.95    6.84
 -11   0  15  101.16    9.59
 -11   0  15  119.02    8.35
 -11   0  16    8.64    9.30
 -11   0  16  -16.51    7.11
 -11   0  17  644.01   13.99
 -11   0  17  643.45   10.84
 -11   0  18    7.97    9.89
 -11   0  19  180.35   11.91
 -11   0  20   -0.82   11.66
 -11   0  21   93.96   11.22
 -11   0  22  -28.25    9.83
 -11   0  23  -15.01   11.37
 -11  -1   1   86.84    5.14
 -11   1   1   82.36    4.12
 -11  -1   1   77.33    8.47
  11  -1  -1   57.58    8.68
  11  -1  -1   90.04    4.69
  11   1  -1   79.34    6.52
  11  -1  -2   21.37    4.40
 -11   1   2   14.44    3.98
 -11  -1   2   20.59    5.59
  11   1  -2   22.58    6.18
 -11  -1   2    8.07    4.94
  11  -1  -2   26.30    5.84
 -11  -1   3   25.96    7.67
  11   1  -3   28.61    6.65
  11  -1  -3   36.77    7.88
 -11   1   3   18.51    4.28
 -11  -1   3   38.66    5.45
  11  -1  -3   23.45    5.02
  11  -1  -4    4.17    7.34
  11  -1  -4    4.99    4.99
  11   1  -4    1.09    5.84
 -11  -1   4    4.96    5.46
 -11   1   4   -2.71    4.75
 -11  -1   4   -2.63    7.30
 -11  -1   5  453.63    9.02
 -11  -1   5  447.82    8.32
 -11   1   5  431.43    6.91
  11   1  -5  450.93    8.57
  11  -1  -5  398.15   10.18
  11   1  -6 1847.20   15.16
 -11  -1   6 1813.25   17.53
 -11  -1   6 1866.93   15.16
 -11   1   6 1869.27   14.10
  11   1  -7  622.46   10.17
 -11   1   7  594.31    9.23
 -11  -1   7  534.33   11.36
 -11  -1   7  600.39    9.74
 -11   1   8  129.00    7.46
  11   1  -8  130.27    8.09
 -11  -1   8  127.94    7.43
 -11  -1   8  150.90    8.78
 -11  -1   9  395.37    9.39
 -11   1   9  412.90    8.66
  11   1  -9  395.05    9.66
 -11  -1   9  378.81   10.11
 -11   1  10   27.71    7.67
 -11  -1  10  -18.18    8.67
 -11  -1  10    3.26    7.52
 -11   1  11    2.94    6.96
 -11  -1  11   22.26    8.54
 -11  -1  11   19.93    8.10
 -11   1  12   78.53    8.63
 -11  -1  12  114.28    8.70
 -11  -1  12   94.87    7.95
 -11  -1  13   44.80    8.68
 -11   1  13   34.36    8.47
 -11  -1  13   47.35    7.53
 -11   1  14   48.70    8.76
 -11  -1  14   87.00    9.15
 -11  -1  14   64.01    7.39
 -11   1  15    0.69    9.14
 -11  -1  15   28.90    8.61
 -11  -1  15    1.05    7.65
 -11  -1  16    2.63    8.54
 -11   1  16    3.41    9.12
 -11  -1  16  -21.57    7.55
 -11   1  17   14.05    8.64
 -11  -1  17   27.30    7.69
 -11  -1  17   23.67    9.72
 -11   1  18  -12.01   10.04
 -11  -1  18   32.97   10.31
 -11  -1  18   -6.13    7.43
 -11  -1  19   74.39   10.77
 -11   1  19   58.35   11.05
 -11  -1  19   71.43    7.88
 -11  -1  20  263.43   13.12
 -11   1  20  324.41   13.09
 -11  -1  20  315.97    9.09
 -11  -1  21   14.98   10.93
 -11   1  21   26.88    9.91
 -11   1  22   -0.75   11.97
 -11  -1  22  -11.04   11.12
 -11  -1  23   -3.70   12.15
 -11   1  23   -6.72   12.21
 -11  -2   1  102.25    8.36
 -11   2   1  111.76    3.71
 -11  -2   1  118.26    6.19
  11  -2  -1  104.79    8.63
  11   2  -1  113.81    6.46
  11  -2  -1   99.27    4.14
 -11  -2   2   86.12    8.54
 -11   2   2   66.19    3.35
  11  -2  -2   60.49    8.43
  11   2  -2   57.75    6.38
 -11  -2   2   57.83    6.03
 -11  -2   3    9.88    7.86
 -11   2   3   20.83    3.96
  11   2  -3   27.69    6.09
  11  -2  -3   17.22    5.40
 -11  -2   3   31.69    6.81
 -11  -2   4   55.09    7.09
  11   2  -4   60.46    6.58
  11  -2  -4   69.42    7.96
 -11   2   4   44.00    4.08
 -11  -2   4   28.39    7.82
 -11   2   5   39.03    4.77
  11   2  -5   29.34    6.77
  11  -2  -5   29.93    8.29
 -11  -2   5   46.54    7.43
 -11  -2   5    8.19    7.81
  11   2  -6  386.53    9.21
 -11  -2   6  369.50    8.48
 -11   2   6  382.16    7.10
 -11  -2   6  428.34    9.12
  11  -2  -6  393.30   10.04
  11  -2  -7  205.08    9.38
 -11  -2   7  186.83    9.70
  11   2  -7  204.95    8.97
 -11  -2   7  205.90    8.19
 -11   2   7  221.26    6.88
 -11   2   8  -24.51    6.29
 -11  -2   8    7.03    7.29
  11   2  -8   23.41    7.81
  11   2  -9   30.74    7.87
 -11  -2   9   36.97    7.73
 -11   2   9   18.21    5.83
 -11  -2   9    9.00    8.69
  11   2 -10   73.56    8.80
 -11  -2  10   77.21    8.77
 -11  -2  10   81.33    8.51
 -11   2  10   66.17    7.59
 -11   2  11  516.10   10.89
 -11  -2  11  561.21   11.98
 -11  -2  11  533.88   11.20
  11   2 -11  507.75   11.75
 -11  -2  12    4.84    8.16
 -11   2  12    6.75    7.17
 -11  -2  12    9.74    7.71
 -11  -2  13   -5.55    8.08
 -11   2  13   -1.17    7.93
 -11  -2  13    1.29    8.81
 -11   2  14   22.30    8.53
 -11  -2  14   17.05    9.07
 -11  -2  14  -16.64    7.31
 -11  -2  15    7.60    9.49
 -11  -2  15  -16.74    7.96
 -11   2  15   -1.93    8.50
 -11  -2  16  244.75   11.46
 -11  -2  16  263.33    9.68
 -11   2  16  240.22   11.01
 -11  -2  17   47.78    8.18
 -11  -2  17   73.68   10.15
 -11   2  17   73.23   10.10
 -11  -2  18   71.55    8.13
 -11  -2  18   45.13    9.92
 -11   2  18   28.12   10.04
 -11  -2  19   21.62    6.80
 -11  -2  19  -10.80   10.86
 -11   2  19   17.56   10.53
 -11  -2  20   -5.64    7.96
 -11  -2  20   12.35   10.15
 -11   2  20   41.77   11.21
 -11   2  21    7.92   11.24
 -11  -2  21   28.89   11.94
 -11  -2  21    8.50    7.55
 -11  -2  22   18.79    7.29
 -11  -2  22   16.15   11.92
 -11   2  22   16.52   11.77
 -11  -2  23   18.86   12.87
 -11   2  23   24.93   11.04
 -11  -2  23   27.88    7.28
  11   3  -1   42.26    6.66
 -11   3   1   34.91    2.36
 -11  -3   1    6.13    7.95
 -11  -3   1   51.73    6.30
  11  -3  -1   46.05    8.08
  11   3  -2   62.60    6.85
 -11   3   2   60.20    2.89
  11  -3  -2   73.50    8.07
 -11  -3   2   52.78    6.63
 -11  -3   2   67.98    7.79
 -11  -3   3  139.73    8.92
 -11  -3   3  147.08    7.35
  11  -3  -3  112.48    6.56
 -11   3   3  116.16    3.80
  11   3  -3  137.98    7.08
 -11   3   4 1069.59    8.51
  11   3  -4 1025.27   12.31
 -11  -3   4  968.45   13.99
 -11  -3   4 1051.56   12.23
  11  -3  -4  905.48   13.34
  11   3  -5  647.26   10.89
 -11  -3   5  633.71   10.37
 -11   3   5  656.36    7.39
 -11  -3   5  601.39   11.99
  11  -3  -5  622.66   12.00
  11  -3  -6  195.54    8.69
  11   3  -6  200.02    8.63
 -11  -3   6  194.82    8.46
 -11  -3   6  157.61    8.51
 -11   3   6  174.72    5.45
  11  -3  -7   16.21    7.76
 -11   3   7    3.27    4.86
 -11  -3   7    8.73    8.11
 -11  -3   7   -7.27    8.12
  11   3  -7   21.73    7.84
  11  -3  -8  162.87    9.13
  11   3  -8  158.35    9.02
 -11  -3   8  164.00    8.73
 -11  -3   8  176.47    7.39
 -11   3   8  161.55    5.93
 -11   3   9   29.43    5.67
 -11  -3   9   13.49    8.69
  11   3  -9   20.84    8.34
 -11  -3   9   42.04    7.98
  11  -3  -9   -1.94    7.94
 -11   3  10   12.58    7.44
 -11  -3  10    3.25    7.44
 -11  -3  10    2.16    8.24
  11   3 -10    4.42    8.56
 -11   3  11  408.82    9.53
 -11  -3  11  357.92   10.71
  11   3 -11  353.27   11.09
 -11  -3  11  340.21   10.85
  11   3 -12  150.04   10.05
 -11  -3  12  131.72    9.48
 -11   3  12  146.66    7.83
 -11  -3  12  147.37    9.71
 -11   3  13   31.95    7.56
 -11  -3  13   18.74    9.50
 -11  -3  13    6.74    8.53
 -11   3  14  197.09    9.79
 -11  -3  14  205.72    9.17
 -11  -3  14  193.39   10.86
 -11   3  15   98.26    9.23
 -11  -3  15   49.69    9.73
 -11  -3  15   91.19    9.13
 -11  -3  16   97.89   10.41
 -11  -3  16  100.65    8.13
 -11   3  16  127.38    9.98
 -11  -3  17   38.69   10.65
 -11   3  17   29.23    9.68
 -11  -3  17   51.50    7.95
 -11  -3  18   27.13   10.06
 -11   3  18    1.04    9.98
 -11  -3  18   30.02    7.37
 -11  -3  19   33.44    8.36
 -11   3  19   10.28   10.34
 -11  -3  19   49.90   11.45
 -11  -3  20   -3.91    7.26
 -11  -3  20   -4.36    9.97
 -11   3  20  -14.36   10.79
 -11  -3  21  172.59   12.96
 -11  -3  21  149.19    8.34
 -11   3  21  146.70   11.57
 -11   3  22   -9.60   11.36
 -11  -3  22   -2.35    7.56
 -11  -3  22   20.04   11.52
 -11   3  23   61.33   12.45
 -11   3  23   19.32   10.98
 -11  -3  23   28.43    7.99
 -11  -3  23   36.76   10.85
  11   4  -1   21.22    7.09
 -11  -4   1    9.85    8.02
  11  -4  -1    7.49    7.96
 -11  -4   1   10.06    6.66
 -11   4   2   41.26    1.72
 -11   4   2   28.88    1.58
  11  -4  -2   53.14    8.31
 -11  -4   2   23.02    8.07
 -11  -4   2    6.49    6.98
  11   4  -2   62.70    7.73
 -11  -4   3   13.05    7.40
  11   4  -3   49.59    7.59
 -11   4   3   50.31    2.67
 -11   4   3   39.38    2.67
  11  -4  -3   50.29    8.06
 -11  -4   3   47.17    8.27
  11   4  -4   85.08    7.94
 -11  -4   4   77.09    8.50
 -11   4   4   67.98    3.39
  11  -4  -4   48.63    8.82
 -11  -4   4   68.82    7.67
 -11  -4   5   21.90    7.45
  11  -4  -5    4.18    8.45
 -11  -4   5   -3.37    7.62
 -11   4   5    0.50    3.50
  11   4  -5   -6.83    6.91
 -11  -4   6   39.71    7.83
  11  -4  -6   35.98    8.96
 -11   4   6   43.90    4.20
  11   4  -6   62.95    8.27
 -11  -4   6   56.62    8.28
 -11  -4   7   48.67    8.97
 -11   4   7    5.16    4.56
 -11  -4   7    9.90    7.28
  11  -4  -7   17.33    8.10
  11   4  -7    7.83    8.06
 -11  -4   8  826.47   14.44
 -11   4   8  890.54   10.33
 -11  -4   8  984.33   13.60
  11  -4  -8  944.93   13.43
  11   4  -8  905.52   13.52
  11   4  -9    5.33    8.42
 -11  -4   9   17.98    8.63
 -11  -4   9   11.60    7.61
 -11   4   9   15.07    6.24
  11  -4  -9   12.43    7.89
 -11   4  10  116.46    7.19
 -11  -4  10  110.87    9.24
  11  -4 -10  105.98    8.36
  11   4 -10  101.70    9.59
 -11  -4  10  135.71    9.66
 -11  -4  11   -2.62    8.56
  11   4 -11   17.70    8.79
 -11  -4  11    3.32    8.46
  11  -4 -11   17.71    6.97
 -11   4  12  119.10    7.65
 -11  -4  12  147.55    9.62
 -11  -4  12  110.69    9.57
  11   4 -12   90.77    9.80
 -11  -4  13  238.19   11.11
  11   4 -13  259.71   11.14
 -11   4  13  263.68    9.19
 -11  -4  13  230.40   10.65
 -11   4  14  434.05   11.41
 -11  -4  14  473.55   12.95
 -11  -4  14  444.36   11.65
 -11  -4  15  165.24   10.89
 -11  -4  15  169.71    8.98
 -11   4  15  154.51    9.35
 -11  -4  16  102.01    8.86
 -11   4  16   55.75    9.67
 -11  -4  16   83.82   10.02
 -11   4  17   69.57   10.73
 -11  -4  17   68.38    9.01
 -11  -4  17   44.89    9.42
 -11   4  18  -11.49    8.63
 -11  -4  18   24.11    8.15
 -11  -4  18  -23.79    9.69
 -11  -4  19   13.66    8.71
 -11  -4  19   -6.79   11.05
 -11   4  19    9.14   10.35
 -11   4  19  -21.30   11.13
 -11  -4  20   10.94    8.24
 -11   4  20   16.45   11.41
 -11  -4  20    1.84   10.26
 -11   4  20    9.79   11.20
 -11   4  21   17.79   11.57
 -11  -4  21   40.46    9.03
 -11   4  21    0.55   11.42
 -11  -4  21    5.82   11.53
 -11  -4  22   68.26    9.58
 -11   4  22   28.10   11.16
 -11   4  22   50.56   11.62
 -11  -4  22  -11.51   11.84
  11   5  -1  187.31    8.86
 -11  -5   1  188.43    9.29
  11  -5  -1  213.84    9.29
 -11  -5   1  192.90    8.54
  11  -5  -2   28.72    7.94
 -11  -5   2   11.29    7.50
 -11  -5   2   12.11    8.12
  11   5  -2   29.12    7.89
 -11  -5   3  121.29    8.47
 -11  -5   3   89.30    8.83
 -11   5   3  114.93    2.12
 -11   5   3  133.94    2.33
  11   5  -3  121.34    8.68
  11  -5  -3  117.56    8.52
 -11   5   4   24.30    2.80
 -11   5   4   21.22    2.69
  11   5  -4  -17.12    7.56
 -11  -5   4    8.55    8.11
  11  -5  -4   15.47    8.16
 -11  -5   4   22.60    7.94
 -11   5   5   19.25    3.47
 -11  -5   5  -16.95    8.02
  11   5  -5   47.54    8.25
 -11  -5   5   48.87    8.20
 -11   5   5   11.31    3.43
  11  -5  -5    6.38    8.63
  11  -5  -6  122.87    9.09
 -11  -5   6  135.09    9.12
  11   5  -6  128.31    9.39
 -11   5   6  121.67    4.46
 -11  -5   6  127.49    8.86
  11  -5  -7  380.44   10.65
 -11   5   7  384.30    6.55
 -11  -5   7  353.08   10.85
 -11  -5   7  412.62   10.61
  11   5  -7  402.40   11.01
 -11  -5   8  147.41    9.11
  11  -5  -8  128.32    9.13
  11   5  -8  123.81    9.32
 -11  -5   8  133.87    9.48
 -11   5   8  150.47    6.00
 -11   5   8  145.16    6.09
  11   5  -9   29.55    9.12
 -11   5   9   55.71    6.36
  11  -5  -9   65.93    8.50
 -11  -5   9   73.92    9.06
 -11   5   9   33.98    6.14
 -11  -5   9   28.59    8.75
  11  -5 -10   59.76    7.66
 -11   5  10   54.72    6.81
  11   5 -10   35.88    9.34
 -11  -5  10   52.60    9.59
 -11   5  10   54.35    6.75
 -11  -5  10   42.53    9.03
  11  -5 -11    2.43    7.02
 -11  -5  11   14.79    9.13
 -11   5  11   -7.22    5.85
 -11  -5  11    2.96    9.45
  11   5 -11   -6.44    9.20
 -11   5  11   15.81    6.16
  11  -5 -12   60.91    7.16
 -11   5  12   46.82    6.83
 -11  -5  12   45.57    9.88
 -11   5  12   57.34    6.80
 -11  -5  12   71.13    9.90
  11   5 -12   58.53   10.14
 -11   5  13    0.70    7.00
 -11  -5  13   30.34    9.55
 -11  -5  13    8.66    9.47
 -11   5  13    8.68    6.85
  11   5 -13   -7.41    9.14
 -11  -5  14    5.96    7.37
 -11  -5  14   42.09   10.41
  11   5 -14   10.78    9.69
 -11   5  14   45.69    7.54
 -11   5  14    4.52    7.10
 -11   5  15   21.91    7.72
 -11  -5  15   -9.83    8.62
 -11  -5  15   54.89    9.99
 -11   5  15   16.45    8.54
 -11   5  16   30.34    9.08
 -11  -5  16   42.77    8.71
 -11  -5  16    7.23    9.58
 -11   5  16   29.96    8.61
 -11   5  17   15.11    9.16
 -11  -5  17  -15.94    9.70
 -11   5  17    3.63    9.39
 -11  -5  17    9.99    9.29
 -11   5  18  -11.05    9.12
 -11  -5  18   15.62   10.63
 -11   5  18   38.59    9.81
 -11  -5  18   20.69    8.60
 -11   5  19   11.93   10.22
 -11  -5  19  -10.87   10.80
 -11   5  19  -12.95    9.82
 -11  -5  19  -20.96    9.07
 -11   5  20   -3.30    9.86
 -11  -5  20  -13.21   10.33
 -11   5  20   52.23   11.27
 -11  -5  20  -17.49    8.11
 -11   5  21   25.76   11.23
 -11  -5  21   14.09   11.79
 -11   5  21   41.40   11.03
 -11  -5  21   70.47    9.78
 -11   5  22   14.48   11.77
 -11  -5  22   22.08   12.00
 -11   5  22   -7.62   11.23
 -11  -5  22   11.88    8.26
  11  -6  -1  -17.10    7.98
 -11  -6   1  -20.85    7.96
  11   6  -1   -1.86    7.56
 -11  -6   1   -6.21    7.96
  11   6  -2  131.41    9.06
 -11  -6   2  144.08    8.67
 -11  -6   2  126.21    8.99
  11  -6  -2  109.84    8.82
 -11  -6   3   42.85    6.36
  11   6  -3   34.36    8.35
  11  -6  -3   34.28    8.32
 -11  -6   3   48.13    7.93
  11  -6  -4  293.29   10.00
 -11   6   4  249.85    3.38
 -11  -6   4  253.79    8.49
  11   6  -4  250.80    9.85
 -11  -6   4  260.14    9.94
 -11   6   4  273.36    3.64
  11  -6  -5   10.42    8.57
  11   6  -5   12.62    8.50
 -11   6   5    3.09    3.07
 -11   6   5    4.32    3.03
 -11  -6   5   -8.67    7.66
 -11  -6   6   57.77    8.42
 -11   6   6   37.79    3.92
 -11   6   6   34.78    3.99
  11   6  -6   60.29    8.76
  11  -6  -6   17.20    8.12
 -11  -6   7   22.70    8.69
  11   6  -7   -7.09    8.30
 -11   6   7   15.87    4.58
  11  -6  -7   10.44    8.55
  11   6  -8  121.59    9.58
 -11  -6   8  145.06    9.50
  11  -6  -8  130.11    9.19
 -11   6   8  122.18    5.94
  11  -6  -9   75.94    7.97
 -11   6   9   56.38    6.13
  11   6  -9   52.41    9.04
 -11  -6   9   87.33    9.70
 -11   6   9   69.87    5.21
  11  -6 -10   -1.94    7.54
 -11  -6  10   14.57    9.48
 -11   6  10   32.54    6.97
 -11   6  10   23.76    6.62
  11   6 -10   -4.31    6.51
  11   6 -11   94.22    9.71
 -11   6  11  120.42    7.72
 -11   6  11   98.59    6.82
  11  -6 -11  114.62    8.67
 -11  -6  11  116.54   10.20
  11  -6 -12    7.70    8.32
 -11   6  12   -4.10    6.14
 -11   6  12    4.30    7.33
 -11  -6  12    3.81    8.94
  11   6 -12   -2.85    9.07
 -11   6  13   36.08    8.10
 -11   6  13   54.71    7.70
  11  -6 -13   47.82    6.97
  11   6 -13   72.61    9.48
 -11  -6  13   50.31    8.97
 -11   6  14   30.24    7.81
 -11   6  14   52.57    8.08
 -11  -6  14   53.10    9.55
  11  -6 -14   75.87    7.60
  11   6 -14   71.51    9.46
 -11   6  15  138.79    9.35
  11   6 -15   89.13    9.75
 -11  -6  15  133.93   10.50
 -11   6  15  155.96    9.35
 -11  -6  16   -8.52    9.68
 -11   6  16  -20.80    8.36
 -11   6  16  -12.43    9.47
 -11  -6  17   48.38   10.20
 -11   6  17   38.59    9.12
 -11   6  17   30.53    8.88
 -11  -6  18  150.27   11.93
 -11  -6  18  175.50   10.63
 -11   6  18  191.75   10.84
 -11   6  18  178.79   11.20
 -11  -6  19   63.45    9.62
 -11   6  19   86.89   10.75
 -11   6  19  105.87    9.91
 -11  -6  19   94.28   11.84
 -11  -6  20   14.72    8.95
 -11   6  20   36.33   10.77
 -11  -6  20   33.91   11.08
 -11   6  20   29.64   10.90
 -11   6  21   32.42   10.58
 -11  -6  21    1.95   11.39
 -11  -6  21   -2.71    9.60
 -11   6  21  -34.15   11.12
 -11  -7   1   14.70    8.38
  11   7  -1  -11.64    8.51
 -11  -7   1   30.25    8.15
  11   7  -2  507.47   11.87
 -11  -7   2  531.45   11.75
  11  -7  -3  241.37   10.34
 -11  -7   3  259.23   10.14
  11   7  -3  273.75    9.83
  11   7  -4  177.17    9.72
  11  -7  -4  140.41   10.19
 -11   7   4  187.82    3.04
 -11   7   4  180.69    2.74
 -11  -7   4  198.25    9.89
 -11   7   5   15.55    2.95
 -11  -7   5   17.33    8.54
 -11   7   5    7.51    2.85
  11   7  -5   -5.03    8.98
  11  -7  -5   19.79    8.43
 -11   7   6   -4.74    3.45
 -11  -7   6    4.88    9.15
  11  -7  -6   10.05    8.72
  11   7  -6   16.26    8.90
 -11   7   6    2.90    3.82
 -11  -7   7  119.67    9.61
  11   7  -7  105.87    9.48
  11  -7  -7  141.35    9.78
 -11   7   7  130.83    5.35
 -11   7   8   96.93    5.48
 -11  -7   8  103.35    9.09
  11   7  -8   95.50    7.78
  11  -7  -8  113.24    9.38
 -11   7   9   -5.26    5.68
  11  -7  -9   25.47    8.35
 -11   7   9   -4.28    5.40
 -11  -7   9   -8.84    8.85
  11   7  -9    2.94    8.21
 -11   7  10  140.69    7.12
 -11   7  10  136.94    7.28
 -11  -7  10  136.45    9.63
  11  -7 -10  115.76    8.51
  11   7 -10  153.79    9.64
 -11   7  11    2.21    6.92
 -11   7  11    1.86    5.81
  11   7 -11   13.05    6.85
  11  -7 -11   -0.86    8.51
 -11  -7  11  -11.34    9.10
 -11   7  12  116.75    7.67
 -11  -7  12  144.82   10.32
  11  -7 -12  133.67    9.00
 -11   7  12  103.90    7.16
  11   7 -12  113.45    9.94
 -11   7  13   25.72    7.42
 -11   7  13   18.99    7.06
 -11  -7  13   12.29    8.69
  11   7 -13   26.40    9.38
  11  -7 -13   -2.44    7.68
 -11   7  14   19.64    8.04
  11   7 -14   33.14   10.07
 -11  -7  14   34.83    9.69
 -11   7  14   41.42    9.41
  11  -7 -14   13.97    6.84
 -11   7  15   -4.82    7.59
 -11  -7  15   37.44    9.46
 -11   7  15   26.48    8.92
  11  -7 -15    8.51    6.69
  11   7 -15   -2.56    6.98
 -11  -7  16  -17.11   10.29
  11   7 -16   27.84   10.43
 -11   7  16  -25.69    7.99
 -11   7  16    8.43    9.21
 -11   7  17   82.18    9.49
 -11  -7  17   57.59   11.33
 -11   7  17   60.86    9.11
 -11   7  18   -1.05    9.54
 -11  -7  18    6.10   10.37
 -11   7  19   -6.17    9.69
 -11   7  19    6.96    9.56
 -11  -7  19   -1.35   10.16
 -11   7  20   -8.80   10.44
 -11   7  20   28.37    9.64
 -11  -7  20  -18.40   10.97
 -11  -7  21    3.90   10.60
 -11   7  21   18.58   10.82
 -11  -8   1   11.77    8.89
  11   8  -1   14.05    9.26
 -11  -8   2  339.76   11.18
  11   8  -2  302.62   11.12
  11   8  -3   44.75    9.64
 -11  -8   3   70.85    9.66
 -11   8   4  132.50    2.73
 -11  -8   4  122.18    9.59
  11   8  -4  119.59   10.16
 -11   8   4  124.50    2.45
 -11   8   5    1.39    2.91
  11   8  -5   -4.26    8.36
 -11   8   5   -2.23    2.84
 -11  -8   5   15.18    9.17
  11  -8  -5    4.51    9.33
 -11  -8   6   31.59    8.68
 -11   8   6   13.52    3.62
 -11   8   6   -1.70    3.85
  11   8  -6   -0.81    8.86
  11  -8  -6   12.27    8.89
 -11  -8   7   92.51    8.89
 -11   8   7   81.89    4.71
 -11   8   7   67.04    4.74
  11   8  -7   48.25    9.43
  11  -8  -7   40.60    9.43
  11  -8  -8  263.38   11.01
 -11   8   8  259.14    7.01
 -11  -8   8  226.31   10.43
  11   8  -8  241.65   10.88
  11   8  -9   30.06    9.08
  11  -8  -9   48.22    9.51
 -11  -8   9   42.53    9.00
 -11   8   9   33.31    6.07
 -11   8  10  416.21    9.22
 -11   8  10  423.40    8.90
 -11  -8  10  454.99   12.44
  11  -8 -10  419.67   10.90
  11   8 -10  408.93   12.35
 -11   8  11   85.41    7.53
 -11   8  11   78.53    7.23
 -11  -8  11   63.72    9.84
  11  -8 -11  123.14    8.35
  11   8 -11   90.72    9.78
  11  -8 -12    6.00    7.18
 -11   8  12    3.54    6.60
 -11   8  12    7.68    6.29
  11   8 -12   10.97    9.94
 -11  -8  12   14.61    8.87
 -11  -8  13   29.11   10.45
  11  -8 -13   20.80    6.93
 -11   8  13   25.33    7.94
  11   8 -13   31.23    7.44
 -11   8  13   34.80    7.28
  11   8 -14   54.80   10.92
 -11  -8  14   24.95   10.84
  11  -8 -14   11.09    7.64
 -11   8  14    7.22    8.40
 -11   8  14    3.12    7.71
  11   8 -15    0.16   10.28
 -11   8  15   26.60    7.52
  11  -8 -15    9.03    6.53
 -11   8  15   30.02    7.73
 -11  -8  15    1.19   10.53
 -11   8  16   17.60    9.52
 -11  -8  16   13.43    7.82
  11   8 -16   -4.51    9.83
 -11   8  16   -6.97    8.74
  11  -8 -16   31.86    6.95
 -11   8  17   35.77    8.86
 -11   8  17   22.00    9.11
  11   8 -17   66.70   11.89
 -11  -8  17   38.35   10.81
 -11   8  18  -21.20    9.36
 -11  -8  18    0.83   10.09
 -11   8  18    6.52   10.04
 -11  -8  19    0.57   10.36
 -11   8  19   30.00   10.45
 -11   8  19   25.43   10.07
 -11  -8  20    4.73   12.62
 -11   8  20   34.82   10.95
 -11   8  20   16.83   11.21
 -11  -9   1   84.94    9.74
  11   9  -1   52.34    9.98
  11   9  -2   76.97    9.61
 -11  -9   2   50.20    8.60
 -11  -9   3   19.70    8.01
  11   9  -3   31.66    8.39
  11   9  -4   83.85    7.28
 -11   9   4   80.99    2.62
 -11   9   4   76.55    2.39
 -11  -9   4   73.67    9.14
 -11   9   5   11.26    3.35
 -11   9   5   -0.79    2.92
  11   9  -5   -1.41    8.42
 -11  -9   5    9.98    8.92
 -11   9   6    1.68    3.74
 -11   9   6   43.62    4.31
 -11  -9   6   -2.01    8.22
  11   9  -6   30.22    8.46
 -11   9   7  348.82    7.23
 -11  -9   7  296.38   11.18
  11  -9  -7  319.08   11.46
 -11   9   7  303.68    6.30
  11   9  -7  243.02   10.93
  11   9  -8  303.33   11.55
 -11   9   8  366.72    7.70
 -11  -9   8  358.90   11.76
  11  -9  -8  307.43   11.34
  11   9  -9  -20.80    8.89
  11  -9  -9    5.51    8.48
 -11   9   9   25.75    6.56
 -11  -9   9    3.80    8.62
  11  -9 -10  270.89   10.28
 -11   9  10  269.42    8.63
 -11   9  10  271.61    8.09
 -11  -9  10  290.92   12.15
  11   9 -10  249.13   11.74
  11  -9 -11   -9.60    7.83
 -11   9  11   14.57    7.04
 -11  -9  11    8.64    9.83
 -11   9  11    9.71    6.94
  11   9 -11   -4.99    9.80
  11   9 -12  155.29   11.23
 -11   9  12  231.31    9.75
  11  -9 -12  165.93    8.74
 -11  -9  12  205.10   11.57
 -11   9  12  188.94    8.58
 -11  -9  13   14.13   10.60
 -11   9  13   14.80    7.11
  11   9 -13    6.20   10.48
 -11   9  13   10.98    9.11
 -11  -9  14   44.10   11.14
 -11   9  14   23.98    9.16
 -11   9  14   54.33    9.01
  11  -9 -14   23.68    7.49
  11   9 -14   14.47   10.67
 -11  -9  15   36.35   11.05
 -11   9  15   40.74    9.30
  11  -9 -15   46.23    8.70
  11   9 -15    9.96    9.89
 -11   9  15   78.54    9.00
 -11  -9  16    7.05   10.06
 -11   9  16  -15.06    8.40
  11  -9 -16    3.07    7.65
  11   9 -16   32.93   11.32
 -11   9  16   14.51   10.38
  11  -9 -17   44.11    6.68
  11   9 -17   47.76   10.60
 -11   9  17   27.57    9.17
 -11  -9  17   47.35   10.80
 -11   9  17   50.10    9.36
 -11  -9  18    1.41   10.95
 -11   9  18   -9.79    9.05
 -11   9  18   -3.06   11.01
 -11  -9  19   22.35   11.26
 -11   9  19   50.05   11.47
 -11   9  19   41.30   10.24
  11  10  -1  -11.06    8.77
 -11 -10   1   10.09    8.58
  11  10  -2   37.06    8.81
 -11 -10   2  -19.70    9.24
  11  10  -3   58.51    8.95
 -11 -10   3   48.62    9.19
 -11  10   4  120.52    3.18
 -11  10   4  122.23    2.96
 -11 -10   4  140.87    9.97
  11  10  -4  101.91    9.55
 -11  10   5   29.56    3.77
 -11  10   5   38.74    3.27
  11  10  -5   26.95    8.79
 -11 -10   5   37.77    8.81
 -11  10   6    2.43    3.79
 -11  10   6   -7.00    4.02
  11  10  -6    6.42    9.68
 -11 -10   6   22.04    9.59
 -11 -10   7   -1.60    8.67
 -11  10   7   11.86    4.89
  11  10  -7    8.36    9.63
 -11  10   7    9.64    4.32
 -11 -10   8    1.39    9.83
  11 -10  -8   -5.75    8.80
  11  10  -8   11.95    8.88
 -11 -10   9   29.78   10.48
  11 -10  -9   -7.64    9.33
  11  10  -9    6.67    9.58
 -11  10  10    5.89    6.52
  11 -10 -10    0.15    7.64
  11  10 -10   17.81   10.30
 -11 -10  10   13.56   10.23
 -11  10  11   82.10    8.14
  11 -10 -11   90.78    9.76
 -11 -10  11  119.35   11.24
  11  10 -11  114.87   10.89
 -11 -10  12    7.85    9.91
  11 -10 -12   -2.67    7.90
  11  10 -12   11.10   10.02
 -11  10  12   -3.59    6.67
  11  10 -13   57.67   11.47
 -11  10  13   61.62    7.91
  11 -10 -13   49.02    8.09
 -11 -10  13  103.32   11.70
 -11  10  14   54.77    9.14
  11 -10 -14   32.28    7.56
 -11 -10  14   21.49   11.19
  11  10 -14    9.88   11.03
 -11 -10  15   84.20   11.81
 -11  10  15  110.77   10.38
  11  10 -15  109.54   12.23
  11 -10 -15  133.66    9.23
  11  10 -16   11.29   11.58
 -11  10  16    9.64    8.39
 -11 -10  16   -1.68   10.46
  11 -10 -16    2.67    7.46
 -11 -10  17   13.36   11.14
 -11  10  17   -5.62    9.12
 -11  10  17  -14.13    9.30
  11  10 -17  -28.17   12.09
  11 -10 -17    3.74    7.12
  11  11  -1   94.20   10.93
 -11 -11   1   73.63   10.27
  11  11  -2   18.27    9.60
 -11 -11   2   35.84    8.95
 -11 -11   3   48.67   10.50
  11  11  -3   24.26   10.20
 -11  11   4   20.74    3.04
  11  11  -4   14.35    6.86
 -11 -11   4   14.93    9.87
 -11  11   4   17.00    2.67
 -11 -11   5   38.20    9.88
 -11  11   5   38.38    3.39
 -11  11   5   30.61    4.08
  11  11  -5    4.20   10.41
 -11  11   6   -0.86    4.04
 -11 -11   6   -9.51    9.64
  11  11  -6    6.68    9.74
 -11  11   7   49.05    5.33
  11  11  -7   48.07    9.27
 -11 -11   7   57.72   10.33
  11  11  -8    2.88    9.60
 -11 -11   8  -19.34   10.25
  11  11  -9   53.28   10.81
  11 -11  -9   65.93    8.76
 -11 -11   9   56.98   11.11
  11  11 -10   51.51    8.77
 -11 -11  10   63.60   11.02
  11 -11 -10   60.11    9.32
 -11  11  10   67.84    6.93
 -11 -11  11   38.13   10.84
 -11  11  11   22.78    7.61
  11  11 -11   10.06   10.90
  11 -11 -11   10.99    8.56
 -11  11  12    9.53    7.90
  11 -11 -12    0.22    8.19
  11  11 -12   -9.85   10.80
 -11 -11  12   12.76   10.41
  11 -11 -13   12.31    9.50
 -11  11  13   10.88    7.57
  11  11 -13  -13.76   10.70
 -11 -11  13    1.18   10.56
  11  11 -14   48.40   12.06
 -11  11  14   69.36    9.48
 -11 -11  14   82.70   12.11
  11 -11 -14   62.14    9.17
 -11  11  15   87.29    9.14
 -11 -11  15   35.71   12.45
  11  11 -15   55.72   10.99
  11 -11 -15   60.90    8.62
 -11 -11  16   15.74   11.33
 -11  11  16   -0.81    9.26
  11  11 -16    1.92   12.36
  11 -11 -16  -17.24    7.81
  11  12  -1   31.98    9.20
 -11 -12   1   34.93    9.66
  11  12  -2   -2.74    9.96
 -11 -12   2   19.27   10.11
 -11 -12   3    3.26    9.53
  11  12  -3    0.44    9.32
 -11 -12   4   -5.84   10.21
 -11  12   4   -2.35    3.18
 -11  12   4   10.08    2.74
  11  12  -4    5.92    9.94
 -11 -12   5   88.37   10.97
  11  12  -5   67.92    9.99
 -11  12   5   63.26    3.95
 -11  12   6   -7.48    3.80
  11  12  -6   29.39   10.28
 -11 -12   6   -3.31    9.48
  11  12  -7   28.98    9.77
 -11  12   7   12.74    4.62
 -11 -12   7   26.93    9.73
 -11 -12   8  -15.46    9.90
 -11  12   8   10.26    5.25
  11  12  -8   24.20   10.29
  11  12  -9   -9.51   10.10
 -11 -12   9    0.58    9.51
  11 -12 -10    4.92    9.25
  11  12 -10    8.15   10.84
 -11 -12  10   47.12   10.46
  11 -12 -11   60.98    9.56
  11  12 -11  123.15   12.06
 -11 -12  11   95.75   11.79
 -11  12  11   56.43    7.42
 -11  12  12    1.94    8.15
 -11 -12  12   16.81   11.85
  11 -12 -12  -17.73    8.53
  11  12 -12   33.26   11.86
 -11  12  13  236.42   10.72
  11  12 -13  187.48   13.78
 -11 -12  13  290.90   13.91
  11 -12 -13  202.07   11.25
 -11  12  14  212.69   10.06
  11 -12 -14  188.75   10.74
  11  12 -14  177.03   14.14
 -11 -12  14  207.71   14.17
  11  13  -1  -29.56   10.13
 -11 -13   1  -26.85   10.15
  11  13  -2  183.98   11.55
 -11 -13   2  162.07   11.98
 -11 -13   3   71.25   10.20
  11  13  -3   58.02   11.37
 -11 -13   4   87.12   11.33
 -11  13   4  107.76    3.96
  11  13  -4   79.18   10.36
 -11  13   5   23.11    3.91
 -11 -13   5    8.80   10.78
  11  13  -5   52.56   10.89
  11  13  -6   17.15   10.43
 -11  13   6    2.20    4.36
 -11 -13   6  -20.39   11.11
 -11  13   7    1.33    4.69
  11  13  -7   -4.11   10.19
 -11 -13   7   34.26   11.06
 -11 -13   8   -8.79   10.75
 -11  13   8    6.74    5.30
  11  13  -8    4.95   10.91
  11  13  -9    3.89   10.30
 -11 -13   9  -16.81   11.09
  11  13 -10   37.44   12.51
 -11 -13  10  105.07   12.39
  11 -13 -11  -11.15   10.03
 -11  13  11   18.74    7.91
 -11 -13  11   19.24   10.99
  11  13 -11    1.24   11.23
  11 -13 -12   41.13   10.19
  11  13 -12   39.31   12.13
 -11  13  12   48.47    8.24
  11  14  -1   12.36   11.16
 -11 -14   1   23.92   11.16
 -11 -14   2   16.42   11.20
  11  14  -2    2.44   10.36
 -11 -14   3   13.59   10.30
  11  14  -3    6.00   11.18
  11  14  -4   45.46   11.41
 -11 -14   4    3.40   10.48
 -11  14   4   21.44    3.40
 -11 -14   5   17.11   11.54
 -11  14   5   44.16    4.40
  11  14  -5   44.67   10.32
 -11 -14   6   18.37   12.06
 -11  14   6   21.17    4.78
  11  14  -6   13.00   10.76
  11  14  -7   94.48   12.21
 -11  14   7   25.97    4.96
 -11 -14   7  -17.71   11.70
 -11 -14   8   -1.79   11.21
 -11  14   8    0.30    5.23
  11  14  -8  -19.02   11.10
  10   0  -1    3.50    5.66
 -10   0   1   -8.39    7.23
 -10   0   1    9.06    3.91
  10   0  -1    8.66    4.84
  10   0  -2   -0.77    4.34
  10   0  -2   10.54    7.63
 -10   0   2    8.76    4.82
 -10   0   2   11.32    7.06
 -10   0   3   10.76    7.47
 -10   0   3   -0.25    4.44
  10   0  -3   -5.27    5.43
 -10   0   4  504.44    7.48
 -10   0   4  524.05   10.47
  10   0  -4  514.99    7.81
 -10   0   5  -14.41    5.10
  10   0  -5    0.45    6.27
 -10   0   5   -7.60    6.73
 -10   0   6  246.91    6.80
  10   0  -6  210.62    7.80
 -10   0   6  221.78    9.02
 -10   0   7   13.86    7.37
  10   0  -7    9.41    6.04
 -10   0   7   21.91    6.70
 -10   0   8  131.36    6.83
 -10   0   8  129.97    8.20
 -10   0   9   -1.00    6.27
 -10   0   9  -15.60    8.23
 -10   0  10   80.94    7.45
 -10   0  10   85.22    7.53
 -10   0  11    9.71    8.18
 -10   0  11   -0.78    7.60
 -10   0  12    2.40    6.76
 -10   0  12   -3.24    7.77
 -10   0  13  -19.05    8.07
 -10   0  13   31.60    7.68
 -10   0  14   46.41    8.28
 -10   0  14   65.28    6.56
 -10   0  15  -26.06    8.71
 -10   0  15   15.60    5.90
 -10   0  16   14.17    5.90
 -10   0  16   17.36    9.48
 -10   0  17    0.29    8.85
 -10   0  17  -16.80    6.77
 -10   0  18   73.45   10.75
 -10   0  18   77.91    6.38
 -10   0  19  -14.85    9.80
 -10   0  20   71.15   11.29
 -10   0  21   46.30   11.45
 -10   0  22  -18.89   11.46
 -10   0  23  -32.40   12.15
 -10   0  24   37.91   12.75
  10  -1  -1   49.36    7.52
 -10  -1   1   32.21    7.93
 -10  -1   1   37.04    4.83
 -10   1   1   52.08    4.21
  10   1  -1   64.51    5.26
  10  -1  -1   48.78    4.43
 -10   1   2   57.33    4.27
  10  -1  -2   69.99    4.71
 -10  -1   2   85.47    5.20
  10  -1  -2   62.76    8.09
  10   1  -2   72.29    5.51
 -10  -1   2   70.95    7.92
  10   1  -3    5.17    5.06
  10  -1  -3   -6.39    7.41
 -10   1   3   13.86    4.62
 -10  -1   3  -11.44    7.42
 -10  -1   3    2.89    4.74
  10  -1  -3    5.87    4.74
 -10  -1   4   58.02    5.47
 -10   1   4   68.91    4.46
  10  -1  -4   51.60    7.55
  10   1  -4   51.47    5.62
 -10  -1   4   49.79    7.72
  10  -1  -4   56.71    5.64
 -10  -1   5  361.89    9.33
  10  -1  -5  342.17    9.59
 -10  -1   5  355.33    7.37
 -10   1   5  346.75    6.28
  10   1  -5  316.54    8.20
 -10  -1   6   17.31    7.18
  10   1  -6    3.07    6.08
 -10  -1   6   -0.04    5.92
 -10   1   6   -0.73    5.67
 -10  -1   7    6.39    6.20
 -10   1   7   -2.87    5.13
 -10  -1   7   11.02    7.43
  10   1  -7   19.48    7.60
  10   1  -8   36.12    7.03
 -10   1   8   45.85    7.22
 -10  -1   8   16.74    6.54
 -10   1   8   33.00    5.90
 -10  -1   8    0.66    7.26
  10   1  -9   -6.92    7.23
 -10  -1   9  -20.66    7.20
 -10   1   9   -3.09    5.95
 -10   1   9    6.97    7.11
 -10  -1   9  -21.73    7.22
 -10   1  10   24.86    6.90
 -10  -1  10   40.85    7.65
 -10  -1  10   45.56    7.48
 -10   1  10   23.46    7.40
 -10  -1  11   13.46    7.81
 -10   1  11   -5.95    7.08
 -10  -1  11   -0.26    7.03
 -10  -1  12  328.44   10.38
 -10   1  12  347.19    9.97
 -10  -1  12  352.82    9.22
 -10  -1  13  110.91    9.02
 -10   1  13   83.06    8.89
 -10  -1  13   93.49    7.28
 -10  -1  14   21.63    8.68
 -10   1  14   17.45    8.61
 -10  -1  14   18.80    6.61
 -10   1  15  130.56    9.67
 -10  -1  15   88.33    9.94
 -10  -1  15  112.00    6.98
 -10   1  16   11.71    8.25
 -10  -1  16   34.99    9.39
 -10  -1  16    5.80    6.15
 -10  -1  17   -0.17    6.62
 -10  -1  17    1.48    9.65
 -10   1  17   32.19    9.68
 -10  -1  18   23.53    9.83
 -10   1  18   -5.53    9.72
 -10  -1  18   -3.53    6.78
 -10   1  19    7.63   10.58
 -10  -1  19   21.42   10.34
 -10  -1  19   35.86    7.25
 -10  -1  20  203.86    8.32
 -10   1  20  115.46   12.18
 -10  -1  20  189.76   12.46
 -10  -1  21  141.95   11.96
 -10  -1  21  130.99    7.20
 -10   1  21   84.08   12.23
 -10  -1  22  129.68   11.90
 -10   1  22   89.98   12.25
 -10  -1  23   20.69   11.76
 -10   1  23  -40.67   11.66
 -10  -1  24   -2.51   12.00
 -10   1  24   14.41   11.47
  10  -2  -1    8.88    3.76
 -10  -2   1   15.71    7.67
  10   2  -1   -9.90    5.36
  10  -2  -1   -7.69    7.46
 -10  -2   1    5.37    5.04
 -10   2   1   -4.38    2.89
 -10  -2   2   34.93    5.47
 -10  -2   2   39.46    7.87
 -10   2   2   39.85    3.26
  10   2  -2   35.18    5.60
  10  -2  -2   30.52    7.56
  10   2  -3   22.32    5.99
 -10   2   3   23.25    4.02
 -10  -2   3   -3.88    6.70
 -10  -2   3   30.34    7.65
  10  -2  -3    6.30    6.87
  10   2  -4    6.34    6.22
 -10  -2   4   14.00    6.17
  10  -2  -4   -1.87    7.21
 -10   2   4  -17.21    4.53
 -10  -2   4   -8.34    7.29
  10  -2  -5  311.27    9.59
  10   2  -5  353.88    8.36
 -10   2   5  367.72    6.56
 -10  -2   5  359.90    9.63
 -10  -2   5  353.30    8.21
  10  -2  -6  451.25   10.04
 -10  -2   6  428.76    8.45
  10   2  -6  396.24    8.98
 -10  -2   6  416.14    8.81
 -10   2   6  425.67    6.67
  10   2  -7  151.41    7.70
 -10   2   7  136.81    5.78
 -10  -2   7  178.64    8.61
  10  -2  -7  144.64    8.43
 -10  -2   7  165.10    7.80
 -10  -2   8  223.60    9.08
  10  -2  -8  214.69    8.74
  10   2  -8  240.31    8.71
 -10   2   8  254.19    7.50
 -10  -2   8  235.95    8.32
 -10  -2   9  934.93   12.40
 -10   2   9  957.11   11.23
  10   2  -9  866.95   12.40
 -10  -2   9  888.96   13.10
 -10   2  10   16.57    6.53
 -10  -2  10   10.50    7.56
 -10  -2  10    4.94    7.21
  10   2 -10   12.67    7.44
 -10   2  11  297.84    9.25
 -10  -2  11  279.07    9.45
  10   2 -11  257.25    9.51
 -10  -2  11  245.06    9.77
 -10  -2  12   71.21    8.97
 -10  -2  12   76.97    7.56
 -10   2  12   48.70    7.36
 -10  -2  13   50.84    8.65
 -10   2  13   82.21    8.45
 -10  -2  13   52.85    8.09
 -10  -2  14   12.75    9.11
 -10  -2  14   -6.63    6.72
 -10   2  14   11.48    8.54
 -10  -2  15  126.71    7.57
 -10   2  15  127.79   10.55
 -10  -2  15   93.97   10.10
 -10  -2  16  147.49    8.40
 -10  -2  16  132.76   10.47
 -10   2  16  128.29   10.16
 -10   2  17   10.57    9.34
 -10  -2  17   -4.75    9.55
 -10  -2  17   -6.10    6.30
 -10   2  18  103.65   10.58
 -10  -2  18   49.69    7.05
 -10  -2  18   61.49    9.71
 -10  -2  19   12.75    7.27
 -10   2  19   20.56   10.51
 -10  -2  19   34.17   10.59
 -10  -2  20    8.31    7.80
 -10  -2  20   15.43   11.08
 -10   2  20   25.56   10.31
 -10   2  21   13.27   11.73
 -10  -2  21   23.19   10.15
 -10  -2  21   38.55    6.88
 -10  -2  22    6.38   10.01
 -10  -2  22  -13.12    6.20
 -10   2  22  -11.56   10.06
 -10  -2  23   -1.36    6.72
 -10   2  23  -12.85   12.16
 -10  -2  23   14.09   10.11
 -10  -2  24   24.33   11.69
 -10   2  24   38.91   13.65
  10   3  -1  151.09    7.20
 -10   3   1  193.77    2.94
  10  -3  -1  182.29    8.16
 -10  -3   1  203.39    7.17
 -10  -3   1  176.09    8.69
  10   3  -2  140.09    7.24
  10  -3  -2  120.89    7.76
 -10  -3   2  125.49    6.82
 -10  -3   2  120.52    8.36
 -10   3   2  153.22    3.13
  10  -3  -3  138.25    8.37
 -10  -3   3  184.66    8.71
 -10   3   3  185.95    3.70
  10   3  -3  206.21    7.54
 -10  -3   3  184.15    7.35
 -10  -3   4   -3.38    7.21
  10  -3  -4    5.32    6.77
 -10  -3   4   18.61    6.38
 -10   3   4   -2.85    3.38
  10   3  -4  -23.34    7.15
 -10  -3   5  184.77    8.47
 -10  -3   5  180.02    7.88
  10   3  -5  187.56    8.07
 -10   3   5  196.08    5.10
  10  -3  -5  192.82    8.18
  10  -3  -6   14.83    6.88
  10   3  -6   11.22    7.29
 -10   3   6   13.18    4.80
 -10  -3   6    8.12    7.33
 -10  -3   6   37.84    6.83
  10  -3  -7  192.99    8.57
 -10  -3   7  179.92    8.49
  10   3  -7  133.05    8.28
 -10   3   7  159.14    5.41
 -10  -3   7  160.51    8.11
 -10   3   8  184.90    6.82
  10   3  -8  214.42    8.38
  10  -3  -8  174.85    8.53
 -10  -3   8  172.57    8.90
 -10  -3   8  162.74    8.44
  10   3  -9    5.62    7.57
 -10  -3   9  -14.18    7.32
  10  -3  -9    6.95    7.15
 -10  -3   9   -0.93    7.76
 -10   3   9  -11.84    5.74
 -10  -3  10   40.72    8.18
 -10   3  10   69.75    6.53
 -10  -3  10   64.72    8.46
  10   3 -10   58.55    8.60
  10  -3 -10   53.02    7.26
 -10  -3  11  161.39    9.24
  10   3 -11  146.27    9.64
 -10   3  11  154.45    7.67
 -10  -3  11  150.54    9.20
 -10   3  12   -9.61    6.98
  10   3 -12   23.43    8.23
 -10  -3  12    3.95    8.13
 -10  -3  12    6.79    8.04
 -10  -3  13   16.38    7.57
 -10   3  13   27.35    7.92
 -10  -3  13   27.19    8.70
 -10  -3  14   -2.86    7.40
 -10   3  14   -2.52    9.29
 -10  -3  14   23.91    9.74
 -10   3  15   77.56    9.28
 -10  -3  15   84.54    9.73
 -10  -3  15   40.06    7.56
 -10   3  16  127.11   10.21
 -10  -3  16  110.15    7.70
 -10  -3  16  128.51   10.12
 -10   3  17  637.71   14.15
 -10  -3  17  606.40   11.66
 -10  -3  17  590.12   14.12
 -10   3  18   50.22   10.29
 -10  -3  18    9.52    9.49
 -10  -3  18   19.27    7.77
 -10  -3  19   79.94    9.86
 -10   3  19   71.60   10.52
 -10  -3  19   65.46    7.93
 -10  -3  20   40.95    8.30
 -10   3  20   49.60   11.44
 -10  -3  20   55.10   10.21
 -10  -3  21   24.80    7.66
 -10  -3  21  -14.55   10.58
 -10   3  21  -10.67   10.14
 -10   3  22   13.03   11.29
 -10  -3  22   -3.22   10.46
 -10   3  22    1.25   11.14
 -10  -3  22    1.04    7.66
 -10   3  23   31.63   12.09
 -10  -3  23  -20.40   10.70
 -10   3  23  -28.60   12.04
 -10  -3  23   10.93    7.17
  10   4  -1  364.14    8.91
 -10  -4   1  301.16    9.56
 -10  -4   1  360.27    8.83
  10  -4  -1  380.94    9.74
 -10  -4   2   28.12    7.43
  10  -4  -2   11.97    7.54
 -10  -4   2   31.16    6.95
 -10   4   2   23.92    1.88
 -10   4   2   25.50    1.87
  10   4  -2   49.02    7.18
  10   4  -3  137.29    8.12
 -10  -4   3  213.49    8.60
  10  -4  -3  130.44    8.04
 -10   4   3  186.85    3.51
 -10  -4   3  205.62    8.03
 -10   4   3  186.69    3.46
 -10  -4   4   96.07    7.51
  10  -4  -4  118.09    8.03
 -10  -4   4  107.93    8.31
 -10   4   4  114.08    3.54
  10   4  -4  120.12    7.31
  10  -4  -5  -14.91    7.46
  10   4  -5   10.97    7.93
 -10   4   5   -2.27    3.77
 -10  -4   5   34.78    7.31
 -10  -4   5    5.31    7.44
  10   4  -6  122.41    7.62
 -10  -4   6  121.51    8.07
  10  -4  -6  136.35    8.39
 -10  -4   6  167.77    7.94
 -10   4   6  141.69    4.89
  10   4  -7 1344.62   14.36
 -10  -4   7 1315.43   16.83
 -10   4   7 1402.18   11.95
 -10  -4   7 1464.90   14.75
  10  -4  -7 1396.07   14.32
 -10  -4   8    6.76    5.43
 -10  -4   8   30.39    6.01
 -10   4   8   12.12    5.68
  10   4  -8   11.42    8.01
  10  -4  -8   26.20    7.60
 -10  -4   9   56.29    8.36
 -10  -4   9   71.61    8.85
 -10   4   9   60.50    5.77
  10   4  -9   72.83    8.60
  10  -4  -9   73.10    7.37
  10   4 -10  140.72    9.28
 -10  -4  10  147.73    9.19
  10  -4 -10  139.87    7.73
 -10   4  10  153.44    7.92
 -10  -4  10  181.55    9.91
  10  -4 -11   41.61    8.15
 -10  -4  11   41.62    8.71
  10   4 -11   -7.52    8.93
 -10   4  11   65.93    6.96
 -10  -4  11   26.45    8.98
 -10   4  12   20.32    7.07
 -10  -4  12   14.24    8.61
  10   4 -12   26.52    9.08
 -10  -4  12   25.97    9.11
  10   4 -13   46.55   10.09
 -10  -4  13   61.83    8.11
 -10   4  13   61.66    8.56
 -10  -4  13   96.00    8.95
 -10  -4  14   87.67    9.11
 -10  -4  14   73.73    8.70
 -10   4  14   94.65    9.17
 -10  -4  15  195.63   10.01
 -10  -4  15  185.80   10.66
 -10   4  15  255.20   10.78
 -10  -4  16   -5.15    9.42
 -10  -4  16  -16.37    7.32
 -10   4  16  -27.36    9.23
 -10  -4  17   15.25    8.94
 -10  -4  17    0.97    7.46
 -10   4  17   17.54    9.46
 -10  -4  18  108.97    9.40
 -10  -4  18   91.76   10.60
 -10   4  18  124.29   10.65
 -10   4  18  124.01   11.13
 -10   4  19   56.07    9.95
 -10   4  19   53.36   10.48
 -10  -4  19   18.41   10.31
 -10  -4  19   33.15    8.30
 -10  -4  20   62.49   10.78
 -10   4  20  -12.21   10.90
 -10   4  20   19.21   12.13
 -10  -4  20   20.23    7.76
 -10  -4  21    8.43    8.16
 -10   4  21  -13.62   11.06
 -10  -4  21  -17.91   10.98
 -10   4  21    5.63   10.47
 -10   4  22   14.83   10.88
 -10   4  22   11.15   10.58
 -10  -4  22   34.90   10.60
 -10  -4  22   17.31    8.00
 -10  -4  23  -31.36   11.33
 -10   4  23   13.10   10.51
 -10   4  23    1.59   11.84
 -10  -5   1  528.91   10.28
  10  -5  -1  526.67    9.56
  10   5  -1  563.40   10.45
 -10  -5   1  469.61   10.89
 -10  -5   2  161.01    8.18
  10   5  -2  140.71    8.02
 -10  -5   2  171.06    8.55
  10  -5  -2  170.07    6.71
  10   5  -3  238.08    8.53
 -10   5   3  244.25    3.12
 -10   5   3  263.02    3.37
 -10  -5   3  246.21    9.50
 -10  -5   3  287.71    8.70
  10  -5  -3  243.10    9.18
  10   5  -4  450.52   10.07
 -10   5   4  426.44    4.77
 -10   5   4  422.09    5.03
 -10  -5   4  438.87    9.72
  10  -5  -4  393.72   10.24
  10  -5  -5  356.47    9.76
  10   5  -5  306.80    9.42
 -10   5   5  298.41    5.24
 -10   5   5  316.46    4.90
 -10  -5   5  332.13    9.39
  10  -5  -6   16.45    7.30
  10   5  -6   -1.11    7.67
 -10   5   6    1.49    3.77
 -10  -5   6   10.11    7.87
  10  -5  -7   39.57    8.61
 -10  -5   7   29.89    8.15
 -10   5   7   33.31    4.65
  10   5  -7   31.40    7.60
  10   5  -8   42.10    8.39
  10  -5  -8   68.92    7.92
 -10   5   8   42.39    5.95
 -10  -5   8   73.58    8.61
 -10   5   8   61.89    5.83
 -10   5   9   25.68    6.80
  10  -5  -9    5.21    7.02
  10   5  -9    7.31    7.86
 -10   5   9   17.26    6.35
 -10  -5   9  -15.71    8.34
  10   5 -10  337.25   11.02
 -10   5  10  345.52    8.18
  10  -5 -10  406.95    9.28
 -10  -5  10  411.11   10.64
 -10   5  10  328.78    7.98
  10   5 -11  133.85    9.06
 -10   5  11  112.25    8.40
 -10  -5  11  120.37    9.56
 -10   5  11  132.04    7.24
  10  -5 -11  128.94    7.48
 -10  -5  12   27.12    9.11
  10   5 -12   46.58    9.03
 -10   5  12   17.22    7.92
 -10   5  12   32.09    7.94
  10  -5 -12   35.55    7.30
  10   5 -13   99.95    9.78
  10  -5 -13  132.11    7.83
 -10   5  13  136.00    8.09
 -10  -5  13  151.23    9.63
 -10   5  13  152.55    8.80
  10   5 -14  -10.71    6.49
 -10   5  14   -3.42    7.71
 -10  -5  14   17.11    8.98
 -10   5  14   14.74    7.71
 -10   5  15    8.16    8.38
 -10   5  15   -4.25    8.16
 -10  -5  15   -1.41    9.28
 -10  -5  16  156.29    8.76
 -10   5  16   96.12    9.86
 -10   5  16  139.27   10.01
 -10  -5  17   58.00    7.66
 -10   5  17   91.09   10.12
 -10   5  17   75.05    9.96
 -10   5  18  172.83   11.49
 -10   5  18  166.57   10.75
 -10  -5  18  156.85    9.38
 -10  -5  18  170.86   11.68
 -10   5  19   15.99   10.48
 -10  -5  19    1.67    9.58
 -10  -5  19   34.48   10.14
 -10   5  19   27.53    9.99
 -10   5  20   81.15   11.87
 -10  -5  20  111.17    9.97
 -10  -5  20   94.30   10.59
 -10   5  20  103.17   11.20
 -10   5  21  139.16   11.19
 -10   5  21  -15.62   10.70
 -10  -5  21   39.23   11.49
 -10  -5  21    4.60    7.91
 -10  -5  22    8.80    7.87
 -10  -5  22  -12.71   11.82
 -10   5  22   24.86   12.22
 -10   5  22    5.66   11.77
 -10  -5  23    5.82   11.57
 -10   5  23   11.24   10.61
  10   6  -1  439.42   10.33
 -10  -6   1  454.26   10.00
  10   6  -2  221.25    9.07
 -10  -6   2  238.09    8.71
 -10   6   3  121.28    2.20
  10   6  -3  118.56    8.54
  10  -6  -3  143.92    8.99
 -10   6   3  116.88    2.28
 -10  -6   3  132.69    8.52
 -10   6   4    7.70    2.71
  10   6  -4  -12.51    7.20
  10  -6  -4   26.54    8.30
 -10   6   4    0.41    2.77
 -10  -6   4   -3.39    7.73
 -10  -6   5  255.69    9.24
  10  -6  -5  268.40    9.98
 -10   6   5  254.13    4.71
 -10   6   5  224.61    4.69
  10   6  -5  216.25    9.53
  10  -6  -6  348.21   10.48
  10   6  -6  344.60   10.31
 -10   6   6  344.98    6.20
 -10  -6   6  345.94   10.32
  10  -6  -7  224.37    9.38
  10   6  -7  199.31    9.66
 -10   6   7  203.54    5.74
 -10  -6   7  183.87    8.79
 -10  -6   8    4.77    7.70
  10  -6  -8    6.82    7.64
 -10   6   8    9.93    5.29
 -10   6   8   11.88    5.67
 -10   6   9   10.62    6.10
 -10  -6   9    9.47    7.62
 -10   6   9   12.34    5.31
  10   6  -9  -18.71    8.10
  10  -6  -9   36.40    7.33
  10  -6 -10  121.10    8.12
 -10  -6  10  112.51    9.34
 -10   6  10   92.53    6.55
 -10   6  10  110.60    6.54
  10   6 -10  127.62    9.16
 -10   6  11  188.10    7.25
 -10   6  11  169.13    7.42
  10   6 -11  187.23    9.66
 -10  -6  11  156.24    9.97
  10  -6 -11  155.59    8.33
 -10  -6  12   52.69    9.30
 -10   6  12   36.70    7.85
  10  -6 -12   45.55    7.33
  10   6 -12   53.38    8.93
 -10   6  12   45.41    6.96
  10   6 -13    7.82    9.18
 -10  -6  13    7.10    9.08
  10  -6 -13   18.19    7.01
 -10   6  13  -23.67    7.08
 -10   6  13   -7.12    8.18
 -10   6  14   47.62    8.31
 -10  -6  14   59.53    7.26
 -10   6  14   53.90    7.69
  10  -6 -14   43.20    6.70
  10   6 -14   22.33    9.76
 -10  -6  15   34.32    9.29
 -10   6  15    2.08    8.44
  10   6 -15   20.14    9.18
 -10   6  15   16.02    7.97
 -10  -6  16   30.55    9.83
 -10   6  16   57.22    9.18
 -10   6  16   13.21    8.73
 -10  -6  17   -0.54   10.09
 -10   6  17   -1.30    8.84
 -10   6  17  -18.41    8.90
 -10   6  18   44.22    9.72
 -10  -6  18   48.62   10.58
 -10   6  18   19.16    8.62
 -10   6  19   36.50   10.19
 -10   6  19    6.57   10.75
 -10  -6  19   -7.89   10.53
 -10   6  20   12.03   10.73
 -10  -6  20    4.47   10.64
 -10   6  20    6.24   11.10
 -10   6  21   13.14   10.45
 -10  -6  21  -13.01   11.73
 -10   6  21    5.33   10.70
 -10  -6  21   13.67    9.50
 -10   6  22   14.02   11.34
 -10   6  22    3.05   11.71
 -10  -6  22    0.20    8.32
 -10  -6  22  -10.25   12.13
 -10  -7   1   -7.26    7.79
  10   7  -1   -7.41    8.18
  10   7  -2  264.22    9.31
 -10  -7   2  237.89    9.85
 -10   7   3    2.68    1.72
  10   7  -3   34.61    8.47
 -10  -7   3    2.14    8.17
 -10   7   3   -0.90    1.54
 -10   7   4   22.99    2.88
  10   7  -4   25.06    7.65
 -10   7   4   34.10    2.74
 -10  -7   4   18.25    7.92
 -10   7   5   56.22    3.64
 -10   7   5   56.15    3.92
 -10  -7   5   42.00    7.83
  10   7  -5   30.26    7.87
 -10   7   6   50.61    4.58
 -10  -7   6   48.95    8.20
 -10   7   6   58.77    4.11
  10  -7  -6   79.25    9.04
  10   7  -6   68.13    8.22
  10   7  -7   16.15    8.53
 -10   7   7   19.54    4.65
  10  -7  -7   13.43    8.00
 -10  -7   7   12.29    8.43
  10  -7  -8   75.86    7.86
  10   7  -8   68.78    8.88
 -10  -7   8   57.57    8.47
 -10   7   8   43.40    5.46
 -10   7   8   48.54    5.62
  10   7  -9  138.02    9.75
 -10  -7   9  147.26    9.85
  10  -7  -9  156.75    8.47
 -10   7   9  171.57    6.74
 -10   7   9  153.48    6.99
  10  -7 -10   28.99    7.27
 -10   7  10   30.62    5.94
  10   7 -10   49.38    9.11
 -10   7  10   45.25    5.97
 -10  -7  10   52.20    9.25
  10  -7 -11  109.35    7.42
 -10  -7  11  117.19    9.85
 -10   7  11  127.67    7.65
 -10   7  11  113.01    7.46
  10   7 -11  119.58    9.65
 -10   7  12    0.81    7.77
  10   7 -12   13.70    8.99
 -10   7  12    3.36    6.78
  10  -7 -12   -4.86    6.32
 -10  -7  12   46.43    9.41
 -10  -7  13   78.21    7.87
 -10   7  13   61.08    8.48
  10   7 -13   28.22    9.31
 -10   7  13   47.06    8.47
  10  -7 -13   62.09    7.29
 -10  -7  14   21.01   10.33
  10   7 -14    1.11    9.80
  10  -7 -14   42.82    7.23
 -10   7  14   48.40    7.72
 -10   7  14   39.15    8.64
  10   7 -15   -0.05    9.80
 -10   7  15   10.17    8.03
 -10  -7  15   -2.45    9.53
 -10   7  15    5.30    8.79
  10  -7 -15    5.43    6.67
 -10  -7  16    5.12   10.07
  10   7 -16   -9.04   10.15
 -10   7  16    3.76    8.49
 -10   7  16   19.94    8.73
 -10   7  17   11.57    8.68
 -10   7  17    3.10    9.13
 -10  -7  17    7.15   10.38
 -10  -7  18   22.03   11.03
 -10   7  18   -3.92    8.46
 -10   7  18   -1.46    9.23
 -10   7  19   76.21   10.67
 -10   7  19   74.09   10.85
 -10  -7  19   47.29    8.74
 -10  -7  20    1.37   11.27
 -10   7  20   13.04   10.84
 -10   7  20   -0.47   10.11
 -10   7  21   11.36   10.76
 -10  -7  21   -3.89   12.14
 -10   7  21   14.72   12.15
 -10  -8   1   11.56    7.70
  10   8  -1    5.41    7.79
  10   8  -2   86.49    8.67
 -10  -8   2   73.15    8.56
  10   8  -3   -2.40    5.60
 -10  -8   3   -1.44    7.65
 -10   8   3    2.28    1.72
 -10   8   3    0.62    1.94
 -10  -8   4   67.29    6.43
  10   8  -4   49.17    8.30
 -10   8   4   74.15    3.32
 -10   8   4   79.43    3.11
 -10  -8   5  240.33    9.89
 -10   8   5  217.48    4.94
 -10   8   5  219.38    4.54
  10   8  -5  200.99    9.48
 -10   8   6  -12.84    3.97
 -10   8   6    0.68    4.12
  10   8  -6    4.42    7.92
 -10  -8   6   22.36    8.19
 -10  -8   7  263.22   10.42
  10   8  -7  308.86   10.65
  10   8  -8   14.71    8.49
  10  -8  -8    4.70    8.63
 -10  -8   8   22.19    8.95
 -10   8   9   82.35    5.31
 -10  -8   9   88.31    9.57
  10   8  -9   66.74    9.57
  10  -8  -9   98.95    7.87
  10  -8 -10   -1.68    7.14
  10   8 -10   -1.56    9.28
 -10  -8  10  -15.04    7.01
 -10   8  10   20.64    6.79
 -10  -8  11  170.62   10.01
 -10   8  11  195.19    8.23
  10  -8 -11  166.12    9.11
  10   8 -11  174.83   10.51
 -10   8  12   -0.66    6.59
  10  -8 -12   -3.59    7.64
  10   8 -12   11.73    8.97
 -10  -8  12  -28.08    8.47
 -10  -8  13   50.72   10.71
  10   8 -13   65.02    7.47
 -10   8  13   47.37    8.49
  10  -8 -13   47.79    7.62
 -10  -8  14  -10.02   10.09
  10   8 -14   -7.22   10.26
  10  -8 -14    3.99    6.67
 -10   8  14  -10.33    7.67
  10   8 -15  122.10   11.28
  10  -8 -15  146.87    8.05
 -10   8  15   97.72    8.88
 -10  -8  15  116.54   11.69
  10   8 -16    8.49   10.33
 -10   8  16   29.12    9.33
 -10  -8  16  -16.89   10.14
  10  -8 -16    4.28    5.91
 -10  -8  17   23.22   10.28
  10   8 -17   35.97   11.15
 -10   8  17   13.53    8.53
 -10   8  18    0.52    9.06
 -10   8  18    0.12    9.55
 -10  -8  18   -5.94   10.51
 -10   8  19   16.00   10.06
 -10  -8  19  -30.34   11.00
 -10   8  19   -1.04   10.03
 -10   8  20  -12.23   10.20
 -10  -8  20   22.08   11.72
 -10   8  20   20.14   10.71
 -10  -9   1   29.00    8.67
  10   9  -1    7.05    8.41
  10   9  -2    7.19    8.23
 -10  -9   2   18.98    8.39
  10   9  -3  134.67    9.71
 -10  -9   3  172.88   10.00
 -10   9   3  149.46    3.23
 -10   9   3  149.05    2.93
 -10   9   4   10.79    3.26
 -10   9   4   22.85    2.96
  10   9  -4   24.38    8.26
 -10  -9   4   -4.31    8.68
 -10   9   5  368.72    5.70
  10   9  -5  351.48    9.72
 -10  -9   5  343.15   11.34
 -10   9   6   28.54    4.21
 -10  -9   6   80.88    9.38
  10   9  -6   19.35    6.71
  10   9  -7   18.61    8.44
 -10  -9   7    8.60    8.36
  10   9  -8   61.35    9.05
 -10  -9   8   29.87    9.14
  10  -9  -9  -20.28    8.03
 -10   9   9    6.23    5.97
 -10  -9   9    5.47    9.01
  10   9  -9  -18.81    8.84
 -10   9  10  -14.81    6.19
  10  -9 -10   -7.32    7.57
 -10  -9  10   26.06    8.69
  10   9 -10   27.69    9.06
 -10   9  11   66.21    7.34
 -10  -9  11   89.74    9.67
  10   9 -11   65.98    7.71
  10  -9 -11   61.02    7.81
  10  -9 -12   50.73    7.12
  10   9 -12   59.76   10.19
 -10  -9  12   33.93   10.79
 -10   9  12   41.23    7.93
  10   9 -13   60.01   10.37
 -10   9  13   34.49    7.38
 -10  -9  13   78.82   10.99
  10  -9 -13   83.23    7.05
  10  -9 -14    8.89    7.45
 -10   9  14   45.91    8.57
 -10  -9  14  -20.69   10.19
  10   9 -14   -9.48   10.21
 -10   9  15   18.26    8.90
  10  -9 -15    6.40    7.47
  10   9 -15   27.21    7.72
 -10  -9  15    9.27   10.95
 -10  -9  16  -42.82   10.72
 -10   9  16    1.91    8.16
  10   9 -16   -8.69   10.53
  10  -9 -16   -4.43    6.05
  10   9 -17   -1.08   10.08
  10  -9 -17   20.18    6.14
 -10  -9  17   -9.42   10.89
 -10   9  17    0.53    8.26
 -10  -9  18   -3.08   10.65
 -10   9  18  -11.38    9.65
 -10  -9  19   14.27   11.99
 -10   9  19   69.54   10.47
 -10 -10   1   37.62    8.48
  10  10  -1   21.91    9.00
 -10 -10   2  185.35    9.94
  10  10  -2  126.89    9.54
  10  10  -3   44.88    8.98
 -10 -10   3   54.13    9.29
 -10  10   3   35.55    2.68
 -10  10   4  105.11    3.89
 -10 -10   4   85.39    9.39
  10  10  -4   86.94    9.58
 -10 -10   5   37.33    9.32
 -10  10   5   32.01    4.01
  10  10  -5   45.57    9.24
 -10 -10   6   22.57    9.04
  10  10  -6   40.39    9.25
 -10  10   6   42.64    4.56
  10  10  -7    3.36    8.92
 -10 -10   7   32.30    9.36
 -10 -10   8    7.92    9.31
  10  10  -8   11.30    9.47
 -10 -10   9   21.80    9.42
 -10  10   9   29.03    6.38
  10  10  -9    4.29    9.73
  10  10 -10  318.93   12.68
 -10  10  10  362.68    9.35
 -10 -10  10  391.59   12.56
  10 -10 -10  331.49   10.41
  10  10 -11   -3.18    9.51
 -10  10  11    7.49    7.04
  10 -10 -11   12.86    8.57
 -10 -10  11  -14.09    9.17
 -10 -10  12  121.01   11.65
 -10  10  12  127.73    8.73
  10  10 -12   86.95   10.91
  10 -10 -12  102.51    8.01
 -10  10  13   19.53    7.20
  10  10 -13   22.78   10.75
  10 -10 -13   35.69    7.16
 -10 -10  13   45.95   11.14
 -10  10  14   14.05    8.97
  10  10 -14    6.30   10.59
 -10 -10  14   34.15   11.03
  10 -10 -14   -4.98    8.19
 -10  10  15   68.24    8.89
  10 -10 -15   16.99    6.92
 -10 -10  15   71.21   11.13
  10  10 -15   24.43   10.89
  10  10 -16   33.13   10.91
  10 -10 -16   11.33    6.64
 -10  10  16   23.47    9.16
 -10 -10  16   53.10   11.99
  10  10 -17   31.61   10.57
 -10  10  17    8.42    9.62
 -10 -10  17  -17.16   11.19
  10 -10 -17   10.11    5.87
 -10  10  18  -13.44    9.33
  10  10 -18    0.21   11.76
 -10 -10  18    4.27   12.12
  10  11  -1   59.31    8.71
 -10 -11   1   17.28    9.55
 -10 -11   2  -21.31    8.87
  10  11  -2  -19.62    9.29
 -10  11   2    4.17    2.34
 -10 -11   3  273.04   12.18
  10  11  -3  274.82   11.96
 -10  11   3  324.05    4.99
 -10 -11   4  -13.83    9.59
  10  11  -4  -14.08    6.70
 -10  11   4  -11.55    3.68
  10  11  -5    7.55    9.49
 -10  11   5   19.08    3.96
 -10 -11   5   10.05    9.15
 -10 -11   6    9.52    9.70
  10  11  -6  -15.70    9.55
 -10  11   6   -7.11    4.78
  10  11  -7    2.14    9.40
 -10 -11   7  -13.19    9.48
  10  11  -8   29.38    9.72
 -10 -11   8   11.48    9.28
  10  11  -9   10.97    9.06
 -10  11   9    1.34    6.32
 -10 -11   9    8.11    7.12
 -10  11  10   11.21    7.39
  10  11 -10   32.33   10.53
 -10 -11  10   54.84    9.97
 -10  11  11   58.57    7.45
 -10 -11  11   86.36   10.52
  10  11 -11   33.68   11.14
  10 -11 -11   31.39    8.59
 -10  11  12   80.46    9.12
  10 -11 -12   91.23    8.74
  10  11 -12   78.90   10.69
 -10 -11  12   27.43   10.53
  10  11 -13   19.66   11.22
 -10  11  13    9.91    9.14
  10 -11 -13   -3.36    8.28
 -10 -11  13   23.22   10.12
  10  11 -14   44.48   11.18
 -10 -11  14   -0.75   11.13
 -10  11  14    4.45    8.46
  10 -11 -14    9.34    8.33
 -10  11  15   44.72    9.80
  10 -11 -15   25.33    8.02
 -10 -11  15   27.66   10.63
  10  11 -15    1.64   10.82
 -10 -11  16  105.98   13.11
 -10  11  16  103.38    9.64
  10 -11 -16   99.56    8.22
  10  11 -16  175.72   13.21
 -10 -11  17    7.94   12.06
 -10  11  17   13.96   10.44
  10 -11 -17    3.59    6.41
  10  11 -17    4.79   10.96
 -10 -12   1   10.92   10.06
  10  12  -1  -12.04    9.57
  10  12  -2    4.90    9.79
 -10 -12   2   17.84    9.58
 -10  12   2   10.57    2.70
 -10 -12   3   88.26   11.44
 -10  12   3  111.30    4.10
  10  12  -3  117.91   10.65
 -10  12   4   15.80    3.78
 -10 -12   4    6.17   10.25
  10  12  -4   12.28    9.64
  10  12  -5  135.78   10.49
 -10  12   5  156.46    5.37
 -10 -12   5  150.80   11.42
  10  12  -6  -10.23   10.31
 -10  12   6    8.41    4.75
 -10 -12   6   14.96    9.52
  10  12  -7   84.23   10.99
 -10 -12   7   64.28   10.11
  10  12  -8  146.21   11.12
 -10 -12   8  157.81   11.52
 -10  12   9   11.66    6.49
  10  12  -9    6.17   10.50
 -10 -12   9  -14.46   10.16
  10  12 -10   99.36   11.68
 -10 -12  10  113.77   10.73
 -10  12  10  165.84    8.47
  10  12 -11   26.77    8.10
 -10  12  11   32.98    8.22
 -10 -12  11   11.10   10.06
 -10  12  12   27.13    7.93
 -10 -12  12   32.17   11.70
  10 -12 -12    7.53    8.03
  10  12 -12   19.60   10.84
 -10 -12  13   20.26   10.38
 -10  12  13    4.92    7.78
  10  12 -13   22.33   11.24
  10 -12 -13   12.44    9.10
 -10  12  14  -14.54    8.47
  10  12 -14   24.08   11.31
 -10 -12  14  -38.63   11.52
  10 -12 -14    5.69    9.24
 -10  12  15   -4.62    9.48
  10 -12 -15   30.14    8.16
  10  12 -15   30.80   12.15
 -10 -12  15  -33.92   11.05
  10  13  -1   94.80   11.00
 -10 -13   1   88.22   10.31
 -10  13   1   72.34    2.57
  10  13  -2  -11.07    9.36
 -10 -13   2    2.92   10.68
 -10  13   2    7.74    3.28
 -10 -13   3    1.80   10.06
  10  13  -3    1.67   10.32
 -10  13   3    5.97    3.66
 -10 -13   4    3.52    9.70
 -10  13   4    4.72    3.82
  10  13  -4  -21.74    9.32
  10  13  -5   11.54   10.26
 -10  13   5    1.80    4.40
 -10 -13   5   -2.56   10.29
 -10  13   6   68.34    5.57
  10  13  -6   59.74    8.36
 -10 -13   6   47.27   10.64
 -10 -13   7    8.30   10.47
  10  13  -7   27.05   10.52
  10  13  -8  107.14   11.03
 -10 -13   8   80.36   11.80
  10  13  -9   -9.29   10.63
 -10  13   9    8.77    6.73
 -10 -13   9  -20.18   10.82
 -10  13  10   -5.24    7.35
 -10 -13  10   21.27   11.03
  10  13 -10    5.44   10.94
 -10  13  11   13.58    7.88
 -10 -13  11    1.10   10.20
  10  13 -11    2.54   10.02
 -10  13  12   -4.65    8.46
  10  13 -12  -20.16   11.44
 -10 -13  12    8.22   11.33
 -10  13  13   -1.76    8.94
  10 -13 -13  -10.54    8.31
  10  13 -13   -8.54   10.74
 -10 -13  13   -6.07   11.54
 -10 -14   1   66.22   10.40
  10  14  -1   30.03   10.40
 -10  14   1   62.82    3.33
  10  14  -2   14.27    9.75
 -10 -14   2  -12.02   10.78
 -10  14   2   -3.11    3.79
 -10 -14   3  -25.95   10.41
  10  14  -3   -8.95   10.55
 -10  14   3    2.59    4.40
 -10 -14   4   12.52   10.17
 -10  14   4    4.23    4.46
  10  14  -4   11.51   10.87
 -10 -14   5  114.81   11.34
 -10  14   5  130.32    5.96
  10  14  -5  154.44   11.70
 -10  14   6  102.35    6.05
  10  14  -6   77.15   12.10
 -10 -14   6   99.49   10.66
  10  14  -7    9.87   10.11
 -10 -14   7    1.44   10.04
  10  14  -8   -9.95   11.48
 -10 -14   8   20.75   10.00
 -10  14   9   19.31    7.12
  10  14  -9   30.19   10.77
 -10 -14   9   28.10   11.01
  10  14 -10   -9.01   11.91
 -10  14  10   12.76    8.11
 -10 -14  10   25.08   11.22
 -10  14  11  -20.49    9.18
  10  15  -1   79.61   11.55
 -10 -15   1   69.96   12.04
 -10  15   1   72.50    3.71
 -10 -15   2   -7.13   11.01
  10  15  -2   -3.60   10.91
 -10  15   2    5.13    4.10
 -10  15   3   18.83    4.39
 -10 -15   3   24.64   11.51
  10  15  -3   14.56   11.96
 -10 -15   4   26.16   11.82
  10  15  -4   33.00   11.49
 -10  15   4   -4.43    4.61
 -10  15   5    5.71    5.07
  10  15  -5   -3.10   10.62
   9   0  -1  102.99    4.38
  -9   0   1  126.23    8.18
   9   0  -1  123.30    8.16
  -9   0   1  105.30    4.86
  -9   0   2   29.79    7.59
   9   0  -2  -11.66    7.31
   9   0  -2   -6.77    4.86
  -9   0   2   -5.90    4.66
   9   0  -3 1325.67   10.59
  -9   0   3 1322.19   10.09
  -9   0   3 1291.26   12.37
  -9   0   4    2.55    4.43
  -9   0   4  -10.97    6.53
   9   0  -4    7.98    5.00
  -9   0   5  312.20    8.40
  -9   0   5  282.98    6.65
   9   0  -5  288.82    6.74
   9   0  -6  -16.61    5.40
  -9   0   6   -9.16    7.28
  -9   0   6   -0.33    5.21
  -9   0   7   -1.80    5.51
   9   0  -7   34.56    5.90
  -9   0   7   34.29    7.15
  -9   0   8    3.21    6.19
  -9   0   8   -3.80    6.97
  -9   0   9  134.42    7.50
  -9   0   9  103.04    7.24
  -9   0  10   -8.17    6.90
  -9   0  10   -6.12    6.26
  -9   0  11   15.59    7.06
  -9   0  11   14.85    7.48
  -9   0  12    2.01    7.89
  -9   0  12   -6.83    6.13
  -9   0  13  747.06   12.84
  -9   0  13  682.49   10.87
  -9   0  14  -15.17    8.65
  -9   0  14   11.32    6.59
  -9   0  15   77.27    6.66
  -9   0  15   39.81    9.37
  -9   0  16    9.81    6.02
  -9   0  16   18.84    9.52
  -9   0  17   35.81   10.02
  -9   0  17   43.50    6.41
  -9   0  18  -27.27    9.76
  -9   0  18   10.29    5.05
  -9   0  19   10.63   10.13
  -9   0  20   12.46   10.33
  -9   0  21  -27.51   10.20
  -9   0  22    4.49   11.17
  -9   0  23   52.93   10.81
  -9   0  24   -3.40   11.62
   9  -1  -1    9.54    4.15
  -9  -1   1    7.59    4.42
  -9  -1   1   10.41    5.34
   9  -1  -1   22.63    5.41
  -9   1   1    9.98    3.86
   9   1  -1    9.95    4.56
  -9  -1   2   15.97    5.50
   9   1  -2   29.13    4.88
  -9   1   2   12.46    4.24
   9  -1  -2   10.50    7.59
   9  -1  -2   35.81    4.67
  -9  -1   2   21.10    7.77
  -9   1   3  102.12    4.72
   9   1  -3   94.18    5.57
   9  -1  -3  104.51    5.07
  -9  -1   3  102.91    5.37
  -9  -1   3  108.38    8.11
   9  -1  -3   71.71    7.66
  -9   1   4   16.22    4.69
  -9  -1   4   -4.52    5.19
  -9  -1   4   -2.17    5.05
   9  -1  -4   29.13    7.08
   9   1  -4   21.17    6.44
   9  -1  -4    8.97    4.63
  -9  -1   5  106.37    5.85
   9  -1  -5   76.71    8.03
  -9  -1   5   75.59    6.80
   9   1  -5   69.73    5.83
  -9   1   5   74.96    4.68
  -9  -1   6  179.18    6.59
   9   1  -6  183.84    6.75
  -9   1   6  183.60    8.24
  -9   1   6  219.73    5.97
   9  -1  -6  194.91    8.29
  -9  -1   6  158.29    8.47
  -9  -1   7  302.60    7.64
  -9   1   7  266.54    8.15
  -9  -1   7  310.64    8.86
  -9   1   7  275.34    7.39
   9   1  -7  304.12    8.23
   9   1  -8  396.56    8.90
  -9  -1   8  432.89   10.06
  -9  -1   8  388.67    8.59
  -9   1   8  388.99    9.04
  -9   1   8  382.62    7.76
  -9   1   9   80.21    6.86
   9   1  -9   80.03    7.61
  -9  -1   9   91.83    7.51
  -9   1   9  117.40    7.51
  -9  -1   9   91.63    7.43
  -9   1  10   54.96    7.22
  -9   1  10   66.77    6.78
  -9  -1  10   22.28    6.95
  -9  -1  10   51.86    7.70
  -9  -1  11  149.38    7.53
  -9   1  11  116.44    6.93
  -9  -1  11  168.60    8.29
  -9   1  11  151.13    8.24
  -9  -1  12   15.42    7.57
  -9  -1  12   12.36    7.72
  -9   1  12   12.23    7.78
  -9   1  12   14.14    6.15
  -9  -1  13   47.97    8.54
  -9   1  13   75.48    8.66
  -9  -1  13   67.69    6.45
  -9  -1  14   91.60    7.57
  -9   1  14  126.75    9.45
  -9  -1  14  108.08    9.14
  -9  -1  15   29.56    8.72
  -9  -1  15   16.93    6.78
  -9   1  15    4.45    8.44
  -9  -1  16  164.41   10.29
  -9   1  16  157.66   10.15
  -9  -1  16  181.08    7.59
  -9   1  17   21.43    9.80
  -9  -1  17   54.10   10.00
  -9  -1  17   20.21    5.58
  -9  -1  18   74.22   10.13
  -9   1  18  107.77   10.60
  -9  -1  18  117.72    6.92
  -9  -1  19   -5.60    6.02
  -9   1  19   21.76    9.97
  -9  -1  19   11.35    9.87
  -9  -1  20   42.19   10.61
  -9   1  20   37.70   10.74
  -9  -1  20   53.82    6.43
  -9  -1  21    9.60   10.46
  -9  -1  21   22.17    5.89
  -9   1  21   22.39   11.67
  -9  -1  22   22.97   11.24
  -9   1  22   12.41   10.80
  -9   1  23   44.41   12.14
  -9  -1  23  -16.57   10.34
  -9  -1  24  -10.78   11.70
  -9   1  24   53.37   12.23
   9  -2  -1 1269.65    8.20
   9   2  -1 1294.98   11.47
   9  -2  -1 1208.05   13.13
  -9  -2   1 1251.77   13.74
  -9  -2   1 1269.77   10.74
  -9   2   1 1290.00    7.85
  -9   2   2    2.29    3.30
   9   2  -2    9.50    5.35
  -9  -2   2    4.52    5.18
   9  -2  -2    4.10    6.81
  -9  -2   2  -12.72    7.49
  -9  -2   3    6.42    5.34
  -9   2   3    5.13    3.89
   9   2  -3   -4.14    5.51
   9  -2  -3   13.70    7.20
  -9  -2   3   27.78    7.56
   9   2  -4  769.82    9.55
  -9   2   4  786.33    7.90
  -9  -2   4  811.81   10.26
  -9  -2   4  747.10   11.52
   9  -2  -4  687.75   10.74
   9   2  -5   19.93    5.90
  -9  -2   5  -12.72    6.96
  -9  -2   5   12.43    5.72
   9  -2  -5    0.83    7.33
  -9   2   5    3.21    4.98
  -9  -2   6  275.53    8.47
  -9   2   6  244.37    5.90
   9  -2  -6  283.14    8.21
  -9  -2   6  272.52    7.86
   9   2  -6  264.30    7.79
   9   2  -7  795.09   10.83
  -9  -2   7  811.83   10.68
  -9  -2   7  841.44   11.93
  -9   2   7  805.01    9.23
   9  -2  -7  843.34   11.15
  -9  -2   8   39.09    7.44
  -9  -2   8   52.63    6.54
   9  -2  -8   36.74    6.87
   9   2  -8   70.63    7.37
  -9   2   8   23.89    6.54
  -9  -2   9   40.50    7.19
   9   2  -9   41.52    7.13
  -9  -2   9   44.93    6.71
  -9   2   9   16.70    6.19
   9   2 -10  171.23    8.71
  -9  -2  10  170.14    8.39
  -9  -2  10  170.75    8.14
  -9   2  10  153.01    7.40
  -9  -2  11  201.40    8.23
  -9  -2  11  176.47    8.85
  -9   2  11  216.86    8.13
  -9   2  12   44.99    8.45
  -9  -2  12    7.31    8.21
  -9  -2  12    5.11    6.95
  -9   2  13   -6.62    8.13
  -9  -2  13  -14.68    8.38
  -9  -2  13   23.49    6.51
  -9  -2  14    4.89    8.31
  -9   2  14   -5.45    8.36
  -9  -2  14   10.40    6.28
  -9  -2  15  403.38    9.77
  -9   2  15  404.13   12.02
  -9  -2  15  416.21   12.19
  -9  -2  16   19.91    7.02
  -9   2  16   40.38    6.76
  -9  -2  16   23.46    9.08
  -9   2  17  -17.78    9.08
  -9  -2  17    2.85    8.63
  -9  -2  17    0.50    5.94
  -9   2  18   91.38    8.19
  -9  -2  18   84.28    7.52
  -9  -2  18   99.54   10.09
  -9  -2  19   -8.08    6.53
  -9  -2  19   10.50    8.84
  -9   2  19   -6.86   10.29
  -9  -2  20  178.28    7.79
  -9   2  20  195.25   12.37
  -9  -2  20  123.40   10.37
  -9  -2  21   53.75    7.00
  -9  -2  21   37.87   10.91
  -9   2  21   50.13   12.36
  -9  -2  22   12.74    5.98
  -9  -2  22   17.03   10.76
  -9   2  22   17.24   11.56
  -9  -2  23    4.47    5.76
  -9   2  23    5.48   11.81
  -9  -2  23   13.90   10.21
  -9  -2  24   28.81    5.81
  -9   2  24   48.11   13.38
  -9  -2  24   50.38   11.78
  -9  -3   1    2.60    6.91
  -9  -3   1   -0.03    5.58
   9  -3  -1  -10.53    7.25
   9   3  -1  -10.93    5.59
  -9   3   1    5.00    2.05
  -9  -3   2  477.19    8.49
  -9  -3   2  460.81   10.27
   9  -3  -2  478.28    9.80
   9   3  -2  499.50    8.66
  -9   3   2  503.88    4.59
  -9  -3   3  283.09    7.36
  -9  -3   3  271.44    7.51
  -9   3   3  239.92    4.06
   9   3  -3  228.37    7.44
   9  -3  -3  255.47    8.52
  -9   3   4  768.58    7.18
  -9  -3   4  851.73   10.59
   9   3  -4  806.11   10.01
   9  -3  -4  803.24   11.31
  -9  -3   4  773.65   11.73
   9  -3  -5   28.79    7.31
   9   3  -5   22.93    6.66
  -9  -3   5   18.26    7.08
  -9   3   5    2.45    3.70
  -9  -3   5   17.89    6.54
   9   3  -6  260.30    8.01
   9  -3  -6  225.34    8.27
  -9   3   6  232.45    6.08
  -9  -3   6  266.33    8.07
  -9  -3   6  231.38    8.20
  -9  -3   7  161.84    7.89
   9  -3  -7  156.86    7.50
  -9  -3   7  156.91    8.53
   9   3  -7  139.16    7.40
  -9   3   7  159.78    5.69
   9  -3  -8  134.50    8.46
  -9  -3   8  139.86    8.06
  -9  -3   8  101.85    7.99
  -9   3   8  121.46    6.12
   9   3  -8   90.43    7.35
   9   3  -9  116.16    8.32
  -9   3   9  138.14    6.86
   9  -3  -9  143.30    8.27
  -9  -3   9  156.43    8.28
  -9  -3   9  128.03    8.10
  -9  -3  10  295.96    9.33
   9   3 -10  324.36    9.36
  -9  -3  10  264.57    9.37
   9  -3 -10  286.32    8.02
  -9   3  10  282.51    8.13
  -9   3  11  140.85    7.85
  -9  -3  11  168.94    8.70
   9   3 -11  158.71    9.25
  -9  -3  11  179.39    9.14
   9   3 -12  524.59   11.64
  -9  -3  12  491.11   10.52
  -9  -3  12  566.70   11.75
  -9   3  12  521.45   10.65
  -9   3  13  263.36    9.72
  -9  -3  13  278.87    9.96
  -9  -3  13  258.58    9.40
  -9  -3  14   94.86    9.55
  -9  -3  14  110.43    7.54
  -9   3  14   76.47    8.93
  -9  -3  15  202.97   10.60
  -9   3  15  187.00   10.34
  -9  -3  15  201.85    8.11
  -9  -3  16   12.29    9.13
  -9   3  16  -28.56    8.82
  -9  -3  16   21.65    6.39
  -9   3  17   17.83    9.71
  -9  -3  17    1.72    6.34
  -9  -3  17   -8.30    9.14
  -9  -3  18   38.66    6.53
  -9   3  18   39.77    9.48
  -9  -3  18   24.81    8.90
  -9  -3  19   34.30   10.01
  -9   3  19   61.65   10.93
  -9  -3  19   54.41    7.48
  -9   3  20   -9.76   11.26
  -9  -3  20   14.56    8.08
  -9  -3  20   14.17   10.35
  -9   3  21   45.88   11.08
  -9  -3  21   30.25    8.37
  -9  -3  21   55.22    7.76
  -9  -3  22  -15.52    6.56
  -9  -3  22   34.19   10.06
  -9   3  22   19.06   12.08
  -9   3  22  -19.76   11.25
  -9   3  23  -15.28   10.76
  -9   3  23  -14.36   11.68
  -9  -3  23  -11.86   10.64
  -9  -3  23   12.87    6.61
  -9   3  24   -6.39   11.10
  -9   3  24    9.07   12.77
  -9  -3  24   13.45    6.14
  -9  -3  24   -1.98   11.18
  -9  -4   1  272.80    9.09
   9   4  -1  281.21    8.14
  -9  -4   1  318.14    8.20
   9  -4  -1  317.51    9.05
   9  -4  -2  312.26    7.47
  -9   4   2  319.95    3.13
  -9  -4   2  303.09    9.30
   9   4  -2  304.75    8.25
  -9   4   2  282.21    2.87
  -9  -4   2  328.53    8.27
  -9   4   3   -1.79    2.81
   9   4  -3   19.99    6.72
  -9  -4   3   13.73    6.65
  -9   4   3   -1.81    2.78
  -9  -4   3    0.67    5.23
   9  -4  -3   -5.55    6.83
  -9  -4   4  678.95   10.42
  -9   4   4  602.84    6.22
   9  -4  -4  664.03    9.52
   9   4  -4  630.05   10.21
  -9   4   4  629.42    5.84
  -9   4   5   12.45    3.84
  -9  -4   5    2.59    7.07
   9  -4  -5   14.17    7.17
   9   4  -5   29.46    6.96
  -9  -4   6  144.52    7.33
   9  -4  -6  119.57    8.32
  -9   4   6  109.00    5.05
   9   4  -6  116.44    7.89
   9   4  -7   28.82    7.37
   9  -4  -7   43.70    7.15
  -9  -4   7   45.43    7.43
  -9   4   7   32.90    4.67
  -9   4   8   88.89    6.68
   9   4  -8   73.36    8.01
  -9  -4   8  113.29    8.07
   9  -4  -8   88.47    7.83
   9   4  -9   16.12    7.99
   9  -4  -9   17.90    7.58
  -9  -4   9   12.99    7.39
  -9   4   9  -13.67    5.73
   9   4 -10  120.32    8.39
  -9  -4  10   91.43    8.11
   9  -4 -10  121.87    6.94
  -9   4  10  133.92    7.58
   9  -4 -11  301.02    8.50
  -9   4  11  295.34    8.70
   9   4 -11  329.09    9.91
  -9  -4  11  346.90   10.14
  -9   4  12   97.12    7.68
  -9  -4  12  114.74    8.76
   9  -4 -12  128.79    6.38
   9   4 -12  101.51    8.33
  -9   4  13  -11.91    7.59
   9   4 -13    7.51    8.10
  -9  -4  13   -1.67    8.13
  -9  -4  14   -8.95    8.21
  -9   4  14   27.87    8.63
  -9  -4  15   19.13    8.82
  -9   4  15   32.66    9.11
  -9  -4  16   28.06    9.12
  -9   4  16   54.98    9.76
  -9  -4  17  -18.01    8.83
  -9   4  17  -12.46    9.47
  -9   4  17  -23.82    9.21
  -9   4  18   74.93    9.75
  -9  -4  18   51.45   10.11
  -9   4  18   55.76    9.71
  -9  -4  18   57.16    7.38
  -9  -4  19   61.30   10.14
  -9   4  19   67.97   11.01
  -9   4  19   84.10   11.73
  -9  -4  19   55.92    8.25
  -9   4  20   54.59    9.97
  -9   4  20   40.39   10.13
  -9  -4  20   31.71   10.18
  -9  -4  20   53.91    7.52
  -9  -4  21   -5.93    8.06
  -9   4  21    8.65   11.19
  -9  -4  21    7.11   10.80
  -9   4  21   -6.89   11.57
  -9   4  22  248.38   14.09
  -9  -4  22  290.47   13.75
  -9   4  22  247.37   13.80
  -9  -4  22  283.63    9.97
  -9  -4  23   20.29   10.45
  -9  -4  23   -8.37    7.70
  -9   4  23    6.92   11.31
  -9   4  23   16.19   11.37
  -9   4  24  -22.46   12.71
  -9   4  24   -2.54   12.59
  -9  -4  24    1.15    7.70
   9   5  -1   24.99    6.91
  -9  -5   1  -15.23    6.80
   9   5  -2   46.53    7.25
  -9  -5   2   34.71    7.22
  -9   5   2   16.99    1.28
  -9   5   2   17.08    1.34
  -9  -5   3  225.05    8.39
   9   5  -3  178.52    8.24
  -9   5   3  170.36    3.14
   9  -5  -3  187.33    8.10
  -9   5   3  193.29    3.33
  -9   5   4    0.73    2.85
  -9   5   4   -0.12    3.13
   9   5  -4   -6.67    7.27
   9  -5  -4   18.34    7.38
  -9  -5   4   10.25    5.00
  -9   5   5  403.08    5.79
   9   5  -5  391.97    9.71
   9  -5  -5  409.63    9.16
  -9  -5   5  411.47    8.25
   9  -5  -6  550.10   10.12
  -9   5   6  554.50    7.37
   9   5  -6  493.88   10.39
  -9  -5   6  535.89   10.18
  -9   5   7   71.41    4.62
   9  -5  -7   61.67    7.34
  -9  -5   7   90.00    7.28
  -9   5   7   87.98    5.25
   9   5  -7   71.52    7.60
  -9   5   8   -7.18    4.87
  -9   5   8    4.39    5.61
   9  -5  -8   -2.68    6.69
  -9  -5   8   -0.33    6.83
   9   5  -8   55.11    7.64
  -9  -5   9  121.19    8.05
   9  -5  -9  107.34    7.23
  -9   5   9  115.22    7.39
  -9   5   9  102.36    7.05
   9   5  -9  120.59    8.26
  -9   5  10   41.50    6.31
   9   5 -10   10.63    7.78
   9  -5 -10   44.00    6.36
  -9  -5  10   19.15    8.01
  -9   5  10   14.75    6.20
   9   5 -11  236.38    9.64
  -9  -5  11  253.12    9.81
  -9   5  11  260.87    9.13
   9  -5 -11  233.13    8.27
  -9   5  11  219.04    8.07
  -9  -5  12    8.43    8.49
  -9   5  12   53.87    7.28
  -9   5  12    7.45    7.06
   9   5 -12   29.14    8.11
   9  -5 -12   -1.75    6.51
   9   5 -13    2.38    7.90
  -9   5  13    5.14    7.41
  -9   5  13  -14.25    7.40
   9  -5 -13   -5.76    6.46
  -9  -5  13   -8.30    8.41
  -9   5  14  263.17   11.03
  -9   5  14  269.17   10.28
   9   5 -14  218.86   10.87
  -9  -5  14  286.23   11.11
  -9   5  15   -1.12    7.85
  -9  -5  15   -6.70    8.98
  -9   5  15    7.16    8.49
  -9  -5  16   68.61   10.25
  -9   5  16   64.16   10.12
  -9   5  16   35.58    9.50
  -9   5  17   24.82    9.89
  -9   5  17   41.31    9.82
  -9  -5  17   39.81    9.54
  -9   5  18    6.22    9.87
  -9  -5  18   13.28    7.43
  -9   5  18   49.51   10.15
  -9   5  19   38.18   10.25
  -9   5  19   18.39   10.39
  -9  -5  19   52.44   11.09
  -9   5  20   23.68   11.20
  -9   5  20   45.20   11.35
  -9  -5  20   -1.70   10.09
  -9  -5  21   20.20    7.75
  -9  -5  21    4.94   10.72
  -9   5  21   -9.16   10.50
  -9   5  21  -12.27   10.35
  -9   5  22   73.50   11.24
  -9  -5  22   51.03    8.76
  -9   5  22   21.10   12.10
  -9  -5  22   64.88   12.10
  -9  -5  23   -8.82   10.56
  -9   5  23    5.99   11.39
  -9   5  23  -14.27   11.80
  -9  -5  23  -18.89    7.53
   9   6  -1  249.54    8.88
  -9  -6   1  253.91    8.76
   9   6  -2  595.63   10.42
  -9  -6   2  600.81   10.86
  -9   6   3  373.95    4.26
  -9   6   3  376.75    4.05
   9   6  -3  379.56    9.14
  -9  -6   3  392.49    9.66
   9   6  -4  284.83    8.52
  -9   6   4  267.48    4.16
  -9   6   4  269.68    4.62
  -9  -6   4  289.66    8.88
   9   6  -5   92.76    7.55
  -9   6   5   52.63    3.81
  -9  -6   5   52.92    5.49
  -9   6   6   18.77    4.34
   9  -6  -6   30.83    7.99
   9   6  -6   16.55    7.10
  -9  -6   6   23.02    7.50
  -9   6   7   70.26    5.06
  -9   6   7   34.06    4.99
   9   6  -7   32.56    7.75
  -9  -6   7   46.58    8.10
   9  -6  -7   29.93    7.92
   9  -6  -8   42.86    7.06
   9   6  -8   35.88    7.46
  -9  -6   8   44.84    7.79
  -9   6   8   42.90    5.00
  -9   6   9    6.99    5.51
  -9  -6   9   14.92    7.55
   9  -6  -9    5.05    6.52
   9   6  -9   23.27    7.89
  -9  -6  10   14.60    8.11
   9   6 -10    2.66    7.94
  -9   6  10   -9.06    6.82
   9  -6 -10    1.40    6.40
   9   6 -11   12.34    8.19
  -9   6  11   33.24    7.52
  -9  -6  11   15.59    8.12
   9  -6 -11    4.30    6.19
  -9  -6  12  183.79    9.27
  -9   6  12  157.72    7.71
   9   6 -12  151.25    9.57
   9  -6 -12  166.25    7.46
   9  -6 -13   34.66    6.36
  -9  -6  13  -19.11    8.59
  -9   6  13   19.36    7.50
   9   6 -13    3.71    6.39
  -9   6  14   38.44    8.72
   9  -6 -14   52.87    6.62
  -9  -6  14   31.30    9.44
   9   6 -14   25.32    8.95
   9   6 -15   32.14    9.45
  -9  -6  15   47.44    9.97
  -9   6  15   18.27    7.74
  -9  -6  16  -25.69    9.30
  -9   6  16   23.38    8.89
  -9   6  16  -11.20    9.41
  -9  -6  17  112.91   10.86
  -9   6  17  117.76   10.12
  -9   6  17  116.01   11.23
  -9  -6  18   88.28   11.07
  -9   6  18  100.41   11.05
  -9   6  18  101.33   10.77
  -9   6  19   39.89   10.64
  -9   6  19   68.60   11.71
  -9  -6  19   48.48   11.48
  -9   6  20    7.22   10.11
  -9   6  20   -3.15    9.86
  -9  -6  20  -10.96   11.13
  -9   6  21   46.02   11.97
  -9   6  21   38.92   10.77
  -9  -6  21   -9.68   10.44
  -9  -6  22   36.38   11.89
  -9   6  22    5.93   11.48
  -9   6  22   -8.42   11.55
  -9   6  23   27.54   12.52
  -9  -6  23   28.52    9.04
   9   7  -1   99.45    6.18
  -9  -7   1   91.44    7.93
  -9   7   2  314.61    2.59
  -9   7   2  315.04    2.83
   9   7  -2  267.72    9.25
  -9  -7   2  302.88    9.47
  -9   7   3  112.23    2.93
  -9  -7   3   98.12    8.17
  -9   7   3  109.52    3.11
   9   7  -3  103.03    8.33
   9   7  -4   41.09    7.27
  -9   7   4   42.55    3.24
  -9  -7   4   17.98    7.77
  -9   7   4   52.64    3.78
  -9   7   5  289.42    4.89
   9   7  -5  260.94    9.28
  -9  -7   5  271.37    9.44
  -9  -7   6   20.07    7.70
   9   7  -6   14.40    7.11
  -9   7   7    9.07    4.40
   9   7  -7   11.94    7.81
  -9  -7   7   16.39    7.88
  -9  -7   8   26.57    8.13
   9   7  -8   24.77    7.43
  -9   7   8   29.74    5.58
   9  -7  -8   45.98    7.36
   9   7  -9    7.91    8.20
  -9   7   9  -14.90    6.03
  -9  -7   9  -13.03    7.90
   9  -7  -9   12.50    6.91
   9  -7 -10  278.39    9.12
  -9   7  10  301.24    7.75
  -9  -7  10  291.92   10.21
   9   7 -10  269.77   10.27
  -9  -7  11   80.52    9.24
  -9   7  11   63.49    6.57
   9   7 -11   63.61    8.94
   9  -7 -11   65.30    7.42
   9   7 -12   22.28    8.38
  -9   7  12   44.33    6.98
   9  -7 -12    5.75    5.69
  -9  -7  12   28.43    8.79
  -9  -7  13  225.35   10.64
   9  -7 -13  212.77    7.55
  -9   7  13  201.73    8.68
   9   7 -13  198.88   10.34
  -9  -7  14  133.73   10.86
   9   7 -14  121.38   10.25
  -9   7  14  115.77    8.22
   9  -7 -14  137.32    6.19
  -9  -7  15   76.79    9.92
   9   7 -15  112.33   11.00
  -9   7  15  114.96    8.84
   9  -7 -15   99.35    6.41
  -9  -7  16   42.24    9.36
  -9   7  16    9.53    8.60
   9   7 -16  104.99   10.90
  -9  -7  17   -0.36    9.86
  -9   7  17  -17.96    8.93
  -9  -7  18   11.98   10.48
  -9   7  18   -3.97    9.89
  -9   7  19  -23.10    9.80
  -9   7  19   34.67   10.90
  -9  -7  19  -19.33   10.24
  -9   7  20    3.03   10.65
  -9   7  20   -0.53   11.45
  -9  -7  20   25.92   11.36
  -9   7  21   48.27   10.69
  -9   7  21   48.43   11.69
  -9  -7  21   80.19   11.55
  -9  -7  22   42.71   12.70
  -9   7  22   26.90   11.59
  -9   7  22    2.52   11.46
  -9  -8   1   22.55    7.23
   9   8  -1   -8.26    7.04
   9   8  -2 1334.74   15.20
  -9   8   2 1465.16    8.41
  -9   8   2 1507.37   10.03
  -9  -8   2 1388.33   15.56
  -9  -8   3  147.17    8.50
  -9   8   3  133.48    3.29
   9   8  -3  110.74    8.57
   9   8  -4  462.37   11.21
  -9  -8   4  465.49   11.09
  -9   8   4  504.48    5.98
   9   8  -5  148.60    8.87
  -9   8   5  157.16    4.51
  -9  -8   5  165.85    8.99
  -9  -8   6   79.45    8.53
   9   8  -6   62.58    6.86
  -9  -8   7   37.26    8.64
  -9   8   7   15.51    4.82
   9   8  -7    8.26    7.99
   9   8  -8  103.35    9.29
  -9   8   8  146.56    5.67
  -9  -8   8  152.52    7.55
   9  -8  -9    3.32    7.20
   9   8  -9   21.65    8.22
  -9   8   9   21.01    5.12
  -9  -8   9   -4.56    8.03
   9  -8 -10   18.58    7.97
  -9   8  10   -6.90    6.78
   9   8 -10    0.22    8.25
  -9  -8  10   50.18    8.95
  -9   8  11   18.06    7.15
  -9  -8  11    0.74    8.47
   9   8 -11    5.03    8.80
   9  -8 -11   30.68    7.24
   9   8 -12   -6.37    8.86
  -9   8  12    7.04    6.81
  -9  -8  12   -1.17    8.89
   9  -8 -12   13.07    6.76
  -9  -8  13   98.32   10.41
   9   8 -13  107.00    9.80
  -9   8  13   96.45    7.64
   9  -8 -13   68.71    6.94
   9   8 -14   94.37    8.14
  -9   8  14  111.26    8.56
  -9  -8  14  116.73    8.24
   9  -8 -14   97.41    6.95
  -9   8  15  -20.14    8.90
  -9  -8  15   27.14   10.19
   9   8 -15  -29.67   10.48
   9  -8 -15   15.05    5.60
   9   8 -16   24.60   10.91
  -9   8  16   15.90    8.91
  -9  -8  16   29.54   10.91
   9  -8 -16   28.55    6.01
  -9  -8  17    1.35   11.12
  -9   8  17   -8.03    8.96
  -9  -8  18   21.31   11.18
  -9   8  18   48.41    9.61
  -9  -8  19   -4.47   11.09
  -9   8  19   -3.27    9.19
  -9  -8  20   50.36   10.49
  -9   8  20   47.85   11.06
  -9  -8  21   25.07   12.72
  -9   8  21   20.64   11.36
  -9   9   1    6.27    1.54
   9   9  -1    5.25    7.85
  -9  -9   1  -10.07    7.85
   9   9  -2  300.52   10.24
  -9   9   2  308.98    3.78
  -9  -9   2  266.63   10.12
   9   9  -3   -9.90    7.82
  -9   9   3    0.12    2.91
  -9  -9   3    6.32    7.28
  -9  -9   4    1.78    5.39
   9   9  -4    6.32    7.48
  -9   9   4   14.15    3.60
  -9  -9   5  443.81   11.01
   9   9  -5  405.60   11.00
  -9   9   5  412.49    6.35
  -9  -9   6   11.20    8.51
   9   9  -6   10.15    8.31
   9   9  -7   12.46    8.34
  -9  -9   7    8.00    8.39
  -9  -9   8   10.35    8.28
  -9   9   8   -2.34    5.93
   9   9  -8    1.35    8.42
   9   9  -9    3.33    8.25
  -9   9   9   -2.52    6.06
  -9  -9   9    1.90    8.54
   9   9 -10  206.53   10.39
  -9   9  10  208.18    7.99
  -9  -9  10  249.47   11.17
  -9   9  11    6.44    6.19
  -9  -9  11  -10.85    9.43
   9   9 -11   11.19    8.71
   9  -9 -11    0.98    6.79
  -9  -9  12   21.63    9.21
  -9   9  12   30.61    8.07
   9   9 -12   32.80    8.91
   9  -9 -12   25.71    6.29
   9   9 -13   99.33   10.84
   9  -9 -13  120.62    7.83
  -9   9  13  136.22    7.97
  -9  -9  13   95.35   10.32
  -9  -9  14   51.99   10.43
  -9   9  14   45.67    8.05
   9  -9 -14   60.93    7.08
   9   9 -14   51.61   10.62
  -9   9  15  191.47    9.74
   9  -9 -15  149.60    7.79
  -9  -9  15  207.14   11.97
   9   9 -15  153.20   12.51
   9   9 -16  -14.58   10.22
  -9   9  16   -1.10    8.23
  -9  -9  16   28.32   11.07
   9  -9 -16    7.11    5.74
   9  -9 -17  -12.70    5.22
  -9  -9  17  -40.32   10.59
  -9   9  17  -14.97    8.56
   9   9 -17    9.02   10.94
  -9  -9  18  -16.84   10.76
  -9   9  18  -11.06    9.35
  -9   9  19  -10.08    9.88
  -9  -9  19   35.79   10.86
  -9  -9  20  -34.01   11.88
  -9   9  20  -30.04   10.17
   9  10  -1   23.51    8.29
  -9 -10   1   18.60    8.84
  -9  10   1   -0.82    2.30
  -9 -10   2   34.65    8.57
   9  10  -2   17.48    8.03
  -9  10   2   11.40    2.90
   9  10  -3   15.56    7.84
  -9  10   3   13.97    3.18
  -9 -10   3    8.45    8.41
  -9  10   4   33.82    4.09
   9  10  -4    0.36    8.11
  -9 -10   4   45.95    8.65
  -9  10   5  138.55    4.98
  -9 -10   5  136.59    9.52
   9  10  -5  107.98    9.08
   9  10  -6   -5.90    6.21
  -9 -10   6   14.00    8.25
   9  10  -7   36.82    8.82
  -9 -10   7   12.77    9.52
  -9  10   8  241.28    7.70
   9  10  -8  237.87   10.50
  -9 -10   8  214.39   10.62
   9  10  -9   21.87    8.72
  -9  10   9   24.22    5.58
  -9 -10   9   34.03    9.38
   9  10 -10   31.19    9.17
  -9  10  10   47.74    6.19
  -9 -10  10   52.65    9.85
  -9  10  11   -5.52    7.43
  -9 -10  11   -6.54   10.05
   9  10 -11   -1.66    6.70
   9 -10 -12   15.42    6.77
  -9  10  12    4.24    7.80
  -9 -10  12   32.20    9.41
   9  10 -12   22.49    9.25
  -9  10  13   52.88    7.75
   9  10 -13   25.34   10.91
   9 -10 -13   19.29    6.77
  -9 -10  13   33.01   10.44
   9  10 -14   70.17   10.56
   9 -10 -14   41.62    7.62
  -9  10  14   50.71    8.07
  -9 -10  14   42.26   11.11
   9  10 -15   11.07    9.99
  -9  10  15   -7.37    7.95
  -9 -10  15   17.86   10.68
   9 -10 -15  -15.58    6.47
   9  10 -16   17.37   10.48
  -9  10  16  -17.96    8.23
   9 -10 -16   11.06    5.87
  -9 -10  16    1.90   10.62
   9  10 -17   24.73   11.48
  -9  10  17   87.87    9.89
   9 -10 -17   59.05    5.88
  -9 -10  17   25.86   10.45
   9  10 -18  -12.96   10.49
  -9 -10  18   45.27   11.32
  -9  10  18   36.13    9.78
  -9 -10  19   73.14   13.34
  -9  10  19   37.08   10.92
   9  11  -1   22.53    8.83
  -9  11   1   21.73    2.95
  -9 -11   1   15.80    6.73
  -9 -11   2  395.39   11.50
   9  11  -2  303.21   11.59
  -9  11   2  360.59    5.46
  -9  11   3   83.03    4.33
  -9 -11   3   83.33    9.55
   9  11  -3   83.84    9.48
  -9  11   4    9.47    3.79
   9  11  -4    4.17    8.46
  -9 -11   4    1.11    8.60
   9  11  -5   49.03    6.96
  -9 -11   5   66.30    9.14
   9  11  -6  236.57   10.93
  -9 -11   6  214.69   11.20
  -9 -11   7   56.49   10.09
   9  11  -7   34.05    9.37
  -9  11   8   13.15    6.33
  -9 -11   8   14.91    8.93
   9  11  -8    7.20   10.00
   9  11  -9    0.92    9.67
  -9  11   9   -6.81    5.95
  -9 -11   9   -2.75    9.78
  -9  11  10   56.84    6.61
  -9 -11  10   45.87   10.17
   9  11 -10   21.82   10.48
  -9  11  11   27.21    7.70
  -9 -11  11   28.11    9.31
   9  11 -11    5.30   10.07
  -9  11  12   -9.13    7.52
  -9 -11  12    5.46    9.42
   9 -11 -12   40.73    7.61
   9  11 -12   33.09    9.49
  -9  11  13   48.23    8.05
   9 -11 -13   17.90    8.36
   9  11 -13   12.81   10.50
  -9 -11  13   39.49   10.64
  -9 -11  14   85.53   10.93
  -9  11  14   59.98    9.98
   9 -11 -14   86.25    7.40
   9  11 -14   47.37   10.75
  -9  11  15   48.29   10.44
   9  11 -15   64.22   10.77
  -9 -11  15   47.32   11.56
   9 -11 -15   49.91    7.73
   9  11 -16    4.98   11.17
  -9  11  16   11.65    9.05
  -9 -11  16   22.33   11.54
   9 -11 -16   22.92    6.15
   9  11 -17  -11.21   11.64
  -9  11  17  -10.21   10.11
  -9 -11  17    7.36   11.60
   9 -11 -17    3.81    5.98
  -9  11  18   -0.38   10.40
   9  11 -18   -4.29   11.00
  -9 -11  18   -2.18   12.26
  -9 -12   1    2.59    9.92
   9  12  -1   16.75    9.90
  -9  12   1    8.87    3.59
  -9 -12   2   54.64    9.57
  -9  12   2   56.18    4.17
   9  12  -2   39.30   10.03
   9  12  -3    2.78    9.35
  -9 -12   3   29.19    9.35
  -9  12   3    9.06    4.08
   9  12  -4   32.56    9.53
  -9  12   4   19.44    4.37
  -9 -12   4    3.78    7.26
   9  12  -5    6.82    9.73
  -9 -12   5    4.86    9.84
  -9 -12   6   13.88    9.08
   9  12  -6   12.90    8.98
  -9  12   7  346.03    8.42
   9  12  -7  286.15   12.35
  -9 -12   7  324.42   12.26
   9  12  -8   14.28   10.42
  -9 -12   8   -2.66    9.84
  -9  12   8    9.60    7.08
  -9  12   9   -9.92    7.49
  -9 -12   9   26.07    9.84
   9  12  -9  -15.28   10.14
  -9  12  10   25.68    8.33
   9  12 -10    3.15    9.49
  -9 -12  10   -6.62   10.51
  -9  12  11  115.03    8.09
  -9 -12  11  121.57   10.99
   9  12 -11   73.53   10.81
   9  12 -12   25.75   10.46
  -9  12  12   23.30    8.21
  -9 -12  12   27.59   10.90
  -9 -12  13   14.78   10.77
  -9  12  13   38.73    9.86
   9 -12 -13   16.55    8.66
   9  12 -13    6.19   11.09
  -9 -12  14   19.19   11.36
  -9  12  14   15.20    8.37
   9  12 -14  -14.58    9.69
   9 -12 -14   -1.40    8.06
  -9  12  15   -0.29    9.87
   9 -12 -15   -1.69    7.20
   9  12 -15    1.93   10.84
  -9 -12  15   30.56   10.36
   9 -12 -16    3.41    6.67
  -9  12  16    2.81    9.47
   9  12 -16   42.04   11.03
  -9 -12  16   -4.53   11.61
   9  13  -1  119.36   11.48
  -9 -13   1  103.56   11.12
  -9  13   1  100.43    4.60
  -9 -13   2  103.53   10.59
   9  13  -2  156.67   11.09
  -9  13   2  162.27    5.06
  -9 -13   3   -8.75   10.14
   9  13  -3   -0.62    9.86
  -9  13   3    5.03    4.48
  -9 -13   4   69.91   11.08
  -9  13   4   82.34    5.58
   9  13  -4   67.91   11.06
   9  13  -5    1.05   10.41
  -9 -13   5   -7.66    9.31
  -9 -13   6   -8.72    9.75
   9  13  -6   -3.59    9.94
   9  13  -7   68.40   10.14
  -9  13   7   79.15    6.42
  -9 -13   7   67.22   10.53
   9  13  -8   26.18   10.49
  -9  13   8   49.11    7.34
  -9 -13   8   63.27   10.60
  -9  13   9   69.11    8.20
   9  13  -9   32.93   10.71
  -9 -13   9   84.89   11.16
  -9 -13  10   83.83   11.28
   9  13 -10  106.11   11.59
  -9  13  10  105.18    8.07
   9  13 -11    6.80   11.03
  -9 -13  11   -5.52   10.08
  -9  13  11    4.64    7.44
  -9  13  12  155.74   10.23
  -9 -13  12  107.71   12.54
   9  13 -12  107.91   11.93
  -9  13  13   51.83    9.90
  -9 -13  13   46.64   11.05
   9  13 -13   54.86   10.72
  -9  13  14   -0.34    8.26
   9 -13 -14   11.00    7.80
   9  13 -14  -12.21   11.19
  -9 -13  14   -9.55   11.30
   9  14  -1  -14.33   10.19
  -9 -14   1   -0.71   10.10
  -9  14   1   11.72    4.30
   9  14  -2   16.57    9.74
  -9 -14   2   12.53   10.06
  -9  14   2    4.57    4.20
  -9 -14   3   15.90   10.57
  -9  14   3   20.72    4.82
   9  14  -3  -34.55   10.21
  -9  14   4   66.74    4.95
  -9 -14   4   46.94   10.80
   9  14  -4   43.56   10.32
  -9 -14   5   70.80   10.90
   9  14  -5   30.55   10.79
   9  14  -6   13.06   10.31
  -9 -14   6    0.04   10.68
  -9 -14   7    3.75    9.78
   9  14  -7   25.80   11.02
  -9  14   7   21.50    6.64
   9  14  -8   51.36   10.25
  -9 -14   8  -10.36   10.28
  -9  14   8  -10.64    7.42
   9  14  -9    6.94   10.78
  -9 -14   9    5.42   10.95
  -9  14   9   -6.41    7.62
   9  14 -10   10.71   10.84
  -9  14  10    6.79    7.23
  -9 -14  10  -18.70   11.40
  -9 -14  11    2.91   10.70
  -9  14  11   35.05    7.77
   9  14 -11   43.05   11.95
  -9  14  12   -7.84    8.94
   9  14 -12   15.32   11.92
  -9  15   1   44.27    5.09
  -9 -15   1   33.22   11.34
   9  15  -1    8.33   10.41
  -9 -15   2    6.03   10.22
   9  15  -2   13.22   10.79
  -9  15   2    6.01    4.93
  -9 -15   3   -4.30    9.77
  -9  15   3    9.65    4.60
   9  15  -3   -8.10   10.68
  -9 -15   4  -20.55   11.03
  -9  15   4   20.57    5.70
   9  15  -4    9.28   10.37
  -9 -15   5   13.49   11.44
   9  15  -5   16.93   11.56
  -9 -15   6    0.66   11.48
   9  15  -6  -29.54   11.10
  -9 -15   7   29.20   11.88
   9  15  -7   24.14   10.44
  -9  15   7   29.21    7.01
  -9 -15   8    9.61   10.34
  -9  15   8   59.39    8.57
   9  15  -8   49.03   11.57
  -8   0   1  -13.68    4.28
  -8   0   1    7.45    6.49
   8   0  -1   15.21    7.09
   8   0  -1    1.56    3.85
   8   0  -2 1535.14   13.25
   8   0  -2 1501.67   10.00
  -8   0   2 1556.18   10.10
  -8   0   2 1536.61   13.40
  -8   0   3    2.70    6.75
   8   0  -3   -2.98    5.24
   8   0  -3    4.24    7.00
  -8   0   3   12.64    4.31
  -8   0   4  337.78    5.90
   8   0  -4  335.29    6.06
  -8   0   4  370.75    8.44
   8   0  -5    0.10    4.53
  -8   0   5  -25.10    6.50
  -8   0   5   -6.61    4.41
   8   0  -6  554.01    8.20
  -8   0   6  538.79    8.29
  -8   0   6  557.47    7.76
  -8   0   7    5.36    6.53
  -8   0   7    7.16    6.08
  -8   0   8   54.47    5.95
  -8   0   8   32.87    6.22
  -8   0   9    6.23    6.11
  -8   0   9   -0.94    5.89
  -8   0  10   96.98    7.27
  -8   0  10  119.70    6.34
  -8   0  11   17.00    5.95
  -8   0  11   -7.79    6.54
  -8   0  12  598.21    9.10
  -8   0  12  579.79   10.96
  -8   0  13   -6.32    8.01
  -8   0  13   -1.49    6.30
  -8   0  14  256.40    9.44
  -8   0  14  272.58    7.54
  -8   0  15    9.42    9.00
  -8   0  15    2.51    5.95
  -8   0  16  123.24    9.03
  -8   0  16   79.65    5.33
  -8   0  17   -9.09    8.99
  -8   0  17   -9.53    5.43
  -8   0  18   79.23    6.03
  -8   0  18   48.77    9.82
  -8   0  19  -11.23    8.75
  -8   0  20  552.44   14.37
  -8   0  21   22.24    9.23
  -8   0  22   86.16   11.32
  -8   0  23   14.38   10.50
  -8   0  24    0.62   11.22
  -8   0  25   34.49   11.16
   8  -1  -1  142.60    4.18
  -8  -1   1  134.96    7.80
   8  -1  -1  168.21    6.36
   8   1  -1  120.59    4.81
  -8   1   1  158.67    4.03
  -8  -1   1  147.86    4.79
   8  -1  -2  716.67   10.26
  -8  -1   2  736.59    7.72
   8  -1  -2  738.14    6.93
  -8   1   2  769.81    6.82
  -8  -1   2  766.32    9.54
   8   1  -2  642.10    7.38
   8  -1  -3   23.70    3.90
  -8   1   3    8.09    4.29
  -8  -1   3   11.75    7.32
   8   1  -3    6.33    5.55
   8  -1  -3   -4.24    6.70
  -8  -1   3  -10.62    4.37
   8   1  -4   42.54    5.02
   8  -1  -4   34.79    4.47
  -8  -1   4   32.07    6.74
   8  -1  -4   44.57    6.61
  -8  -1   4   38.96    4.89
  -8   1   4   40.94    5.14
  -8   1   4   35.70    4.20
  -8  -1   5   -0.13    4.79
  -8   1   5    9.63    5.15
   8   1  -5   12.97    5.53
   8  -1  -5   28.58    6.96
  -8   1   5    2.66    5.14
  -8  -1   5   25.28    6.57
   8   1  -6  453.74    7.71
  -8   1   6  483.34    7.82
  -8  -1   6  465.54    8.82
   8  -1  -6  479.38    8.91
  -8  -1   6  470.00    7.90
  -8   1   6  514.94    8.88
   8   1  -7   57.25    6.22
  -8   1   7   45.68    6.41
  -8  -1   7   36.04    6.50
  -8  -1   7   23.59    6.57
  -8   1   7   29.69    6.18
  -8  -1   8  185.80    7.18
   8   1  -8  183.00    7.60
  -8  -1   8  152.85    7.41
  -8   1   8  150.88    6.99
  -8   1   8  188.88    6.83
  -8  -1   9   43.27    7.24
  -8  -1   9   49.35    6.66
  -8   1   9   60.36    6.56
  -8   1   9   31.92    5.95
  -8   1  10   20.20    6.91
  -8   1  10   33.72    5.63
  -8  -1  10   20.65    6.25
  -8  -1  10   -4.85    7.20
  -8  -1  11  303.93    8.93
  -8  -1  11  302.40    8.03
  -8   1  11  323.89    9.17
  -8   1  11  282.53    7.29
  -8  -1  12  562.35   11.09
  -8   1  12  597.05   10.59
  -8   1  12  597.63    8.74
  -8  -1  12  585.11   10.06
  -8   1  13    1.45    5.76
  -8   1  13    8.27    8.11
  -8  -1  13    6.37    8.29
  -8  -1  13   17.48    5.93
  -8  -1  14   -5.83    7.72
  -8   1  14    9.96    8.78
  -8  -1  14    6.55    6.58
  -8   1  15  -11.17    8.68
  -8  -1  15    0.88    6.06
  -8  -1  15   18.51    7.99
  -8   1  16   64.52    9.63
  -8  -1  16   42.13    6.24
  -8  -1  16   39.36    9.09
  -8   1  17   14.04    8.92
  -8  -1  17   51.04    9.20
  -8  -1  17    1.88    5.70
  -8   1  18  129.26   10.57
  -8  -1  18  113.05    9.96
  -8  -1  18   67.91    6.50
  -8   1  19  137.61   10.92
  -8  -1  19  115.38    6.34
  -8  -1  19  156.06    9.85
  -8  -1  20  137.56   10.25
  -8   1  20  153.41   11.32
  -8  -1  20  170.61    6.53
  -8   1  21   -7.81    9.76
  -8  -1  21   -7.82    5.24
  -8  -1  21    2.74   10.48
  -8  -1  22  -17.81   10.53
  -8   1  22   21.71   11.20
  -8   1  23   -4.28   10.37
  -8  -1  23    4.63   11.08
  -8   1  24   17.04   11.71
  -8  -1  24   28.18   10.65
  -8  -1  25   11.89   11.73
  -8   1  25   -2.98   10.37
   8  -2  -1  153.23    3.88
  -8   2   1  145.45    3.39
  -8  -2   1  151.09    5.43
   8  -2  -1  138.43    7.51
   8   2  -1  133.74    6.26
  -8  -2   1  145.56    8.16
   8   2  -2   70.94    5.62
  -8  -2   2   74.03    6.41
  -8   2   2   66.67    3.25
   8  -2  -2   74.22    7.02
  -8  -2   2   92.65    7.51
  -8  -2   3  568.81   10.38
  -8  -2   3  587.49    8.18
   8   2  -3  599.70    8.13
   8  -2  -3  538.60    9.25
  -8   2   3  594.76    6.09
   8   2  -4  826.94    9.32
  -8   2   4  821.36    7.60
  -8  -2   4  819.90    9.04
  -8  -2   4  871.28   11.47
   8  -2  -4  858.44   10.51
   8   2  -5  176.43    6.77
  -8  -2   5  183.78    6.65
  -8   2   5  212.89    5.77
  -8  -2   5  174.38    6.36
   8  -2  -5  188.98    7.57
   8   2  -6  156.25    6.91
  -8   2   6  134.94    5.30
  -8  -2   6  145.40    6.69
  -8  -2   6  172.29    7.54
   8  -2  -6  156.00    7.40
  -8  -2   7 1323.17   12.71
   8  -2  -7 1347.34   12.39
   8   2  -7 1392.74   12.79
  -8   2   7 1313.64   11.35
  -8  -2   7 1404.63   14.70
  -8   2   8   14.25    6.69
  -8  -2   8  -19.72    6.89
   8  -2  -8   16.41    5.89
   8   2  -8    8.26    6.59
  -8  -2   8    0.29    7.01
   8   2  -9   37.10    7.50
  -8   2   9   54.64    6.68
  -8  -2   9   52.60    7.58
  -8  -2   9   47.40    6.99
  -8   2  10   46.84    6.94
  -8  -2  10    7.04    7.45
   8   2 -10   29.34    7.07
  -8  -2  10    7.98    6.61
  -8   2  11   14.16    7.11
  -8  -2  11   22.76    7.79
  -8  -2  11   14.32    6.42
  -8  -2  12   94.22    7.81
  -8   2  12  118.86    8.00
  -8  -2  12  117.52    7.10
  -8  -2  13  148.45    8.99
  -8   2  13  142.92    8.47
  -8  -2  13  158.98    7.20
  -8   2  14   31.64    8.68
  -8  -2  14   67.76    8.22
  -8  -2  14   53.64    7.44
  -8  -2  15  143.41    9.19
  -8  -2  15  115.53    6.56
  -8   2  15  138.61   10.02
  -8  -2  16  -17.53    8.65
  -8   2  16   24.34    9.29
  -8  -2  16  -19.48    6.37
  -8  -2  17  150.49   10.57
  -8   2  17  185.33   10.89
  -8  -2  17  197.22    7.60
  -8  -2  18   21.32    9.09
  -8  -2  18   34.37    6.87
  -8   2  18    2.21    9.49
  -8  -2  19  147.20   10.80
  -8   2  19  155.69   11.23
  -8  -2  19  162.91    7.47
  -8  -2  20  128.64   11.27
  -8   2  20  101.50   11.05
  -8  -2  20   98.48    6.97
  -8   2  21   31.99   10.31
  -8  -2  21  -12.78    9.88
  -8  -2  21   -2.73    6.00
  -8   2  22  230.47   13.62
  -8  -2  22  195.70   12.56
  -8  -2  22  234.39    7.21
  -8  -2  23   16.80   11.04
  -8   2  23    7.11   11.66
  -8  -2  23   19.45    5.37
  -8   2  24   11.00   11.27
  -8  -2  24   11.14   10.76
  -8  -2  24   12.97    4.87
  -8   2  24   19.56   10.78
  -8   2  25    1.39   12.15
  -8  -3   1   14.12    7.42
  -8  -3   1    8.15    5.50
   8  -3  -1   14.19    7.20
   8   3  -1    6.79    5.60
  -8   3   1   12.74    2.05
   8  -3  -2   54.91    5.28
   8   3  -2   45.83    5.86
  -8   3   2   52.85    3.21
  -8  -3   2   72.21    5.88
  -8  -3   2   36.92    7.55
   8   3  -3  526.77    8.35
  -8   3   3  562.31    5.51
   8  -3  -3  522.14    9.47
  -8  -3   3  500.46    8.24
  -8  -3   3  537.06   10.10
  -8   3   4  243.61    4.76
  -8  -3   4  254.68    8.55
  -8  -3   4  233.45    7.34
   8  -3  -4  232.16    8.27
   8   3  -4  249.16    7.33
  -8   3   5   10.60    3.64
  -8  -3   5   -1.44    6.56
   8   3  -5   13.56    6.68
   8  -3  -5   12.69    6.48
   8   3  -6    7.35    6.80
  -8   3   6    6.22    4.94
   8  -3  -6    0.79    5.91
  -8  -3   6   12.31    6.82
  -8   3   7   44.79    5.94
  -8  -3   7   22.37    7.10
   8   3  -7   21.57    7.25
   8  -3  -7   36.04    6.04
   8   3  -8   17.59    7.44
  -8   3   8   17.91    6.35
   8  -3  -8   16.05    5.84
  -8  -3   8   11.48    7.15
  -8   3   9   74.10    6.40
   8  -3  -9   60.22    6.82
  -8  -3   9   61.47    6.92
   8   3  -9   60.27    5.39
  -8  -3  10   45.01    7.15
  -8   3  10   31.61    6.62
   8   3 -10   -1.69    6.88
   8  -3 -10   24.34    5.77
  -8  -3  11   83.32    7.97
   8   3 -11  116.63    7.99
  -8   3  11  101.40    7.64
   8   3 -12   -1.22    7.20
  -8  -3  12    2.45    7.73
  -8   3  12   31.10    8.37
  -8  -3  13  149.26    8.61
  -8   3  13  158.09    8.88
  -8   3  14   16.24    8.19
  -8  -3  14   16.53    8.14
  -8   3  15  364.10   11.12
  -8  -3  15  405.35   11.61
  -8   3  16    7.67    8.17
  -8  -3  16   -2.25    8.97
  -8  -3  16   19.36    6.21
  -8  -3  17  450.71    9.48
  -8  -3  17  437.72   12.26
  -8   3  17  393.87   12.67
  -8  -3  18   16.32    6.70
  -8   3  18   31.70    9.84
  -8  -3  18    6.19    9.49
  -8   3  19   29.34   10.25
  -8  -3  19   12.57    8.90
  -8  -3  19   28.88    6.93
  -8  -3  20   15.58    6.66
  -8   3  20   -8.78   10.45
  -8  -3  20    6.90    9.42
  -8  -3  21    2.36    7.07
  -8  -3  21   39.09   10.34
  -8   3  21   -0.61   11.28
  -8   3  21   41.82   11.83
  -8   3  22   12.94   11.16
  -8  -3  22  -11.19   10.56
  -8   3  22    1.44   10.53
  -8  -3  22   -1.72    6.73
  -8   3  23   98.22   12.47
  -8   3  23  163.84   13.84
  -8  -3  23   88.34   11.78
  -8  -3  23  120.81    7.58
  -8   3  24   33.42   12.17
  -8  -3  24   32.39   11.18
  -8   3  24    7.01   12.72
  -8  -3  24   -4.79    6.18
   8   4  -1   -3.55    6.45
  -8  -4   1  -14.20    5.90
  -8   4   2   -0.67    2.10
   8   4  -2    4.98    6.59
  -8   4   2    8.81    2.40
  -8  -4   2   18.30    6.59
   8  -4  -2   -1.83    6.71
  -8   4   3   -2.81    3.05
   8  -4  -3   -4.60    6.56
  -8  -4   3   -6.61    6.69
  -8   4   3    2.58    3.07
   8   4  -3  -15.24    6.72
   8  -4  -4   19.55    7.24
  -8   4   4   36.61    3.84
   8   4  -4   20.08    4.99
  -8  -4   4    9.52    7.04
   8   4  -5  757.09   10.82
   8  -4  -5  745.84   10.57
  -8  -4   5  784.47   10.55
  -8   4   5  784.62    8.04
   8   4  -6  514.51    9.21
  -8  -4   6  542.31    9.58
   8  -4  -6  528.13    9.63
  -8   4   6  565.08    7.67
   8   4  -7    9.87    6.63
  -8   4   7    0.36    4.81
  -8  -4   7  -15.98    6.56
   8  -4  -7   21.75    6.40
  -8   4   8    5.90    6.20
   8  -4  -8   -9.32    6.19
  -8  -4   8    2.43    6.79
   8   4  -8    5.74    6.82
  -8  -4   9  130.00    7.79
   8  -4  -9   97.39    7.22
   8   4  -9   94.54    7.30
  -8   4   9  105.49    6.47
  -8  -4  10   43.23    7.60
  -8   4  10    8.24    6.41
   8  -4 -10   43.54    5.78
   8   4 -10    7.50    7.43
   8   4 -11    7.82    7.25
  -8  -4  11    4.09    7.89
  -8   4  11   39.37    7.15
   8  -4 -11   13.77    6.09
  -8   4  12   70.18    7.80
   8   4 -12   38.01    8.34
  -8  -4  12   65.96    8.23
   8  -4 -12   52.88    5.24
   8   4 -13  170.85    9.69
  -8   4  13  189.46    9.31
  -8  -4  13  246.51    9.67
  -8  -4  14   44.65    8.27
  -8   4  14   16.35    8.62
  -8  -4  15   13.07    8.98
  -8   4  15    8.32    8.88
  -8  -4  16  176.07   10.25
  -8   4  16  222.57   10.78
  -8   4  16  186.23   10.85
  -8   4  17  173.59   10.12
  -8  -4  17  152.59   10.55
  -8   4  17  182.00   10.62
  -8   4  18  -11.81    8.69
  -8   4  18   18.40    9.63
  -8  -4  18   -3.75    9.37
  -8  -4  19    1.19   10.57
  -8   4  19    5.14    9.54
  -8   4  19   13.98   10.87
  -8  -4  20  -25.00   10.51
  -8  -4  20  -16.53    7.47
  -8   4  20   -3.78   10.55
  -8   4  20   17.14    9.79
  -8   4  21    1.10   11.88
  -8  -4  21    5.12    7.86
  -8   4  21    9.96   11.61
  -8  -4  21    5.99   10.79
  -8   4  22   33.10   11.79
  -8  -4  22   13.96    7.06
  -8  -4  22    9.35   10.45
  -8   4  22    7.39   11.40
  -8   4  23   -2.67   11.37
  -8  -4  23   23.31   10.85
  -8   4  23    4.09   11.70
  -8  -4  23   -7.17    6.54
  -8  -4  24   28.47   11.60
  -8   4  24  -13.70   12.75
  -8   4  24   19.57   12.38
  -8  -4  24   12.86    6.95
   8   5  -1  331.46    8.35
  -8  -5   1  286.48    8.61
  -8   5   2   15.18    2.17
   8   5  -2    2.22    6.95
  -8   5   2    8.15    2.07
  -8  -5   2   13.25    6.45
  -8   5   3  197.64    3.51
  -8   5   3  208.47    3.75
   8   5  -3  225.96    7.75
  -8  -5   3  205.57    7.80
  -8  -5   4  248.56    7.74
  -8   5   4  242.04    4.20
   8   5  -4  232.72    7.95
  -8   5   4  232.64    4.87
  -8  -5   5   11.38    6.77
   8  -5  -5   54.99    7.25
  -8   5   5   39.93    4.31
   8   5  -5   35.24    5.03
   8  -5  -6   -5.79    6.55
  -8   5   6    4.20    4.69
  -8  -5   6    3.26    4.57
   8   5  -6   -1.24    6.72
  -8  -5   7    7.56    6.91
   8   5  -7  -12.54    6.69
   8  -5  -7   18.94    6.49
  -8   5   7    0.74    5.40
   8  -5  -8   35.87    6.42
  -8  -5   8   36.15    7.45
   8   5  -8   43.98    7.22
  -8   5   8   37.31    6.14
  -8  -5   9   80.78    8.10
   8  -5  -9   47.25    6.16
  -8   5   9   73.99    7.14
   8   5  -9   54.75    5.85
  -8  -5  10    0.58    7.51
   8  -5 -10    8.92    5.78
   8   5 -10    7.56    7.79
  -8   5  10   16.58    6.42
   8   5 -11   38.61    7.70
  -8  -5  11   14.17    7.75
  -8   5  11   22.25    7.48
   8  -5 -11   33.79    6.59
  -8   5  12   94.41    7.64
   8  -5 -12  106.63    5.70
  -8  -5  12   89.23    8.45
   8   5 -12   87.07    8.45
   8   5 -13   34.65    8.49
  -8  -5  13   31.44    9.29
  -8   5  13   33.06    8.13
   8  -5 -13   31.05    5.51
   8   5 -14   11.70    7.83
  -8   5  14   21.19    9.15
  -8  -5  14   -2.29    8.59
  -8  -5  15   67.50    9.57
  -8   5  15   96.91    9.71
  -8  -5  16    6.13    9.32
  -8   5  16    9.34    9.16
  -8  -5  17  237.37   11.50
  -8   5  17  240.56   11.37
  -8   5  17  254.60   11.53
  -8  -5  18  112.01   10.17
  -8   5  18  108.70   10.92
  -8   5  18  127.43   10.82
  -8   5  19   17.06   10.06
  -8  -5  19   19.28   10.45
  -8   5  19    4.38   10.39
  -8   5  20   31.38   10.40
  -8  -5  20   -1.65    9.65
  -8   5  20    2.12   11.67
  -8   5  21   28.63   11.31
  -8   5  21   16.60   11.27
  -8  -5  21   -3.16   10.73
  -8   5  22  109.16   12.76
  -8   5  22  124.68   12.45
  -8  -5  22   84.71   11.44
  -8   5  23   67.95   11.38
  -8  -5  23  -10.71    8.14
  -8  -5  23    2.87   11.24
  -8   5  23   10.96   12.24
  -8   5  24  146.22   14.62
   8   6  -1  101.24    7.23
  -8  -6   1  124.06    7.41
  -8   6   2  150.45    2.71
  -8  -6   2  174.35    7.38
   8   6  -2  149.33    7.56
  -8   6   2  167.82    2.96
   8   6  -3  849.02   11.24
  -8   6   3  862.31    6.29
  -8  -6   3  891.60   11.50
  -8   6   4   79.94    3.43
  -8  -6   4   94.00    7.05
   8   6  -4   90.54    6.98
  -8  -6   5  894.85   11.63
   8   6  -5  821.52   11.52
  -8  -6   6   30.07    7.18
   8   6  -6   14.88    6.67
  -8   6   7  -13.72    4.98
  -8  -6   7   35.93    7.39
   8   6  -7    1.61    6.84
   8   6  -8  187.93    8.98
  -8  -6   8  220.57    8.97
  -8   6   8  234.57    6.41
   8  -6  -8  219.09    7.96
  -8  -6   9   84.63    8.18
  -8   6   9  102.47    6.33
   8  -6  -9  105.77    6.95
   8   6  -9   83.32    8.18
  -8  -6  10   69.65    8.17
   8   6 -10   42.01    7.85
  -8   6  10   63.29    7.52
   8  -6 -10   40.82    5.95
  -8  -6  11  184.89    8.85
  -8   6  11  143.56    7.59
   8  -6 -11  162.19    7.35
   8   6 -11  174.48    9.24
  -8  -6  12  128.88    8.94
  -8   6  12  126.92    8.04
   8  -6 -12  117.34    6.59
   8   6 -12  127.71    9.28
  -8  -6  13  207.94   10.09
  -8   6  13  169.80   10.09
   8   6 -13  180.54    9.82
   8  -6 -13  183.91    6.49
   8   6 -14  194.25   10.07
  -8   6  14  222.22   10.25
   8  -6 -14  220.81    6.73
  -8  -6  14  149.51   10.15
   8   6 -15   19.80    9.40
  -8   6  15   28.94    8.78
  -8  -6  15   12.81    9.32
  -8  -6  16   15.10    9.30
  -8   6  16   19.15    9.23
  -8  -6  17   -3.64    9.33
  -8   6  17    5.73    8.84
  -8   6  18   72.34   10.11
  -8  -6  18   24.45   10.47
  -8  -6  19   -4.12    9.80
  -8   6  19  -11.11   10.64
  -8   6  20  -34.02   10.65
  -8  -6  20  -16.15   10.64
  -8   6  20  -12.41    9.95
  -8   6  21  109.50   12.01
  -8   6  21   89.72   12.99
  -8  -6  21   65.79   10.87
  -8  -6  22   26.52   11.47
  -8   6  22    7.24   11.85
  -8   6  22   18.20   12.68
  -8   6  23   18.00   10.87
  -8   6  23  -19.95   12.56
  -8  -6  23   -1.19   12.13
  -8  -7   1  339.16    9.33
  -8   7   1  324.95    2.87
   8   7  -1  340.48    9.29
  -8   7   2   57.26    2.54
   8   7  -2   67.61    7.52
  -8  -7   2   69.97    7.56
   8   7  -3   46.45    7.22
  -8   7   3   50.84    3.33
  -8  -7   3   49.12    7.56
  -8   7   4   12.05    3.17
   8   7  -4  -11.76    4.87
  -8  -7   4   -3.49    7.10
   8   7  -5  566.80   10.71
  -8  -7   5  603.01   11.19
   8   7  -6  225.10    9.05
  -8  -7   6  232.56    8.87
   8   7  -7  138.52    8.57
  -8   7   7  124.60    6.08
  -8  -7   7  124.33    8.58
   8   7  -8  285.30    8.16
  -8  -7   8  299.08    9.80
  -8   7   8  319.46    7.64
   8   7  -9  202.79    9.39
  -8   7   9  211.08    7.06
  -8  -7   9  230.92    9.95
   8  -7  -9  194.23    7.68
  -8  -7  10   76.88    8.23
  -8   7  10   72.45    6.64
   8   7 -10   52.12    8.45
   8  -7 -10   74.16    6.46
  -8  -7  11   41.82    8.57
   8   7 -11   25.96    8.13
   8  -7 -11   43.12    6.76
  -8   7  11   33.23    7.79
   8   7 -12  675.77   13.29
  -8  -7  12  736.29   13.78
  -8   7  12  710.51   11.87
   8  -7 -12  689.84    9.86
   8   7 -13   -3.40    8.92
   8  -7 -13    2.01    5.97
  -8   7  13  -20.88    7.37
  -8  -7  13   11.82    8.66
   8   7 -14    2.99    9.10
  -8  -7  14   -5.64    8.50
  -8   7  14   34.32    8.25
   8  -7 -14    5.53    5.66
   8   7 -15   55.14    9.15
   8  -7 -15   65.69    5.75
  -8   7  15   41.32    9.12
  -8  -7  15   31.66   10.12
  -8  -7  16   -9.92    6.87
   8   7 -16   -3.86    9.14
  -8   7  16  -10.02    9.58
  -8   7  17   80.43   10.92
  -8  -7  17   36.76    7.64
  -8   7  18    6.13    9.00
  -8  -7  18   23.56    9.88
  -8   7  19    4.14    9.59
  -8  -7  19   48.70   11.36
  -8   7  20   15.15   10.05
  -8  -7  20   36.41   11.10
  -8  -7  21   21.79   12.18
  -8   7  21   10.54   10.32
  -8  -7  22   22.58   10.93
  -8   7  22   32.15   11.47
  -8   8   1  437.64    4.17
  -8  -8   1  469.61   10.19
   8   8  -1  408.04   10.21
  -8  -8   2  -11.77    7.58
   8   8  -2   11.06    7.49
  -8   8   2    0.50    2.73
  -8  -8   3  421.64   10.31
  -8   8   3  437.61    5.51
   8   8  -3  407.78   10.37
  -8  -8   4   47.71    7.95
   8   8  -4   52.97    8.08
   8   8  -5  598.22   10.21
  -8  -8   5  638.81   11.44
  -8  -8   6   -6.82    5.50
   8   8  -6    3.58    7.83
  -8   8   6  -10.07    4.62
  -8  -8   7   -2.90    7.61
   8   8  -7   32.51    8.09
  -8   8   7   38.56    5.38
   8   8  -8   24.36    8.70
  -8  -8   8   33.66    8.56
  -8   8   8   47.83    5.23
   8   8  -9  150.55    8.89
  -8   8   9  136.95    7.20
  -8  -8   9  121.41    9.45
  -8  -8  10   21.69    8.72
  -8   8  10   10.61    5.96
   8   8 -10    5.19    8.24
   8   8 -11  246.78   10.61
   8  -8 -11  299.90    7.86
  -8  -8  11  262.65   11.02
  -8   8  11  280.38    8.36
  -8  -8  12   16.74    9.01
   8   8 -12   27.46    8.82
  -8   8  12   17.74    7.06
   8  -8 -12   27.33    6.60
  -8   8  13   75.05    7.82
  -8  -8  13   66.48    9.97
   8  -8 -13   83.99    6.62
   8   8 -13   69.16   10.21
  -8   8  14    0.19    7.30
   8   8 -14   24.16    9.84
  -8  -8  14   20.73    9.08
   8  -8 -14   19.60    4.76
  -8   8  15   70.03    9.07
  -8  -8  15   44.01    9.46
   8  -8 -15   40.78    5.32
   8   8 -15   33.81   10.24
   8   8 -16  103.11    8.14
  -8  -8  16   98.24   11.21
  -8   8  16  111.32    9.56
   8  -8 -16  126.90    6.06
  -8  -8  17   -5.53   10.26
  -8   8  17    5.07    8.68
  -8  -8  18   -0.81   10.73
  -8   8  18    7.83    9.98
  -8  -8  19   13.53    8.29
  -8   8  19    2.29   11.11
  -8  -8  20    0.71   11.19
  -8   8  20    0.99   11.04
  -8  -8  21   87.77   11.61
  -8   8  21   73.37   12.80
  -8   8  22  -17.07   11.32
  -8   9   1  287.84    4.24
   8   9  -1  275.31    9.54
  -8  -9   1  275.99    9.90
   8   9  -2  164.30    8.81
  -8   9   2  183.74    4.03
  -8  -9   2  161.83    9.19
   8   9  -3    8.94    7.90
  -8   9   3   28.18    3.44
  -8  -9   3   25.32    7.66
   8   9  -4    5.66    7.46
  -8  -9   4   34.69    7.71
  -8  -9   5  189.55    8.93
   8   9  -5  163.93    9.21
  -8   9   6   76.42    5.27
   8   9  -6   48.59    8.08
  -8  -9   6   67.50    6.46
  -8  -9   7   11.30    8.67
  -8   9   7   19.91    4.73
   8   9  -7   23.86    8.17
   8   9  -8   -8.49    8.31
  -8   9   8   12.03    5.74
  -8  -9   8   -4.73    8.27
  -8   9   9   -5.53    5.36
   8   9  -9    5.52    8.83
  -8  -9   9    1.05    8.51
   8   9 -10  116.62    9.19
  -8   9  10  132.17    7.57
  -8  -9  10  156.08    9.57
  -8   9  11   39.58    7.51
  -8  -9  11   20.29    7.03
   8   9 -11   35.56    8.93
   8   9 -12  110.07    9.89
   8  -9 -12  130.52    6.87
  -8   9  12  137.12    7.93
  -8  -9  12  161.88   10.05
   8   9 -13   93.04    9.51
  -8   9  13   42.57    8.02
  -8  -9  13   85.42    9.91
   8  -9 -13   60.98    6.88
  -8   9  14   58.71    8.24
  -8  -9  14   37.24    9.65
   8  -9 -14   52.69    6.57
   8   9 -14   40.22    9.76
  -8  -9  15   12.17   10.28
   8  -9 -15   -3.48    5.29
  -8   9  15   -4.85    8.20
   8   9 -15  -31.03   10.21
  -8  -9  16   41.57   10.81
   8  -9 -16   60.59    6.13
  -8   9  16   64.08    9.11
   8   9 -16   44.35   10.69
   8   9 -17   29.51   10.06
  -8   9  17   -4.38    9.15
  -8  -9  17   26.39   10.89
   8  -9 -17   28.96    4.69
  -8  -9  18  -13.17   10.45
  -8   9  18    0.44    9.75
  -8   9  19   17.15   10.56
  -8  -9  19    5.29   11.59
  -8  -9  20   37.12   11.50
  -8   9  20    8.99    9.65
  -8   9  21   83.71   10.81
  -8  10   1  150.90    3.95
  -8 -10   1  138.60    9.48
   8  10  -1  172.68    9.24
   8  10  -2   60.54    8.44
  -8  10   2   72.78    4.25
  -8 -10   2   70.20    8.78
   8  10  -3  313.91   10.42
  -8  10   3  316.98    5.66
  -8 -10   3  321.62   10.78
  -8 -10   4   44.31    8.82
   8  10  -4   24.12    8.17
  -8 -10   5  193.32    9.86
   8  10  -5  200.03   10.06
  -8 -10   6  125.06    9.13
   8  10  -6  128.61    8.88
  -8  10   6  115.92    6.38
  -8  10   7   98.94    6.36
  -8 -10   7   98.59    9.28
   8  10  -7   74.42    9.15
  -8 -10   8   83.62    8.82
  -8  10   8   77.24    6.79
   8  10  -8   54.09    8.76
  -8  10   9   16.20    6.96
   8  10  -9   28.96    6.54
  -8 -10   9   -6.99    9.30
   8  10 -10  163.09   10.29
  -8  10  10  165.45    7.55
  -8 -10  10  184.67   10.48
  -8  10  11  201.77    9.20
   8  10 -11  216.13   10.71
  -8 -10  11  184.11   10.80
  -8 -10  12   48.40   10.16
   8  10 -12   41.49    9.70
  -8  10  12   59.94    8.86
  -8  10  13  168.98    8.95
  -8 -10  13  153.13   11.02
   8  10 -13  182.33   11.09
   8 -10 -13  168.90    7.56
  -8 -10  14   28.48   10.06
   8  10 -14   -3.30   10.60
  -8  10  14   12.60    9.21
   8 -10 -14    6.69    6.74
   8 -10 -15    0.54    5.93
  -8  10  15    1.64    8.93
  -8 -10  15    8.76    9.62
   8  10 -15   11.83   10.40
   8  10 -16   45.99   11.06
  -8 -10  16   54.11   10.55
  -8  10  16   31.05    9.22
   8 -10 -16   52.36    5.45
   8  10 -17   10.08   10.28
  -8  10  17   12.26    9.45
  -8 -10  17   25.01   11.40
   8 -10 -17   15.64    5.08
  -8 -10  18   26.09   11.28
  -8  10  18   24.84   10.77
  -8  10  19   15.88   10.14
  -8 -10  19   24.38   10.67
  -8  10  20   15.07   11.00
  -8 -11   1  121.88    9.41
   8  11  -1   68.86    9.06
  -8  11   1  110.14    4.26
   8  11  -2   33.34    9.36
  -8  11   2   45.67    4.27
  -8 -11   2   24.05    9.32
   8  11  -3  138.80    9.73
  -8  11   3  171.92    5.09
  -8 -11   3  200.39    9.98
   8  11  -4    8.92    8.76
  -8 -11   4   -1.08    8.04
   8  11  -5   48.19    8.87
  -8 -11   5   41.00    8.79
   8  11  -6   -1.55    9.00
  -8  11   6   14.43    5.82
  -8 -11   6   -2.43    8.53
   8  11  -7   11.78    9.28
  -8 -11   7  -12.46    8.71
  -8  11   7    3.62    6.07
  -8  11   8   20.83    6.67
  -8 -11   8   -3.52    8.44
   8  11  -8   51.92    9.77
   8  11  -9   40.50    9.94
  -8 -11   9   78.49    9.89
  -8  11   9   53.76    6.99
   8  11 -10  189.13   10.94
  -8  11  10  275.48    9.74
  -8 -11  10  293.44   12.20
  -8 -11  11  -21.88   10.13
  -8  11  11   11.43    6.63
   8  11 -11  -15.30    9.47
  -8  11  12   -1.53    7.66
   8  11 -12   13.46   10.75
  -8 -11  12   15.90    9.75
  -8 -11  13   -0.79   10.71
  -8  11  13   35.92    7.97
   8  11 -13   30.89    9.12
   8  11 -14   19.92    9.67
  -8  11  14   38.88    8.13
  -8 -11  14   40.55   10.16
   8 -11 -14   27.13    6.42
   8 -11 -15   24.81    6.49
  -8  11  15   25.11    9.31
  -8 -11  15   29.18   11.56
   8  11 -15   17.03   11.11
   8  11 -16   91.57   12.01
  -8  11  16   87.87   10.11
  -8 -11  16   84.87   11.81
   8 -11 -16   61.48    6.23
   8  11 -17   16.42   10.38
  -8 -11  17   29.95   11.54
  -8  11  17   10.86    9.63
   8 -11 -17   -5.49    5.32
   8  11 -18    8.23   11.97
  -8  11  18   22.95   10.07
  -8 -11  18   35.64   12.00
   8 -11 -18   20.23    5.09
  -8 -12   1  104.15   10.05
   8  12  -1   52.79   10.03
  -8  12   1   69.34    4.36
   8  12  -2   23.69    9.27
  -8 -12   2   45.99    9.53
  -8  12   2   30.95    4.20
  -8 -12   3   11.17    8.23
   8  12  -3   18.41    8.59
   8  12  -4    5.65    8.54
  -8 -12   4   22.94    9.48
  -8 -12   5   88.39    9.94
   8  12  -5  107.74   10.43
  -8 -12   6  109.37   10.47
   8  12  -6  121.30   10.98
  -8  12   6  140.29    7.40
  -8 -12   7   38.15    8.57
   8  12  -7   -7.80    9.38
  -8  12   7   24.50    6.80
  -8  12   8   35.97    7.14
   8  12  -8   18.97   10.07
  -8 -12   8   32.88    9.58
   8  12  -9    8.83    9.80
  -8 -12   9   31.73   10.26
  -8  12   9   14.00    6.32
   8  12 -10    5.91    9.52
  -8 -12  10   13.37   10.43
  -8  12  10   30.54    7.04
  -8  12  11   26.68    8.10
  -8 -12  11   -5.91    9.64
   8  12 -11  -12.88    9.87
  -8  12  12   11.56    7.32
   8  12 -12   -1.09   10.43
  -8 -12  12   31.99   10.68
  -8  12  13   54.70    8.87
   8  12 -13   72.39   11.18
  -8 -12  13   41.36   11.39
   8  12 -14    5.11   10.62
  -8  12  14   14.83    8.64
  -8 -12  14    0.20   10.82
   8 -12 -14   -0.24    7.67
   8 -12 -15    6.30    6.85
  -8 -12  15  -11.26   10.67
  -8  12  15    6.44    8.85
   8  12 -15   -5.79   10.02
  -8  12  16   76.06   10.83
   8  12 -16   90.56   12.71
   8 -12 -16   94.98    7.26
  -8 -12  16  128.95   13.40
  -8  12  17    7.11    9.89
  -8 -12  17   26.84   12.26
   8  12 -17   42.28   11.28
   8 -12 -17    4.34    5.21
  -8 -13   1   26.12    9.17
   8  13  -1   -5.02    9.77
  -8  13   1    9.71    4.75
  -8 -13   2   47.95   10.06
   8  13  -2   59.16   10.13
  -8  13   2   64.37    5.43
  -8 -13   3  315.12   11.49
   8  13  -3  255.61   11.64
  -8 -13   4   18.19   10.23
   8  13  -4  -24.24    9.72
   8  13  -5   26.58   10.32
  -8  13   5   67.13    5.71
  -8 -13   5   55.23   10.21
   8  13  -6    7.06    7.39
  -8  13   6   -5.47    6.43
  -8 -13   6   10.57    6.56
   8  13  -7  -17.48   10.18
  -8  13   7   -0.81    5.94
  -8 -13   7   13.94    9.53
  -8  13   8    7.44    7.74
  -8 -13   8  -11.36   10.30
   8  13  -8   18.45    9.88
   8  13  -9   -0.06   10.69
  -8 -13   9   22.81   10.25
  -8  13   9    7.49    7.00
   8  13 -10   18.96    9.73
  -8  13  10   -5.26    7.42
  -8 -13  10    6.81    9.65
  -8 -13  11  -10.12   10.02
   8  13 -11  -10.91   10.62
  -8  13  11   18.63    8.69
  -8  13  12   36.70    8.08
  -8 -13  12    9.90   11.45
   8  13 -12  -17.81   11.23
  -8 -13  13   23.92   10.36
  -8  13  13   11.18    8.68
   8  13 -13    1.25   11.23
   8  13 -14   63.15   11.40
  -8 -13  14  116.96   12.65
  -8  13  14   76.96   10.04
  -8  13  15   38.86    9.82
  -8 -13  15   27.00   12.93
   8  13 -15   10.66   12.41
   8 -13 -15    4.23    7.70
  -8 -14   1    3.30    9.07
   8  14  -1   -2.70    9.30
  -8  14   1   16.52    4.76
   8  14  -2   -4.13    9.82
  -8 -14   2   -4.08    9.90
  -8 -14   3   35.97   10.15
   8  14  -3   42.14   10.37
  -8 -14   4   45.73   10.43
   8  14  -4   44.52   10.95
  -8 -14   5   29.66   10.83
  -8  14   5   44.70    6.30
   8  14  -5   72.76   10.40
  -8  14   6   20.33    6.75
   8  14  -6    9.92   10.52
  -8 -14   6   12.55   10.19
  -8  14   7  118.16    8.33
   8  14  -7   96.26   11.25
  -8 -14   7  157.67   12.35
   8  14  -8   14.06    9.98
  -8  14   8   19.52    7.15
  -8 -14   8    8.36   10.98
   8  14  -9  -18.25   11.20
  -8  14   9   -0.71    8.75
  -8 -14   9   33.56   11.27
   8  14 -10   12.02   11.41
  -8 -14  10   -7.26    9.97
  -8  14  10   16.13    8.83
   8  14 -11  106.97   11.96
  -8 -14  11  156.13   11.83
  -8  14  11   87.57    9.11
   8  14 -12   -4.27   12.33
  -8 -14  12   40.15   12.75
  -8  14  12   27.02    8.77
  -8 -14  13   55.78   11.96
   8  14 -13   67.03   12.35
  -8  14  13   39.29    9.16
   8  15  -1   24.35    9.86
  -8 -15   1   -2.36   11.08
  -8  15   1    6.82    5.03
  -8 -15   2   27.06   10.50
   8  15  -2   10.86   10.84
  -8 -15   3   -5.46   10.74
   8  15  -3   32.13   10.27
  -8 -15   4   78.70   11.35
   8  15  -4  101.06   11.87
  -8 -15   5  -21.58   11.10
  -8  15   5   -0.53    7.17
   8  15  -5   20.23   10.79
   8  15  -6  -11.49   11.23
  -8 -15   6   43.66   10.57
  -8  15   6    2.97    7.33
  -8  15   7    5.64    7.11
   8  15  -7  -26.10   10.16
  -8 -15   7   10.62   11.76
   8  15  -8    1.37   11.79
  -8  15   8    5.42    8.71
  -8 -15   8   17.67   12.14
   8  15  -9   78.23   11.78
  -8  15   9   77.83    9.13
  -8 -15   9   83.75   13.07
   8  15 -10   37.31   13.04
  -8  15  10   13.22    9.23
  -8 -15  10    6.36   12.59
   8  16  -1    5.30   11.36
  -8 -16   1    0.01   10.48
  -8  16   1   33.95    5.85
  -8 -16   2   88.74   12.71
   8  16  -2  107.94   12.92
  -8 -16   3  -30.59   11.16
   8  16  -3   -3.88   10.69
   8  16  -4   -5.31   11.81
  -7   0   1 4693.46   18.66
   7   0  -1 4305.17   17.28
   7   0  -1 4498.34   20.93
  -7   0   1 4457.72   20.81
  -7   0   2   13.41    3.76
   7   0  -2  -16.93    7.34
  -7   0   2  -22.26    6.66
   7   0  -2    9.15    4.64
  -7   0   3    0.24    4.07
   7   0  -3   -6.81    4.20
  -7   0   3    1.42    6.23
   7   0  -3    3.03    6.27
  -7   0   4   -4.52    4.41
   7   0  -4   -1.54    4.54
  -7   0   4   -8.33    5.92
   7   0  -5  304.49    7.20
  -7   0   5  287.20    6.12
  -7   0   5  276.44    7.33
   7   0  -6   -2.60    5.02
  -7   0   6  -14.53    6.05
  -7   0   6   -6.64    4.91
  -7   0   7  314.98    7.31
  -7   0   7  303.26    7.36
  -7   0   8  -11.45    5.86
  -7   0   8  -14.50    5.48
  -7   0   9  432.40    9.05
  -7   0   9  406.27    7.66
  -7   0  10    6.70    6.22
  -7   0  10    1.18    7.16
  -7   0  11  692.12   10.73
  -7   0  11  626.97    8.68
  -7   0  12    0.75    7.52
  -7   0  12   -8.68    5.76
  -7   0  13  179.94    6.90
  -7   0  13  221.64    5.98
  -7   0  14    6.96    7.82
  -7   0  14    1.48    5.00
  -7   0  15   99.70    8.20
  -7   0  15   89.28    5.73
  -7   0  16   -6.88    7.60
  -7   0  16   -9.55    4.83
  -7   0  17  154.56    9.82
  -7   0  17  163.17    5.71
  -7   0  18  -16.50    8.58
  -7   0  18   -6.51    4.32
  -7   0  19  260.79   11.08
  -7   0  20  -14.20    9.93
  -7   0  21   89.21   11.69
  -7   0  22    9.88   10.23
  -7   0  23  194.59   13.66
  -7   0  24   28.24   11.07
  -7   0  25   51.01   11.92
   7   1  -1  160.44    5.04
  -7   1   1  175.96    4.07
  -7  -1   1  180.06    6.28
  -7  -1   1  177.65    5.04
   7  -1  -1  191.29    7.81
   7  -1  -1  169.90    4.14
  -7  -1   2   90.91    7.11
  -7   1   2  107.28    3.43
   7  -1  -2  101.65    4.28
   7  -1  -2   83.86    7.09
   7   1  -2   93.43    4.97
  -7  -1   2  105.00    4.94
   7  -1  -3    3.06    4.42
  -7  -1   3   -4.84    4.59
   7   1  -3    8.71    4.70
  -7   1   3    0.56    3.44
  -7  -1   3   -0.14    6.87
   7  -1  -3    3.81    4.83
   7   1  -4  175.00    5.75
  -7   1   4  144.68    5.13
   7  -1  -4  159.26    4.78
  -7  -1   4  148.12    5.57
  -7   1   4  169.10    4.63
  -7  -1   4  174.53    7.52
   7  -1  -4  180.90    7.14
   7   1  -5  132.46    5.78
   7  -1  -5  134.39    6.44
  -7   1   5  165.74    7.07
  -7  -1   5  126.99    7.10
  -7   1   5  176.73    5.22
  -7  -1   5  142.18    5.77
  -7  -1   6  448.52    8.63
  -7   1   6  414.15    6.91
  -7  -1   6  463.07    7.90
   7  -1  -6  450.19    8.16
  -7   1   6  415.41    7.61
   7   1  -6  391.10    7.52
  -7  -1   7   50.17    6.16
   7   1  -7   47.05    6.34
  -7   1   7   38.99    5.73
  -7  -1   7   29.70    6.17
  -7   1   7   53.00    5.95
  -7   1   8   48.46    5.96
  -7  -1   8   63.63    6.60
  -7   1   8   44.04    5.59
   7   1  -8   40.71    6.76
  -7  -1   8   31.33    6.00
  -7   1   9    0.71    6.11
  -7   1   9   17.95    5.33
  -7  -1   9   10.97    6.85
  -7  -1   9   11.61    5.08
  -7  -1  10   93.26    6.00
  -7   1  10   68.71    7.26
  -7  -1  10   89.63    7.60
  -7   1  10   80.09    5.54
  -7  -1  11   77.77    7.55
  -7   1  11   70.57    7.61
  -7  -1  11   58.51    6.82
  -7   1  11   75.66    5.31
  -7  -1  12  112.45    6.20
  -7   1  12  122.72    7.67
  -7   1  12  119.90    5.26
  -7  -1  12  142.85    8.07
  -7  -1  13   44.26    6.33
  -7   1  13   28.62    7.77
  -7  -1  13   43.89    7.86
  -7   1  13   19.08    4.39
  -7  -1  14   13.13    7.33
  -7  -1  14   10.29    6.04
  -7   1  14   28.18    7.69
  -7  -1  15  202.94    9.65
  -7  -1  15  194.21    6.97
  -7   1  15  190.20    9.38
  -7  -1  16   77.52    5.76
  -7  -1  16   46.85    8.47
  -7   1  16   34.63    7.88
  -7  -1  17  186.16    6.91
  -7  -1  17  222.24   10.37
  -7   1  17  187.92    9.60
  -7  -1  18   24.52    9.29
  -7  -1  18    5.00    5.30
  -7   1  18    6.35    9.26
  -7  -1  19   53.84    5.98
  -7  -1  19   41.64    9.74
  -7   1  19   44.85    9.96
  -7  -1  20  194.75    6.28
  -7   1  20  217.77   11.09
  -7  -1  20  176.00   11.71
  -7  -1  21   15.82    4.78
  -7   1  21    0.49   10.37
  -7  -1  21   36.40    9.88
  -7   1  22    7.35   10.19
  -7  -1  22   -3.13   10.34
  -7   1  23  137.09   12.45
  -7  -1  23  102.77   12.23
  -7   1  24   33.68   12.02
  -7  -1  24   26.50   10.82
  -7  -1  25   10.38   12.68
  -7   1  25  -12.76   11.45
  -7   1  25   -7.02   11.37
   7   2  -1   13.55    5.85
  -7   2   1    6.48    2.57
  -7  -2   1   -2.83    5.23
   7  -2  -1   -8.01    6.77
  -7  -2   1   15.90    4.78
  -7  -2   2 1065.12    9.92
   7   2  -2 1023.19    9.13
  -7  -2   2 1032.51   11.82
   7  -2  -2  977.70   10.82
  -7   2   2 1046.51    6.74
  -7   2   3   20.86    3.80
   7   2  -3   33.32    5.28
   7  -2  -3   37.13    6.50
  -7  -2   3   41.17    5.32
  -7  -2   3   35.50    6.63
  -7   2   4  224.27    5.31
   7   2  -4  234.90    6.45
   7  -2  -4  255.20    7.46
  -7  -2   4  267.05    6.52
  -7  -2   4  257.41    6.70
  -7  -2   5   10.05    5.39
   7  -2  -5   11.93    5.50
  -7   2   5    4.94    4.72
  -7  -2   5    6.80    6.43
   7   2  -5   -0.57    5.41
  -7  -2   6  294.30    7.64
  -7   2   6  300.80    6.03
  -7  -2   6  317.26    8.25
   7   2  -6  330.92    7.94
   7  -2  -6  330.67    7.42
  -7  -2   7   37.64    6.68
   7   2  -7   -2.87    6.52
   7  -2  -7   24.41    5.76
  -7   2   7   16.81    4.88
  -7  -2   8   11.27    6.49
   7  -2  -8   33.59    5.35
   7   2  -8   24.83    6.90
  -7   2   8    5.29    5.42
  -7   2   9   36.39    6.10
   7   2  -9   12.13    6.77
  -7  -2   9   40.63    7.06
   7   2 -10   20.76    7.02
  -7   2  10   -7.66    6.43
  -7  -2  10   11.18    6.96
  -7   2  11    1.10    6.88
  -7  -2  11  -16.87    7.02
  -7  -2  12   24.66    7.82
  -7   2  12    0.88    6.85
  -7  -2  13  384.34   10.47
  -7   2  13  398.42   10.05
  -7  -2  14   30.89    8.20
  -7  -2  14   15.02    6.44
  -7   2  14   16.90    8.30
  -7  -2  15  295.09   10.63
  -7   2  15  274.33   10.13
  -7  -2  15  288.88    7.98
  -7  -2  16   -2.65    5.69
  -7   2  16  -19.18    8.97
  -7  -2  16   21.65    6.46
  -7   2  17    1.70    9.30
  -7  -2  17   27.48    6.12
  -7  -2  17   25.66    9.09
  -7   2  18  227.90   11.23
  -7  -2  18  253.43    6.84
  -7  -2  18  244.82   11.34
  -7   2  19   72.47    9.73
  -7  -2  19   83.56    6.09
  -7  -2  19   72.96    9.96
  -7  -2  20   18.64    5.51
  -7   2  20   20.45    9.34
  -7  -2  20   -6.19    9.80
  -7   2  21  224.26   12.52
  -7  -2  21  201.21    7.52
  -7  -2  21  167.44   12.11
  -7   2  22  120.22   12.19
  -7  -2  22  125.21    6.06
  -7  -2  22  126.30   12.15
  -7  -2  23   14.05    5.08
  -7   2  23   -2.29    8.11
  -7   2  23   -5.35   11.20
  -7  -2  23    1.41   11.53
  -7  -2  24   20.64   10.59
  -7   2  24    9.34   10.47
  -7   2  24  -21.82   10.96
  -7  -2  24    1.35    4.52
  -7  -2  25   15.41   12.31
  -7   2  25   10.98   12.26
  -7   2  25   -1.91   11.39
   7   3  -1 1526.35   11.26
  -7   3   1 1553.41    6.59
   7  -3  -1 1433.52   12.68
  -7  -3   1 1451.85   11.15
  -7  -3   1 1622.69   15.35
   7   3  -2  259.32    6.68
  -7  -3   2  279.76    7.03
   7  -3  -2  275.83    8.00
  -7   3   2  268.18    3.67
  -7   3   3  154.35    3.73
   7  -3  -3  158.98    7.06
  -7  -3   3  139.90    6.79
   7   3  -3  125.97    6.64
  -7  -3   4  131.55    6.75
   7   3  -4  131.95    6.81
  -7   3   4  117.41    4.38
   7  -3  -4  120.93    7.16
   7   3  -5   -1.97    6.14
   7  -3  -5  -11.45    5.90
  -7   3   5    4.18    4.70
  -7  -3   5   -2.53    6.00
  -7  -3   6   37.51    6.18
   7   3  -6   21.54    4.71
  -7   3   6   29.33    5.39
   7  -3  -6   44.65    5.58
   7   3  -7  270.60    7.92
  -7   3   7  260.92    6.29
   7  -3  -7  247.91    7.57
  -7  -3   7  274.94    7.81
  -7   3   8  -10.61    5.42
   7   3  -8  -12.48    6.60
   7  -3  -8   24.02    5.29
  -7   3   9   82.64    6.53
   7   3  -9  102.98    7.39
  -7  -3   9   99.59    7.36
   7  -3  -9   81.58    5.51
   7   3 -10  372.65    9.25
  -7   3  10  412.51    9.01
  -7  -3  10  439.05    9.72
   7  -3 -10  402.87    7.08
  -7   3  11   17.22    6.98
   7   3 -11   21.82    7.31
  -7  -3  11    7.52    7.21
  -7   3  12  438.45   10.03
  -7  -3  12  441.51   10.44
  -7  -3  13  124.44    6.83
  -7   3  13  137.99    8.48
  -7  -3  14    4.60    8.09
  -7   3  14  -13.46    8.43
  -7   3  15   40.69    8.40
  -7  -3  15   80.05    8.63
  -7   3  16   64.03    9.49
  -7  -3  16   59.07    8.79
  -7   3  17   29.73    7.14
  -7  -3  17   37.90    9.38
  -7  -3  18  162.04   10.45
  -7   3  18  136.60   11.14
  -7  -3  19   57.55    6.78
  -7  -3  19   58.30    9.48
  -7   3  19   43.72   10.60
  -7  -3  20   20.79    6.23
  -7  -3  20   17.07   10.19
  -7   3  20   -0.11   10.63
  -7   3  20    8.41    9.42
  -7  -3  21   19.10   10.84
  -7   3  21   22.12   10.27
  -7  -3  21    4.58    6.06
  -7   3  21   20.85   10.88
  -7  -3  22  -19.65   10.19
  -7   3  22   43.90   11.56
  -7   3  22   22.08   10.40
  -7  -3  22    6.64    6.22
  -7  -3  23    4.27   10.37
  -7   3  23   -6.28   11.16
  -7   3  23   28.31   10.78
  -7  -3  23   19.64    6.13
  -7   3  24   77.79   11.55
  -7  -3  24   15.81   12.08
  -7   3  24   37.39   12.15
  -7  -3  24   21.49    6.04
  -7  -3  25   27.32   12.62
  -7   3  25   61.74   12.05
  -7   3  25   44.40   11.68
  -7  -3  25   30.10    5.28
  -7   4   1   89.52    1.56
  -7   4   1   84.34    1.43
   7   4  -1   92.22    6.60
  -7  -4   1   90.43    6.31
  -7   4   2  223.77    2.94
  -7  -4   2  232.30    7.05
   7   4  -2  225.47    7.20
  -7   4   2  248.19    3.31
   7   4  -3 1176.76   11.19
  -7   4   3 1192.85    7.13
  -7   4   3 1219.92    8.27
  -7  -4   3 1214.79   11.42
  -7  -4   4   84.22    6.79
  -7   4   4   40.69    3.87
   7   4  -4   48.98    6.34
   7   4  -5  419.95    8.79
   7  -4  -5  468.43    8.24
  -7  -4   5  465.22    8.86
  -7   4   5  468.03    6.67
  -7  -4   6  130.62    7.37
   7  -4  -6  133.55    6.50
  -7   4   6  133.32    4.90
   7   4  -6  144.37    7.01
  -7  -4   7  269.12    8.43
   7  -4  -7  251.64    6.89
   7   4  -7  242.53    8.17
  -7  -4   8   28.42    7.01
   7   4  -8   34.70    7.06
   7  -4  -8   45.02    6.51
   7   4  -9    6.34    6.87
  -7  -4   9   26.87    7.24
   7  -4  -9    1.69    5.41
   7   4 -10   10.49    7.21
  -7  -4  10   -5.00    6.88
   7  -4 -10    4.70    5.91
   7   4 -11   70.19    7.68
  -7  -4  11   56.31    7.54
   7  -4 -11   74.70    5.78
   7   4 -12   53.29    7.86
  -7  -4  12   76.18    8.02
   7  -4 -12   44.37    4.95
  -7  -4  13   11.89    7.97
  -7   4  14  107.18    9.22
  -7  -4  14   99.24    8.93
  -7  -4  15  160.17    9.51
  -7   4  15  170.89    9.21
  -7   4  16   13.04    9.24
  -7  -4  16    2.16    9.05
  -7  -4  17    3.51    8.99
  -7   4  17    2.12    9.66
  -7   4  18  122.80   10.89
  -7  -4  18   90.81    8.16
  -7   4  18  111.43   10.87
  -7   4  19  210.78   11.14
  -7   4  19  223.41   11.80
  -7  -4  19  193.44   11.99
  -7   4  20  286.41   11.94
  -7  -4  20  325.68   13.01
  -7   4  20  289.47   13.06
  -7  -4  21   22.32   11.06
  -7   4  21  -14.59   10.65
  -7   4  21   13.53   11.02
  -7   4  22  -20.56   11.19
  -7  -4  22    0.22    6.48
  -7  -4  22    8.47   10.83
  -7   4  22    5.61   10.48
  -7   4  23   28.58   11.22
  -7   4  23   11.10   12.32
  -7  -4  23   41.79   11.67
  -7  -4  23   25.39    7.06
  -7  -4  24   16.74   12.23
  -7   4  24   19.18   12.79
  -7  -4  24   16.96    6.64
  -7   4  24   -6.93   10.83
  -7  -5   1   14.51    6.39
   7   5  -1   15.11    6.41
  -7   5   1    6.26    1.63
  -7   5   1    3.20    1.40
  -7   5   2   41.01    2.72
   7   5  -2   45.20    6.69
  -7  -5   2   58.32    6.71
  -7  -5   3    9.42    6.51
   7   5  -3    1.41    6.51
  -7   5   3    8.25    3.22
  -7  -5   4  442.61    8.76
   7   5  -4  387.66    7.36
  -7  -5   5   20.56    6.75
   7   5  -5    4.52    6.74
  -7  -5   6  489.92    9.51
   7   5  -6  494.86    9.45
  -7   5   6  488.14    7.38
  -7  -5   7  530.48    9.78
  -7   5   7  530.08    7.56
   7  -5  -7  498.26    8.33
   7   5  -7  463.86    9.64
   7   5  -8   20.54    7.17
  -7  -5   8   39.89    5.45
  -7   5   8   32.39    5.84
   7  -5  -8   -1.23    5.52
  -7  -5   9  816.62   11.81
   7   5  -9  786.54   11.86
  -7   5   9  802.21   10.08
   7  -5  -9  726.42    9.10
  -7  -5  10   -3.15    7.30
   7   5 -10   44.78    7.19
  -7   5  10  -11.85    7.47
   7  -5 -10    0.38    4.95
  -7   5  11  121.89    7.69
   7  -5 -11  114.29    6.09
  -7  -5  11  105.52    8.50
   7   5 -11  122.58    8.64
   7   5 -12  220.71    9.31
  -7  -5  12  277.47   10.05
   7  -5 -12  226.71    6.15
  -7   5  12  227.83    8.76
  -7   5  13   37.98    8.41
   7  -5 -13   22.76    4.69
  -7  -5  13   21.20    7.87
   7   5 -13   26.28    5.87
  -7  -5  14   25.95    8.46
   7   5 -14   13.40    5.91
  -7   5  14   -9.54    8.57
  -7  -5  15  -10.19    8.27
  -7   5  15   16.67    8.66
  -7  -5  16   92.57    9.71
  -7   5  16   89.88    9.75
  -7  -5  17  233.47   11.56
  -7   5  17  203.31   11.41
  -7   5  18   88.06   10.76
  -7  -5  18   72.51    9.72
  -7  -5  19  113.22   11.65
  -7   5  19  155.39   11.62
  -7   5  20    3.14    9.75
  -7  -5  20   16.82    7.36
  -7   5  21    5.71   11.23
  -7   5  21   46.57   11.78
  -7  -5  21    3.23   10.82
  -7   5  22  -21.99   11.72
  -7  -5  22  -28.91   11.13
  -7   5  22  -10.87   11.18
  -7  -5  23   79.40   12.15
  -7   5  23   75.63   12.52
  -7   5  23  128.79   13.41
  -7  -5  24  -11.70    6.99
  -7   5  24   -8.59   11.04
  -7  -5  24   29.74   12.24
  -7   5  24   16.15   12.98
  -7   6   1  171.30    2.58
  -7  -6   1  205.44    7.92
   7   6  -1  217.43    6.28
   7   6  -2   19.19    6.80
  -7   6   2   40.68    2.86
  -7  -6   2   37.85    6.93
   7   6  -3 1467.77   13.39
  -7  -6   3 1501.11   13.78
  -7   6   3 1523.78    9.21
   7   6  -4  265.82    8.41
  -7  -6   4  281.91    8.48
   7   6  -5   95.37    7.61
  -7  -6   5   85.28    7.45
   7   6  -6   62.02    6.84
  -7  -6   6   69.71    7.44
  -7   6   6   65.13    4.60
   7   6  -7   43.98    5.34
  -7  -6   7   58.18    7.55
  -7   6   7   59.36    5.81
  -7  -6   8   10.06    7.64
  -7   6   8   24.65    5.41
   7   6  -8    6.34    5.23
  -7  -6   9  615.98   11.33
  -7   6   9  667.81    9.39
   7   6  -9  589.26   11.18
   7  -6  -9  645.32    9.18
  -7  -6  10   52.31    7.87
  -7   6  10   84.59    6.92
   7  -6 -10   63.35    5.76
   7   6 -10   68.14    8.40
  -7  -6  11   21.28    8.13
   7  -6 -11    0.50    5.52
   7   6 -11   -3.85    8.00
  -7   6  11   26.83    6.89
  -7  -6  12  258.25   10.07
   7  -6 -12  227.62    6.53
  -7   6  12  258.70    8.84
   7   6 -12  221.88    9.51
  -7   6  13   43.37    8.40
   7  -6 -13   39.98    4.79
   7   6 -13   42.52    8.47
  -7  -6  13   46.03    8.37
   7   6 -14   57.21    8.89
  -7   6  14   96.16    9.85
   7  -6 -14   82.82    5.06
  -7  -6  14   97.95    9.50
  -7   6  15   50.92    8.71
  -7  -6  15   39.62    8.90
  -7   6  16  100.26    8.95
  -7  -6  16  100.55    9.79
  -7  -6  17   -1.84    9.82
  -7   6  17   19.87    9.47
  -7  -6  18   67.95   10.50
  -7   6  18   97.15   10.75
  -7   6  19   74.79   11.02
  -7  -6  19   90.46   10.40
  -7   6  20   24.64   10.96
  -7  -6  20  -13.54   10.23
  -7   6  21   45.27   11.78
  -7  -6  21   52.85   11.22
  -7  -6  22   -9.80    9.95
  -7   6  22   24.13   11.82
  -7   6  23   15.31   11.04
  -7  -6  23   15.93   11.05
  -7   6  23   28.93   12.66
  -7   7   1  162.17    3.05
   7   7  -1  145.68    6.07
  -7  -7   1  136.82    7.70
  -7   7   2  118.41    3.45
   7   7  -2  137.01    6.03
  -7  -7   2  140.84    7.49
  -7   7   3    9.60    3.32
   7   7  -3   13.87    6.96
  -7  -7   3   -1.79    6.55
  -7  -7   4    1.56    7.17
   7   7  -4    3.39    7.21
   7   7  -5   76.84    7.55
  -7  -7   5   47.01    7.45
  -7   7   6  113.17    5.41
  -7  -7   6   84.92    7.96
   7   7  -6   86.45    7.82
   7   7  -7   36.99    7.55
  -7  -7   7   37.76    7.36
  -7   7   7   39.50    5.78
  -7   7   8  257.50    6.90
   7   7  -8  224.05    7.42
  -7  -7   8  230.05    8.87
   7   7  -9  183.00    9.39
  -7   7   9  199.36    6.91
  -7  -7   9  186.30    9.40
   7   7 -10   -4.28    7.99
  -7  -7  10   30.67    7.88
  -7   7  10    5.99    6.37
   7  -7 -11  -11.60    5.09
  -7  -7  11    9.27    7.63
  -7   7  11    0.75    7.96
   7   7 -11    0.63    8.15
   7   7 -12   -2.85    7.65
  -7  -7  12    7.63    8.05
  -7   7  12    9.08    7.89
   7  -7 -12   -2.19    5.40
  -7  -7  13  131.65    9.91
   7  -7 -13  136.35    5.80
  -7   7  13  124.75    9.00
   7   7 -13  141.12    7.37
   7   7 -14   11.46    6.67
  -7  -7  14   25.46    9.07
  -7   7  14  -10.21    8.64
   7  -7 -14    7.76    4.80
  -7  -7  15   -3.59    9.31
   7   7 -15    3.42    9.00
   7  -7 -15   15.93    4.63
  -7   7  15    7.66    9.16
  -7   7  16  111.78   10.90
  -7  -7  16  158.06   10.70
  -7  -7  17   85.64   10.55
  -7   7  17   50.55    9.19
  -7  -7  18  -10.74   10.14
  -7   7  18   24.62   10.55
  -7  -7  19   30.63   10.45
  -7   7  19   -1.70   10.43
  -7   7  20   14.50   10.83
  -7  -7  20   23.18   10.81
  -7   7  21   86.93   11.91
  -7  -7  21   82.22   11.25
  -7   7  22    8.46   11.03
  -7  -7  22   24.11   11.76
  -7   7  23   24.99   12.36
  -7  -7  23    5.67   11.77
  -7  -8   1  469.80   10.25
   7   8  -1  445.07   10.14
  -7   8   1  442.13    5.08
   7   8  -2  842.73   10.97
  -7   8   2  888.10    7.30
  -7  -8   2  880.63   12.46
   7   8  -3  -12.20    7.06
  -7  -8   3   10.45    7.33
   7   8  -4  103.91    7.87
  -7  -8   4  100.34    7.85
  -7   8   5   26.41    4.49
   7   8  -5    5.29    7.23
  -7  -8   5   12.12    7.34
  -7   8   6   26.68    5.02
   7   8  -6    4.46    7.78
  -7  -8   6   -7.40    7.77
  -7   8   7   82.04    5.46
  -7  -8   7   67.27    8.76
   7   8  -7   33.59    7.78
   7   8  -8  -18.43    7.89
  -7  -8   8   13.01    7.64
  -7   8   8   11.95    6.23
   7   8  -9   20.91    7.72
  -7  -8   9   35.60    8.32
  -7   8   9   10.86    5.83
  -7  -8  10   65.56    6.42
  -7   8  10   40.01    6.47
   7   8 -10   44.52    8.49
  -7   8  11    4.02    6.85
   7   8 -11   10.01    8.24
  -7  -8  11    8.62    8.26
   7  -8 -12   -7.59    5.82
  -7  -8  12   -1.68    8.36
  -7   8  12   -2.30    8.12
   7   8 -12    1.97    6.57
  -7  -8  13    0.42    9.23
  -7   8  13   37.43    9.12
   7   8 -13   17.72    8.77
   7  -8 -13   28.84    6.01
  -7   8  14  450.56   10.75
   7  -8 -14  425.08    7.51
   7   8 -14  298.75   11.38
  -7  -8  14  370.88   12.34
  -7  -8  15   -7.92    9.54
   7   8 -15    7.95    6.84
  -7   8  15    5.81    8.54
   7  -8 -15   -0.44    4.55
  -7  -8  16  215.67   11.16
  -7   8  16  259.47   11.78
   7  -8 -16  256.97    5.99
   7   8 -16  181.52   11.50
  -7   8  17   18.37    9.35
  -7  -8  17   -2.19    9.49
  -7  -8  18   -9.46   10.52
  -7   8  18   24.80   10.20
  -7  -8  19   46.21   10.69
  -7   8  19   29.95   10.67
  -7   8  20   16.13   10.96
  -7  -8  20   -0.42   10.39
  -7   8  21   24.31   11.13
  -7  -8  21   17.25   11.47
  -7   8  22    6.33   10.84
  -7  -8  22  -17.75   10.21
  -7   9   1   41.02    3.66
   7   9  -1   15.01    7.56
  -7  -9   1    1.51    7.39
   7   9  -2  441.43   10.67
  -7   9   2  500.48    6.34
  -7  -9   2  441.56   10.76
   7   9  -3  333.80    9.54
  -7  -9   3  307.13    9.98
  -7  -9   4   55.33    6.08
   7   9  -4   30.83    7.92
  -7  -9   5   42.79    7.94
   7   9  -5   37.36    5.75
  -7   9   5   25.86    5.32
  -7   9   6  207.93    6.88
   7   9  -6  219.30    9.50
  -7  -9   6  225.56    9.04
  -7   9   7   12.99    5.29
   7   9  -7    3.37    5.69
  -7  -9   7   26.23    6.04
  -7   9   8   18.97    6.48
  -7  -9   8   56.22    8.27
   7   9  -8   -1.84    7.87
   7   9  -9  350.15   10.50
  -7   9   9  359.99    8.93
  -7  -9   9  409.97   10.88
  -7   9  10  106.03    6.87
  -7  -9  10   91.54    9.54
   7   9 -10  101.49    9.21
  -7   9  11  123.12    7.73
  -7  -9  11  145.20    9.98
   7   9 -11  166.56    9.95
  -7  -9  12  307.90   11.39
   7   9 -12  351.36   11.75
  -7   9  12  318.51    9.50
  -7   9  13   74.30    7.99
  -7  -9  13  104.57    7.92
   7   9 -13   62.96    9.55
   7  -9 -13   85.49    6.60
  -7  -9  14   62.80    9.99
  -7   9  14   65.46    8.37
   7   9 -14   49.46    9.84
   7  -9 -14   57.62    6.15
   7  -9 -15  -13.19    5.08
  -7   9  15   13.04    8.52
  -7  -9  15  -12.16    8.62
   7   9 -15  -27.88    9.34
   7   9 -16   39.83   10.23
  -7  -9  16    1.11    9.62
  -7   9  16   19.85    9.06
   7  -9 -16   24.69    4.92
   7   9 -17   32.26   10.02
  -7  -9  17   21.89   11.00
  -7   9  17   35.74   10.10
   7  -9 -17   29.44    4.36
  -7   9  18   12.67    9.14
  -7  -9  18   -6.95   10.04
  -7  -9  19   38.32   10.35
  -7   9  19   -7.84    9.53
  -7  -9  20   84.31   12.52
  -7   9  20   13.77   10.88
  -7  -9  21  109.48   12.57
  -7   9  21   74.49   12.29
  -7 -10   1   34.80    7.63
   7  10  -1    6.30    8.60
   7 -10  -1    6.53    4.29
  -7  10   1    8.07    3.65
   7 -10  -2   74.01    4.86
   7  10  -2   58.86    7.89
  -7 -10   2   86.82    9.07
   7  10  -3  162.63    9.19
  -7 -10   3  161.60    9.15
  -7 -10   4  159.01    9.25
   7  10  -4  136.85    8.93
  -7 -10   5   38.39    8.03
   7  10  -5   26.77    7.85
  -7  10   5   18.00    5.69
  -7 -10   6  151.05    8.87
   7  10  -6  143.33    9.09
  -7  10   6  150.42    6.96
  -7  10   7   -1.71    5.18
   7  10  -7   25.62    7.96
  -7 -10   7  -11.81    8.31
  -7  10   8   33.12    6.61
   7  10  -8   49.87    8.83
  -7 -10   8   28.31    8.61
  -7 -10   9   -3.80    8.79
   7  10  -9  -14.11    8.46
  -7  10   9  -12.21    7.19
  -7  10  10   25.06    6.55
   7  10 -10   17.11    9.15
  -7 -10  10   24.99    9.00
  -7  10  11   65.36    7.58
  -7 -10  11   59.43    9.57
   7  10 -11   66.36    9.60
  -7 -10  12   55.46    9.76
   7  10 -12   40.91    9.86
  -7  10  12   82.15    7.71
  -7  10  13   25.25    7.92
   7  10 -13   39.16    9.86
  -7 -10  13   45.22    9.77
  -7  10  14   97.83    8.91
  -7 -10  14   66.50   10.10
   7 -10 -14   70.15    6.45
   7  10 -14   46.88   10.24
  -7 -10  15   24.63   10.00
  -7  10  15   61.64    9.53
   7 -10 -15   50.53    5.96
   7  10 -15   21.16   10.01
   7  10 -16    8.71    9.52
  -7 -10  16   25.22   11.14
  -7  10  16   21.19    9.21
   7 -10 -16   13.54    5.03
  -7 -10  17   62.45   11.78
  -7  10  17   65.60   10.80
   7 -10 -17   79.25    5.30
   7  10 -17   66.37   11.43
  -7 -10  18   14.82   11.53
  -7  10  18    2.46   10.60
  -7 -10  19  -17.52   11.76
  -7  10  19   30.21   10.95
  -7 -10  20   -5.86   11.16
  -7  10  20    0.97   11.61
  -7 -11   1  136.79    7.52
   7  11  -1  151.65    9.61
   7 -11  -1  126.32    5.39
   7  11  -2  -16.04    8.32
   7 -11  -2   -5.77    5.17
  -7 -11   2   -2.59    6.07
   7  11  -3   63.12    8.88
  -7 -11   3   93.26    8.65
   7  11  -4   83.43    9.30
  -7 -11   4   74.38    9.23
  -7  11   4  117.16    6.16
   7  11  -5   12.48    6.89
  -7  11   5   28.58    6.07
  -7 -11   5   -4.90    8.60
   7  11  -6  145.85    9.94
  -7 -11   6  143.34    9.42
  -7  11   6  162.80    6.41
   7  11  -7   -2.60    8.87
  -7  11   7   10.98    6.49
  -7 -11   7   -2.86    8.71
   7  11  -8  246.35   11.16
  -7 -11   8  232.84    8.98
  -7  11   8  251.50    7.79
  -7  11   9  121.85    7.38
   7  11  -9   78.23    9.91
  -7 -11   9  110.45    9.55
   7  11 -10   -2.88    8.75
  -7  11  10   -3.28    7.86
  -7 -11  10  -17.93    9.00
  -7  11  11  465.12   10.46
   7  11 -11  442.53   13.28
  -7 -11  11  441.65   12.81
  -7  11  12   41.50    7.85
  -7 -11  12   23.80    8.70
   7  11 -12   23.76   10.00
  -7  11  13  121.52   10.06
   7  11 -13  114.99   11.12
  -7 -11  13  114.64   11.38
  -7 -11  14    1.24   10.74
  -7  11  14   -0.09    8.72
   7  11 -14   -3.97    9.92
   7 -11 -15   77.55    6.15
  -7  11  15  105.09    9.85
   7  11 -15   59.96   11.82
  -7 -11  15   87.47   11.80
   7  11 -16   13.54   10.57
  -7  11  16   32.93    9.28
  -7 -11  16   23.11   11.02
   7 -11 -16   -1.64    5.31
   7  11 -17    0.40   11.51
  -7  11  17   34.13   10.63
  -7 -11  17   13.49   10.67
   7 -11 -17   -3.07    4.75
  -7  11  18    6.79    9.21
   7 -11 -18    0.44    4.37
  -7 -11  18   17.97   11.14
  -7  11  19   15.52   10.68
  -7 -11  19   52.78   13.20
   7  12  -1  113.88    9.54
   7 -12  -1  107.45    6.13
  -7 -12   1  135.80    9.65
  -7 -12   2    5.28    8.24
   7 -12  -2    6.26    5.61
   7  12  -2    3.37    9.10
  -7 -12   3   29.66    8.87
   7  12  -3   87.56    9.51
   7 -12  -3   59.32    6.35
  -7  12   4   17.72    6.11
  -7 -12   4  -12.36    8.75
   7  12  -4    2.60    8.75
  -7 -12   5  425.82   12.05
  -7  12   5  487.25    9.46
   7  12  -5  384.57   11.88
   7  12  -6  -20.68    8.86
  -7  12   6   17.75    5.77
  -7 -12   6   12.87    8.76
   7  12  -7  104.74   10.02
  -7 -12   7  143.24   10.14
  -7  12   7  141.32    6.84
   7  12  -8   -3.40    9.29
  -7  12   8    7.63    7.45
  -7 -12   8    7.78    8.47
  -7 -12   9    0.79    8.36
  -7  12   9   10.58    6.65
   7  12  -9   14.51    9.33
  -7  12  10   90.22    8.38
   7  12 -10   98.78   10.85
  -7 -12  10   89.09   10.05
  -7  12  11   24.09    7.23
  -7 -12  11    6.06    9.65
   7  12 -11   44.96   10.29
   7  12 -12   27.95   10.01
  -7  12  12    7.95    7.74
  -7 -12  12    7.75   10.89
  -7  12  13    1.39    7.65
   7  12 -13   -3.79   10.21
  -7 -12  13    9.12   11.44
  -7  12  14   17.96    8.49
   7  12 -14    4.41   11.10
  -7 -12  14    3.83   11.28
   7  12 -15   49.44   12.07
  -7  12  15   32.86    9.89
   7 -12 -15   60.36    6.56
  -7 -12  15    7.96   10.83
   7  12 -16   19.22   11.20
  -7 -12  16    3.14   12.14
  -7  12  16  -12.45   10.33
   7 -12 -16  -10.70    5.23
  -7  12  17   14.48   10.88
   7  12 -17  -19.54   12.48
  -7 -12  17    8.80   12.75
   7 -12 -17   -2.05    5.23
   7  13  -1   23.03    9.49
   7 -13  -1   13.13    6.05
  -7 -13   1   50.50    9.02
  -7 -13   2   42.68    9.38
   7  13  -2   26.70    9.52
   7 -13  -2   49.31    6.15
  -7 -13   3    1.66    9.46
   7  13  -3    9.05    9.61
  -7  13   3   10.65    5.98
   7 -13  -3   10.76    6.55
  -7 -13   4    7.22    9.15
  -7  13   4  -10.23    6.30
   7  13  -4   -8.99    8.12
  -7  13   5   15.15    6.37
   7  13  -5  -15.20    8.52
  -7 -13   5  -12.76    9.07
  -7 -13   6   44.85   10.01
  -7  13   6   52.27    7.67
   7  13  -6   85.96   10.34
   7  13  -7   88.65   10.75
  -7  13   7   41.94    7.64
  -7 -13   7   11.25   10.10
   7  13  -8   81.82   10.66
  -7  13   8  140.23    8.14
  -7 -13   8  154.00   10.71
   7  13  -9  -20.92   10.11
  -7 -13   9  -29.02    9.57
  -7  13   9    9.76    7.15
  -7 -13  10  134.22   11.94
   7  13 -10  189.27   13.19
  -7  13  10  214.82    9.97
  -7  13  11   48.65    8.18
   7  13 -11    6.95   10.51
  -7 -13  11   50.41   11.22
  -7  13  12   13.01    8.67
  -7 -13  12  -16.39   10.98
   7  13 -12   -7.41    9.73
  -7  13  13   21.43    8.35
   7  13 -13   25.99   11.00
  -7 -13  13    7.04   10.44
   7  13 -14   40.88   12.01
  -7  13  14   -2.72   10.35
  -7 -13  14   44.06   11.75
  -7  13  15  -12.56    9.74
   7  13 -15   -2.39   10.70
  -7 -13  15   -0.95   12.50
   7  13 -16  -23.29   13.04
  -7  13  16   -1.00   10.64
   7 -13 -16   18.34    6.75
   7  14  -1   22.72    9.07
  -7 -14   1   46.57    9.55
   7 -14  -1   29.84    6.52
   7  14  -2   51.61   10.74
  -7 -14   2   66.21   10.33
   7 -14  -2   79.33    7.04
  -7 -14   3   40.89    9.16
   7 -14  -3   28.72    7.34
  -7  14   3   35.19    6.34
   7  14  -3   19.47   10.05
  -7 -14   4    0.28    9.89
  -7  14   4  -10.06    6.75
   7  14  -4   18.19    9.64
  -7 -14   5   24.41   10.63
  -7  14   5   23.45    7.45
   7  14  -5   24.60   10.52
   7  14  -6   93.81   11.75
  -7  14   6   91.36    8.43
  -7 -14   6   83.54   11.49
   7  14  -7   15.17    9.86
  -7 -14   7  -10.40    9.66
  -7  14   7    8.67    6.97
   7  14  -8  129.79   10.87
  -7  14   8  104.33    9.04
  -7 -14   8  125.27   10.76
  -7 -14   9  100.77   11.22
  -7  14   9   91.22    9.45
   7  14  -9   65.23   11.73
   7  14 -10   62.60   12.11
  -7 -14  10   76.43   11.51
  -7  14  10   61.92    8.77
   7  14 -11   36.55   10.14
  -7 -14  11   49.20   11.72
  -7  14  11   41.11    8.79
  -7 -14  12  -14.60   10.48
   7  14 -12    7.02   11.17
  -7  14  12  -15.85    9.27
   7  14 -13  -15.72   12.10
  -7 -14  13    3.49   12.88
  -7  14  13   -7.38    9.11
  -7  14  14   75.18   10.24
   7  14 -14   57.50   12.15
   7  15  -1   25.10   11.01
   7 -15  -1   33.49    6.82
  -7 -15   1   83.99   10.38
  -7  15   2    8.40    6.10
  -7 -15   2   -3.89   11.39
   7 -15  -2    5.53    6.86
   7  15  -2  -14.27   10.13
   7 -15  -3  -10.48    7.20
  -7  15   3   -3.78    6.57
   7  15  -3    5.29   10.81
  -7 -15   3   31.92   11.38
  -7 -15   4  -26.52    9.96
  -7  15   4    7.30    7.23
   7  15  -4  -14.64   10.23
  -7 -15   5   74.23   11.22
  -7  15   5   80.43    8.41
   7  15  -5   95.94   11.97
  -7 -15   6  126.31   12.10
   7  15  -6   80.35   11.11
  -7  15   6   81.16    8.71
   7  15  -7   22.17   12.09
  -7  15   7   72.97    7.77
  -7 -15   7   30.71   10.72
  -7  15   8    1.46    7.90
   7  15  -8   31.30   11.73
  -7 -15   8   15.64   10.73
  -7  15   9   63.62    8.67
   7  15  -9   96.17   11.90
  -7 -15   9   35.88   10.90
   7  15 -10    2.61   12.49
  -7  15  10   36.04    9.41
  -7 -15  10    0.10   11.92
   7  15 -11   43.45   13.10
  -7  15  11    5.96    8.51
  -7 -15  11   -5.13   12.78
   7  16  -1   -6.68   10.45
   7 -16  -1   46.47    7.47
  -7 -16   1    9.85   11.06
  -7  16   2   10.78    6.37
  -7 -16   2   24.96   12.16
   7 -16  -2   -1.44    7.58
   7  16  -2   -6.38   12.35
  -7 -16   3   43.92   12.63
  -7  16   3   77.21    7.87
   7 -16  -3   78.13    8.28
   7  16  -3   95.93   13.18
  -7  16   4   27.03    7.91
  -7 -16   4   83.23   12.83
   7  16  -4    5.19   10.99
  -7 -16   5    5.94   12.06
   7  16  -5   11.64   12.18
  -7  16   5  -29.62    7.84
  -7 -16   6   73.30   13.11
  -7  16   6   65.72    9.39
   7  16  -6   14.76   11.36
  -7  16   7   -0.94    7.86
   6   0  -1    7.80    3.56
  -6   0   1   14.53    6.91
   6   0  -1   12.12    6.88
  -6   0   1   -9.27    4.24
  -6   0   2  284.93    5.70
   6   0  -2  252.26    4.84
   6   0  -2  242.87    7.43
  -6   0   2  277.33    7.56
  -6   0   3    8.17    4.38
   6   0  -3  -12.49    4.30
  -6   0   3   -9.82    5.22
   6   0  -3  -13.57    6.64
  -6   0   4   -9.23    4.53
  -6   0   4   15.10    5.79
   6   0  -4    0.18    4.68
   6   0  -5    3.94    5.04
  -6   0   5    3.98    5.81
  -6   0   5    3.63    4.90
   6   0  -6   63.69    5.63
  -6   0   6   39.03    5.39
  -6   0   6   47.47    5.67
  -6   0   7  -21.72    6.02
  -6   0   7   -9.79    5.59
  -6   0   8  189.61    5.92
  -6   0   8  210.18    7.07
  -6   0   9  -10.47    6.24
  -6   0   9    5.99    5.72
  -6   0  10  883.79   11.04
  -6   0  10  824.48    9.36
  -6   0  11  -17.07    6.80
  -6   0  11   -0.43    4.65
  -6   0  12  745.84   10.21
  -6   0  12  701.21    8.80
  -6   0  13  -17.11    7.10
  -6   0  13    8.73    4.87
  -6   0  14   29.89    7.66
  -6   0  14    0.30    4.55
  -6   0  15   -1.67    4.29
  -6   0  15    9.14    7.66
  -6   0  16   38.70    4.51
  -6   0  16   61.76    8.43
  -6   0  17  -10.19    6.10
  -6   0  17   -1.87    4.11
  -6   0  18  463.05   12.58
  -6   0  18  480.78    6.50
  -6   0  19   -7.48    9.93
  -6   0  20   85.59   10.04
  -6   0  21   26.59   10.38
  -6   0  22    6.27    7.99
  -6   0  23   -5.25   10.79
  -6   0  24   70.60   12.10
  -6   0  25  -26.86   10.72
   6   1  -1  728.73    7.63
   6  -1  -1  695.92    5.57
   6  -1  -1  753.30    9.28
  -6  -1   1  731.42    7.03
  -6   1   1  740.03    5.58
  -6  -1   1  789.56    9.72
  -6   1   2  987.75    6.64
   6   1  -2  991.53    8.02
   6  -1  -2  964.17   10.17
  -6  -1   2  960.42    8.13
   6  -1  -2 1029.19    7.28
  -6  -1   2 1015.48   10.52
  -6  -1   3  125.60    6.30
  -6   1   3  102.10    4.08
   6   1  -3  111.70    5.12
   6  -1  -3  119.30    6.46
   6  -1  -3   98.98    4.26
  -6   1   3  109.45    6.45
  -6  -1   3   96.63    6.81
  -6   1   4   59.88    4.49
  -6  -1   4   94.68    6.60
  -6   1   4   63.26    5.82
  -6  -1   4   85.54    5.44
   6   1  -4   41.30    5.32
   6  -1  -4   77.42    6.01
   6  -1  -5   19.75    5.68
  -6  -1   5   24.06    5.41
  -6  -1   5   33.02    6.35
   6   1  -5    8.62    5.49
  -6   1   5   13.84    4.78
  -6   1   5   19.16    5.57
  -6   1   6  470.14    7.32
   6  -1  -6  472.18    7.41
  -6   1   6  416.70    6.96
  -6  -1   6  465.10    7.99
  -6  -1   6  487.59    8.23
   6   1  -6  434.75    7.68
  -6   1   7  361.78    7.09
  -6  -1   7  398.49    8.22
  -6  -1   7  375.24    7.29
  -6   1   7  386.43    6.75
   6   1  -7  334.97    7.99
   6   1  -8   52.49    6.52
  -6   1   8   44.52    5.79
  -6   1   8   33.27    4.69
  -6  -1   8   54.92    6.51
  -6  -1   8   44.70    6.42
  -6   1   9  695.73    8.39
  -6   1   9  745.39    9.99
  -6  -1   9  721.73    9.11
  -6  -1   9  696.96    9.84
  -6  -1  10  107.57    5.75
  -6   1  10  107.38    7.18
  -6  -1  10  115.89    7.50
  -6   1  10  104.54    4.81
  -6   1  11   84.86    7.77
  -6  -1  11   85.38    7.49
  -6   1  11   80.54    5.36
  -6  -1  11   72.90    5.89
  -6   1  12   90.45    7.73
  -6   1  12   72.01    4.96
  -6  -1  12   58.70    5.16
  -6  -1  12   69.32    7.55
  -6   1  13   39.01    7.22
  -6  -1  13   28.00    7.58
  -6   1  13   28.15    4.67
  -6  -1  13   38.87    5.67
  -6   1  14  405.23   10.32
  -6  -1  14  433.24   10.67
  -6  -1  14  424.96    7.60
  -6   1  15  115.41    8.63
  -6  -1  15  109.39    8.86
  -6  -1  15  120.04    4.91
  -6  -1  16   -0.53    5.00
  -6   1  16   -8.42    8.20
  -6  -1  16   -4.62    7.84
  -6   1  17   -1.04    8.39
  -6  -1  17   -3.52    4.87
  -6  -1  17   -9.47    5.80
  -6  -1  18    6.74    6.70
  -6   1  18  -11.22    9.14
  -6  -1  18   -2.87    4.52
  -6  -1  19  148.72   10.44
  -6   1  19  129.50    9.97
  -6  -1  19  125.51    5.11
  -6   1  20    9.08    9.12
  -6  -1  20   17.43    9.78
  -6  -1  20    5.16    4.36
  -6  -1  21  254.11   13.12
  -6  -1  21  269.87    5.64
  -6   1  21  234.06   12.42
  -6  -1  22   57.98   11.18
  -6   1  22   20.50    9.93
  -6  -1  23  -15.31   10.84
  -6   1  23    1.92   11.10
  -6   1  24   64.06   11.65
  -6  -1  24  103.52   12.27
  -6   1  25    7.91   12.62
  -6   1  25  -28.19   11.90
  -6  -1  25    9.65   10.94
  -6  -2   1   18.08    4.90
  -6   2   1   -3.52    2.34
   6   2  -1    5.07    4.90
   6  -2  -1   10.38    4.42
  -6  -2   1  -12.94    6.46
  -6  -2   2   67.69    5.30
  -6  -2   2   76.28    7.35
  -6   2   2   58.59    3.53
   6  -2  -2   45.45    6.21
   6   2  -2   39.77    5.23
   6   2  -3   -0.18    5.26
  -6  -2   3    1.56    5.15
   6  -2  -3   14.51    5.83
  -6   2   3    1.96    3.80
  -6  -2   4  270.01    6.65
  -6   2   4  275.57    5.61
   6   2  -4  250.94    6.47
   6  -2  -4  252.51    6.58
   6   2  -5  207.07    6.90
   6  -2  -5  194.84    6.29
  -6   2   5  198.66    5.21
  -6  -2   5  213.59    6.47
  -6   2   6  539.29    7.99
   6   2  -6  536.58    7.21
  -6  -2   6  554.11    8.56
   6  -2  -6  555.25    7.43
   6   2  -7   44.37    6.50
   6  -2  -7   65.56    5.04
  -6  -2   7   49.51    6.57
  -6   2   7   20.39    6.41
  -6   2   8  144.63    6.15
  -6  -2   8  169.21    7.39
   6   2  -8  156.14    7.21
   6  -2  -8  163.14    6.34
  -6   2   9    9.68    5.92
  -6  -2   9    6.15    6.96
   6   2  -9    6.32    4.86
  -6  -2  10   10.36    7.22
  -6   2  10    0.81    6.43
  -6  -2  11  326.04    9.26
  -6   2  11  339.76    9.11
  -6  -2  12 1081.35   13.29
  -6   2  12 1063.51   13.09
  -6   2  13  422.54   10.13
  -6  -2  13  352.89    9.93
  -6  -2  14   13.62    8.00
  -6   2  14    2.55    7.71
  -6   2  15   -9.38    8.05
  -6  -2  15   13.33    8.24
  -6  -2  16   26.28    8.76
  -6   2  16   34.10    8.01
  -6  -2  17  124.39    6.31
  -6  -2  17  164.93    9.38
  -6   2  17  110.38    9.37
  -6  -2  18   63.67    5.91
  -6  -2  18   49.22    8.74
  -6   2  18   80.43    7.44
  -6  -2  19   58.45    5.78
  -6   2  19   81.02    9.86
  -6  -2  19   98.55    9.50
  -6  -2  20  264.60    9.89
  -6  -2  20  262.50    6.71
  -6   2  20  235.51   11.84
  -6   2  21    3.12    9.73
  -6  -2  21   13.52    5.39
  -6  -2  21    4.45   10.75
  -6   2  22    8.81   10.09
  -6   2  22  -27.23   10.54
  -6  -2  22  -30.95   10.63
  -6  -2  22    8.13    4.73
  -6   2  23   16.61   10.95
  -6   2  23   12.68   10.23
  -6  -2  23    7.44   10.38
  -6  -2  23   22.53    4.33
  -6   2  24    9.60   12.31
  -6   2  24   20.04   10.65
  -6  -2  24   -0.48    3.50
  -6  -2  24    8.47   11.63
  -6   2  25   20.74   12.15
  -6  -2  25    5.51   11.36
  -6   2  25   12.27   12.34
   6   3  -1  139.72    5.90
  -6   3   1  136.99    2.16
  -6  -3   1  164.11    6.01
  -6   3   1  138.40    2.27
  -6   3   2   66.19    2.97
  -6  -3   2   77.47    5.85
   6   3  -2   63.92    4.22
   6  -3  -3   66.32    6.42
  -6   3   3   69.75    3.62
  -6  -3   3   99.19    5.93
   6   3  -3   81.64    5.80
  -6  -3   4   91.05    6.45
   6   3  -4   93.84    6.10
  -6   3   4   93.40    4.51
   6  -3  -4   87.53    5.98
   6  -3  -5 1106.62    9.93
  -6  -3   5 1226.26   11.22
   6   3  -5 1029.16   10.48
   6   3  -6  551.62    9.00
  -6  -3   6  625.43    9.15
   6  -3  -6  574.78    7.70
  -6  -3   7  290.51    8.08
   6   3  -7  286.12    7.96
   6  -3  -7  302.34    6.08
   6   3  -8   15.76    6.83
  -6  -3   8    8.04    6.97
   6  -3  -8    4.51    5.47
   6   3  -9   91.16    7.24
  -6  -3   9  118.94    7.81
   6  -3  -9   72.88    5.47
  -6  -3  10   46.92    5.44
   6  -3 -10   63.79    5.54
   6   3 -10   48.49    7.41
   6   3 -11  130.01    7.75
  -6  -3  11  103.22    7.68
  -6  -3  12   88.53    8.25
  -6  -3  13  168.55    8.89
  -6  -3  14   -5.74    7.50
  -6  -3  15   22.15    8.58
  -6  -3  16   53.18    9.02
  -6  -3  17   -7.74    8.83
  -6  -3  18   -2.65    8.77
  -6   3  18    1.44    9.07
  -6   3  18   17.85    9.26
  -6  -3  19    3.44    9.13
  -6   3  19   17.08    9.70
  -6   3  19   42.99    9.31
  -6  -3  20   82.80   10.84
  -6   3  20  159.50   10.68
  -6   3  20  121.35   11.19
  -6  -3  21   98.32   11.38
  -6   3  21   82.30   10.54
  -6   3  21   43.20   11.60
  -6  -3  21   69.66    6.61
  -6  -3  22  262.60   13.07
  -6   3  22  196.68   12.27
  -6   3  22  231.92   13.25
  -6  -3  22  253.59    7.48
  -6  -3  23    9.43   11.38
  -6   3  23   34.89   10.76
  -6  -3  23   -1.92    5.65
  -6   3  23   23.70   11.37
  -6  -3  24    0.32   11.87
  -6   3  24    8.71   10.91
  -6   3  24   -1.70   11.30
  -6  -3  24   -0.74    5.01
  -6  -3  25  -10.60   11.06
  -6   3  25   -1.15   11.36
  -6  -3  25   12.04    4.77
  -6   4   1  802.45    4.10
  -6   4   1  868.92    4.90
   6   4  -1  776.13    9.28
  -6  -4   1  889.94    8.83
  -6  -4   2    8.15    4.61
  -6   4   2   12.39    2.56
   6   4  -2   22.66    6.05
   6   4  -3   21.13    6.17
  -6  -4   3   49.88    6.21
  -6  -4   4  803.40    9.83
   6   4  -4  713.30    8.51
   6   4  -5   -0.34    6.29
  -6   4   5   20.35    4.07
  -6  -4   5    5.54    6.24
   6   4  -6   32.83    6.85
  -6  -4   6   46.00    7.01
  -6   4   6   40.07    5.55
   6  -4  -6   28.25    5.33
  -6  -4   7 1777.33   13.48
   6   4  -7 1633.52   13.87
   6  -4  -7 1546.36   11.89
  -6   4   7 1625.78   11.74
  -6  -4   8  223.97    8.25
   6   4  -8  194.60    7.97
   6  -4  -8  223.64    6.63
  -6   4   8  209.75    6.68
   6   4  -9  101.32    7.69
  -6   4   9  117.74    6.52
   6  -4  -9  134.89    5.28
  -6  -4   9  125.72    7.98
   6  -4 -10  451.64    6.95
   6   4 -10  441.12    9.68
  -6  -4  10  449.17   10.09
  -6   4  10  464.09    9.20
   6   4 -11   92.16    6.19
   6  -4 -11   81.37    5.07
  -6   4  11   97.86    7.65
  -6  -4  11   71.93    8.08
   6   4 -12  385.07   10.21
  -6  -4  12  416.73   10.34
  -6   4  12  388.26    9.69
  -6  -4  13 1168.86   13.51
  -6   4  13 1096.67   13.79
  -6   4  14  571.80   11.62
  -6  -4  14  579.30   12.08
  -6  -4  15  296.42   10.47
  -6   4  15  306.71   10.87
  -6  -4  16    8.11    6.17
  -6   4  16    3.45    8.91
  -6  -4  17  132.91    9.97
  -6   4  17   81.34    9.71
  -6   4  18  342.16   12.44
  -6  -4  18  355.88   11.83
  -6   4  19  -36.85    9.89
  -6  -4  19    8.50    9.50
  -6   4  20   61.21    9.75
  -6  -4  20   67.39   10.73
  -6   4  21   68.15   10.95
  -6  -4  21   45.89   10.65
  -6   4  21   67.96   10.26
  -6  -4  22   36.76   11.72
  -6   4  22   35.35   10.53
  -6   4  22  127.70   12.25
  -6  -4  23   35.73   10.84
  -6  -4  23   18.96    6.30
  -6   4  23    7.54   10.83
  -6   4  23   39.68   11.29
  -6  -4  24   11.89    6.64
  -6   4  24   -2.56   11.42
  -6   4  24   -8.41   11.28
  -6  -4  24  -20.59   10.72
  -6  -4  25    8.04    5.97
  -6   4  25    2.41   11.35
  -6   4  25    9.01   11.89
  -6   5   1  128.60    2.80
   6   5  -1  135.86    6.73
  -6  -5   1  117.56    6.85
   6   5  -2   45.54    6.34
  -6   5   2   39.61    3.10
  -6  -5   2   63.77    4.61
   6   5  -3  281.96    8.04
  -6  -5   3  297.64    8.08
  -6  -5   4   29.12    5.08
   6   5  -4   42.17    6.86
  -6   5   5   27.86    4.70
   6   5  -5   59.00    7.00
  -6  -5   5   36.65    7.05
  -6  -5   6  458.52    9.41
   6   5  -6  397.42    9.00
  -6   5   6  419.91    7.08
   6   5  -7   17.31    7.21
  -6   5   7   43.42    5.22
  -6  -5   7   39.49    7.16
  -6   5   8   83.54    5.92
   6  -5  -8   49.07    5.07
   6   5  -8   58.69    7.13
  -6  -5   8   50.26    7.42
  -6  -5   9  210.52    8.74
   6  -5  -9  210.63    5.93
  -6   5   9  228.02    7.49
   6   5  -9  196.64    8.57
  -6   5  10  158.67    7.58
   6  -5 -10  179.50    5.90
   6   5 -10  187.46    7.00
  -6  -5  10  195.66    8.98
  -6  -5  11  285.61    9.31
  -6   5  11  273.73    8.85
   6   5 -11  235.17    9.20
   6  -5 -11  252.74    5.96
   6   5 -12   30.34    7.67
   6  -5 -12   38.01    4.31
  -6   5  12    5.98    7.71
  -6  -5  12   85.68    8.43
   6   5 -13  151.87    8.94
  -6   5  13  156.01    8.99
   6  -5 -13  161.20    4.74
  -6  -5  13  155.37    9.43
  -6   5  14   37.50    8.50
  -6  -5  14   -2.81    8.40
  -6  -5  15  108.81    9.23
  -6   5  15   95.45    8.66
  -6   5  16   95.80   10.32
  -6  -5  16  110.88   10.05
  -6   5  17    2.67    9.52
  -6  -5  17   28.18    8.73
  -6  -5  18    5.33    8.95
  -6   5  18   17.82    9.39
  -6   5  19  302.38   12.49
  -6  -5  19  298.60   12.47
  -6   5  20  105.40   11.33
  -6  -5  20   77.85   11.06
  -6   5  21   15.51   10.27
  -6  -5  21    0.06   10.00
  -6   5  22  221.01   13.29
  -6  -5  22  126.76    9.73
  -6   5  23   17.13   11.72
  -6   5  23   44.96   12.29
  -6  -5  23   43.97   11.04
  -6   5  24   26.25   12.51
  -6  -5  24   25.69   11.18
  -6   5  24   20.01   11.17
   6   6  -1  252.14    8.10
  -6   6   1  243.16    3.80
  -6  -6   1  250.92    8.08
   6   6  -2   62.75    6.82
  -6   6   2   73.55    3.77
  -6  -6   2   35.50    7.02
   6   6  -3  290.85    7.98
  -6  -6   3  336.70    8.28
  -6  -6   4   54.60    7.17
   6   6  -4   42.26    6.92
  -6  -6   5   43.64    7.12
  -6   6   5   29.29    4.20
   6   6  -5   11.03    6.84
  -6   6   6  168.18    6.18
  -6  -6   6  190.66    8.08
   6   6  -6  184.32    7.70
   6   6  -7  165.81    8.09
  -6   6   7  214.24    6.00
  -6  -6   7  217.02    8.41
   6   6  -8   96.85    7.61
  -6   6   8   82.25    5.83
  -6  -6   8   85.04    7.85
  -6   6   9   25.16    6.15
  -6  -6   9   -2.61    7.66
   6   6  -9    6.51    7.38
  -6  -6  10  276.14    9.24
   6   6 -10  253.85    8.81
  -6   6  10  303.21    9.11
   6  -6 -10  256.20    6.09
  -6  -6  11  147.63    9.10
   6   6 -11  158.07    8.87
  -6   6  11  171.34    8.10
   6  -6 -11  148.40    5.67
   6   6 -12  542.71   11.55
  -6   6  12  600.13   11.19
  -6  -6  12  579.62   12.19
   6  -6 -12  566.35    7.49
   6  -6 -13  209.11    5.60
  -6   6  13  226.43    9.44
  -6  -6  13  213.61    9.77
   6   6 -13  196.41    9.89
   6   6 -14   -1.00    8.23
  -6   6  14   -9.76    8.29
   6  -6 -14    1.09    3.44
  -6  -6  14    1.73    8.36
  -6   6  15   11.88    9.04
  -6  -6  15   22.88    9.24
  -6   6  16  117.11   10.03
  -6  -6  16  155.07   10.42
  -6   6  17   16.79   10.04
  -6  -6  17   11.33    9.42
  -6   6  18   78.87   10.37
  -6  -6  18   35.61    9.20
  -6   6  19   21.96    9.37
  -6  -6  19   -8.11    9.64
  -6   6  20  243.78   12.86
  -6  -6  20  232.61   10.36
  -6  -6  21   -3.86   10.45
  -6   6  21   30.27   11.58
  -6   6  22    0.44   11.80
  -6  -6  22   61.25   11.60
  -6   6  23   38.60   11.69
  -6  -6  23   46.42   11.81
  -6  -6  24  -11.62   12.04
  -6   6  24   19.15   12.82
   6  -7  -1  131.41    4.20
   6   7  -1  140.84    7.71
  -6   7   1  146.03    3.62
  -6  -7   1  158.76    7.79
   6   7  -2   42.20    5.15
  -6  -7   2   36.39    7.05
   6   7  -3 1101.89   12.31
  -6  -7   3 1215.02   12.65
   6   7  -4  512.53    9.94
  -6  -7   4  551.84    9.93
  -6  -7   5 1694.59   14.93
  -6   7   5 1655.56   11.49
   6   7  -5 1674.17   14.79
   6   7  -6  355.31    9.32
  -6  -7   6  432.94    9.57
  -6   7   6  446.31    7.07
   6   7  -7  -11.07    7.17
  -6  -7   7   14.05    7.27
  -6   7   7   14.82    5.94
   6   7  -8  665.01   11.34
  -6   7   8  688.74    9.75
  -6  -7   8  708.59   11.62
  -6  -7   9   -8.81    7.40
  -6   7   9   -8.26    5.94
   6   7  -9    8.56    7.62
  -6  -7  10  618.68   11.95
  -6   7  10  683.70   10.36
   6   7 -10  587.93   11.43
  -6   7  11    8.01    7.01
  -6  -7  11   36.69    7.82
   6   7 -11    6.00    7.91
  -6  -7  12  -11.43    7.90
   6   7 -12  -17.37    8.21
  -6   7  12   12.63    7.65
   6  -7 -12   24.50    4.11
   6   7 -13   63.03    8.50
  -6   7  13   59.20    8.57
   6  -7 -13   57.00    4.57
  -6  -7  13   21.77    9.18
  -6   7  14   78.46    9.49
   6   7 -14  108.64    7.87
   6  -7 -14  121.62    4.82
  -6  -7  14   88.82    9.30
   6   7 -15   58.48    8.99
   6  -7 -15   56.73    4.39
  -6   7  15   90.64    9.70
  -6  -7  15   19.78    9.43
  -6   7  16   11.97    9.25
  -6  -7  16   27.44    9.37
  -6   7  17   40.82    9.13
  -6  -7  17   -6.72    9.10
  -6   7  18   83.48    9.62
  -6  -7  18   46.52    9.45
  -6   7  19  -38.31   10.07
  -6  -7  19  -26.14   10.19
  -6   7  20    0.01   11.01
  -6  -7  20    4.32   10.66
  -6  -7  21  117.21   12.76
  -6   7  21  107.57   12.13
  -6   7  22  -24.22   10.05
  -6  -7  22    7.08   11.63
  -6   7  23  -15.61   12.23
  -6  -7  23   22.26   11.58
   6  -8  -1    7.18    3.77
   6   8  -1   15.73    6.77
  -6  -8   1   16.62    7.30
   6  -8  -2   41.38    4.42
   6   8  -2   56.94    7.01
  -6  -8   2   44.20    7.56
  -6  -8   3   86.19    7.49
   6   8  -3   52.09    7.18
  -6  -8   4  -20.50    7.23
  -6   8   4   12.61    4.73
   6   8  -4    1.36    7.20
  -6   8   5  168.50    6.19
   6   8  -5  127.13    8.16
  -6  -8   5  147.76    8.33
  -6   8   6   -4.05    5.55
   6   8  -6    4.72    6.83
  -6  -8   6    1.41    7.26
   6   8  -7    0.29    5.39
  -6  -8   7    5.32    7.52
  -6   8   7   24.26    5.28
  -6   8   8  170.39    7.58
  -6  -8   8  159.89    8.71
   6   8  -8  173.78    8.80
   6   8  -9   -0.40    7.98
  -6   8   9  -16.00    6.10
  -6  -8   9  -11.33    7.79
   6   8 -10  278.47    9.64
  -6   8  10  285.23    8.38
  -6  -8  10  282.63   10.14
  -6  -8  11    8.19    8.12
  -6   8  11    6.38    7.17
   6   8 -11   31.34    8.20
  -6  -8  12   81.38    9.35
   6   8 -12   57.30    8.72
  -6   8  12   78.40    9.13
  -6  -8  13   25.77    9.18
  -6   8  13   13.75    7.85
   6  -8 -13   27.55    5.29
   6   8 -13   42.63    7.25
  -6  -8  14   23.06    8.81
   6   8 -14    4.77    6.48
  -6   8  14    3.01    8.04
   6  -8 -14   22.35    4.65
  -6  -8  15  222.18   11.23
   6   8 -15  180.67    8.84
  -6   8  15  229.23   10.22
   6  -8 -15  213.59    5.40
  -6  -8  16    6.70    9.45
   6   8 -16   48.21    9.75
  -6   8  16  -30.62    9.59
   6  -8 -16   -0.35    3.98
  -6  -8  17  322.95   12.47
  -6   8  17  237.92   11.79
  -6   8  18   58.60   10.46
  -6  -8  18   78.56   11.05
  -6   8  19  119.59   11.04
  -6  -8  19  108.94   11.13
  -6   8  20   -6.81   10.86
  -6  -8  20    2.96   11.93
  -6   8  21   26.07   11.57
  -6  -8  21  -13.04   11.16
  -6   8  22   34.34   10.87
  -6  -8  22   -3.10   13.34
   6  -9  -1  156.96    4.84
  -6  -9   1  154.21    8.45
   6   9  -1  149.18    8.47
   6   9  -2  273.55    9.27
   6  -9  -2  266.68    6.05
  -6  -9   2  272.43    9.24
   6   9  -3  737.83   11.84
   6  -9  -3  712.25    8.18
  -6   9   3  779.73    8.55
  -6  -9   3  746.25   12.00
  -6  -9   4   42.70    7.71
   6   9  -4    2.40    7.09
  -6   9   4   17.77    5.28
  -6   9   5  409.93    7.27
  -6  -9   5  419.91   10.04
   6   9  -5  364.61    9.90
  -6   9   6  164.32    6.22
   6   9  -6  154.89    8.62
  -6  -9   6  156.62    8.81
  -6  -9   7   13.61    7.35
   6   9  -7   11.72    7.28
  -6   9   7    6.30    5.46
  -6   9   8  102.46    6.49
   6   9  -8  107.31    8.43
  -6  -9   8  110.91    8.62
  -6  -9   9  245.38    9.65
   6   9  -9  183.43   10.00
  -6   9   9  276.42    8.11
  -6   9  10   96.11    7.78
  -6  -9  10  135.01    9.19
   6   9 -10  127.44    9.03
  -6  -9  11   35.59    9.12
  -6   9  11    2.92    7.04
   6   9 -11    6.42    6.49
  -6  -9  12  149.70   10.20
  -6   9  12  157.08    9.01
   6   9 -12  165.62   10.40
  -6  -9  13    6.41    9.06
  -6   9  13    9.86    8.29
   6   9 -13   12.77    9.13
  -6  -9  14   -2.67    8.56
  -6   9  14  -16.31    8.89
   6  -9 -14   13.08    5.00
   6   9 -14    1.43    8.84
  -6   9  15   20.64    9.33
  -6  -9  15   14.58    9.57
   6  -9 -15   -5.61    4.62
   6   9 -15  -12.54    9.04
  -6  -9  16   61.09   10.64
   6   9 -16   54.17   10.05
  -6   9  16   44.40    9.80
   6  -9 -16   35.76    4.28
  -6  -9  17   11.88   10.66
  -6   9  17   37.66   10.28
   6  -9 -17    9.62    3.45
  -6  -9  18   55.78   11.93
  -6   9  18   23.10    9.02
  -6  -9  19   42.65   10.59
  -6   9  19   22.28   10.47
  -6  -9  20  179.60   14.12
  -6   9  20  108.08   12.24
  -6  -9  21   29.98   12.84
  -6   9  21    5.09   11.12
  -6   9  22    3.44   12.17
  -6 -10   1   59.05    8.17
   6  10  -1   22.18    7.99
   6 -10  -1   59.31    5.07
   6  10  -2    2.32    7.03
   6 -10  -2    8.24    4.95
  -6 -10   2   -9.52    7.73
   6  10  -3   71.29    8.34
   6 -10  -3   92.47    5.91
  -6 -10   3   79.43    8.05
  -6  10   3   75.42    5.56
   6 -10  -4  375.87    7.41
  -6 -10   4  402.22    8.90
  -6  10   4  414.75    7.42
   6  10  -4  372.93   10.11
  -6 -10   5  241.17    7.91
   6  10  -5  224.30    9.45
  -6  10   5  259.78    7.63
   6  10  -6   93.81    8.18
  -6 -10   6  132.78    8.35
  -6  10   6  171.93    6.42
  -6  10   7   20.73    5.81
  -6 -10   7   10.09    7.93
   6  10  -7   13.36    8.30
  -6  10   8   84.55    7.63
   6  10  -8   50.40    6.57
  -6 -10   8   73.28    8.68
  -6  10   9   89.06    7.04
   6  10  -9   69.67    9.16
  -6 -10   9   67.55    9.14
   6  10 -10  349.89   11.70
  -6  10  10  379.19    9.57
  -6 -10  10  390.54   11.67
   6  10 -11  322.97   11.30
  -6  10  11  271.65    9.46
  -6 -10  11  286.00   10.76
  -6  10  12  394.87   11.45
   6  10 -12  394.39   11.95
  -6 -10  12  378.70   12.56
   6  10 -13  162.44   10.28
  -6  10  13  191.58    9.19
  -6 -10  13  160.70   10.86
  -6  10  14   95.05    9.62
   6  10 -14  120.19   10.39
  -6 -10  14  102.09    8.27
   6  10 -15   41.29    9.85
  -6  10  15   58.36    9.43
   6 -10 -15   42.92    5.48
  -6 -10  15   16.30   11.01
   6 -10 -16  388.15    7.25
  -6 -10  16  437.91   14.86
  -6  10  16  476.26   13.50
   6  10 -16  450.78   14.15
  -6 -10  17   -5.48   11.08
   6  10 -17   29.17   11.47
  -6  10  17    3.07   10.21
   6 -10 -17    3.61    4.25
  -6  10  18   52.11   10.62
  -6 -10  18   18.47   11.35
  -6 -10  19   -4.38   11.73
  -6  10  19   12.94    9.81
  -6 -10  20   11.02   11.45
  -6  10  20    4.75   10.93
   6  11  -1   94.00    8.64
   6 -11  -1  117.37    6.22
  -6 -11   1  117.15    8.49
  -6 -11   2   10.34    7.90
   6  11  -2  -10.69    7.58
   6 -11  -2   13.76    5.67
  -6  11   2   34.49    5.10
   6  11  -3  353.17   10.55
   6 -11  -3  359.12    8.16
  -6  11   3  372.51    7.22
  -6 -11   3  380.25   11.22
   6  11  -4   79.25    8.48
   6 -11  -4   64.05    6.85
  -6  11   4   60.60    6.81
  -6 -11   4   61.70    8.65
   6 -11  -5    7.54    6.40
  -6  11   5   34.31    6.26
   6  11  -5   -1.91    8.49
  -6 -11   5   21.91    8.26
   6  11  -6  117.63    9.05
  -6 -11   6  149.33    9.59
  -6  11   6  107.16    6.39
  -6  11   7   31.13    6.78
   6  11  -7   56.45    9.03
  -6 -11   7   55.54    8.87
  -6  11   8   66.90    6.78
  -6 -11   8   90.69    9.17
   6  11  -8   77.78    9.24
  -6  11   9   18.17    6.58
   6  11  -9   20.99    8.69
  -6 -11   9   22.16    8.24
  -6  11  10  124.82    8.58
  -6 -11  10  113.29   10.06
   6  11 -10  123.19    9.59
  -6  11  11   -4.36    6.96
  -6 -11  11   -5.02    9.69
   6  11 -11    9.34    9.26
  -6  11  12    1.71    8.90
   6  11 -12   19.69   10.22
  -6 -11  12   22.59    9.01
  -6  11  13    8.80    8.43
   6  11 -13   -6.16   10.06
  -6 -11  13    6.67   10.28
  -6  11  14   22.44    9.78
  -6 -11  14   10.64   11.16
   6  11 -14   44.75   10.64
  -6  11  15   44.55    9.58
   6  11 -15   16.61    8.44
   6 -11 -15   30.65    5.80
  -6 -11  15   55.81   12.00
  -6  11  16  -11.84    8.74
   6 -11 -16    2.49    4.71
   6  11 -16   -3.29   11.61
  -6 -11  16  -15.77   11.34
  -6  11  17   26.57   10.59
  -6 -11  17   -9.55   10.72
   6  11 -17   21.11   11.66
   6 -11 -17   18.41    4.41
  -6  11  18   16.81   11.36
  -6 -11  18   21.76   10.73
   6 -11 -18   22.36    4.22
  -6  11  19   49.96   11.12
  -6 -11  19   77.42   13.13
  -6 -12   1   26.65    8.71
   6 -12  -1   17.20    5.94
  -6  12   1    1.32    4.32
   6  12  -1   21.01    8.39
  -6  12   2   96.61    6.35
   6  12  -2   73.12    9.13
  -6 -12   2   92.62    9.02
   6 -12  -2   77.65    6.54
  -6 -12   3   35.94    8.69
   6  12  -3   49.93    8.61
  -6  12   3   47.10    6.39
   6 -12  -3   42.67    6.29
   6  12  -4  216.59    8.69
   6 -12  -4  250.22    8.39
  -6  12   4  253.37    8.01
  -6 -12   4  206.25   10.37
  -6  12   5  112.67    6.62
   6 -12  -5   94.34    7.50
   6  12  -5  130.74    9.36
  -6 -12   5   92.45    9.18
   6  12  -6    9.73    8.88
  -6  12   6    2.45    5.83
  -6 -12   6   -6.09    8.76
   6  12  -7  359.09   11.85
  -6 -12   7  410.68   12.36
  -6  12   7  434.24    9.43
   6  12  -8  -11.97    9.21
  -6 -12   8  -26.23    9.48
  -6  12   8    2.38    6.81
   6  12  -9  132.07   10.38
  -6  12   9  133.92    7.87
  -6 -12   9  136.33   11.35
  -6  12  10   11.65    8.38
   6  12 -10   20.19   10.00
  -6 -12  10   19.14   10.39
  -6 -12  11  345.59   13.06
  -6  12  11  420.84   10.81
   6  12 -11  316.07   12.96
  -6  12  12   78.04    8.40
  -6 -12  12   29.53   11.05
   6  12 -12   22.62   11.15
  -6  12  13   58.36    9.45
  -6 -12  13   13.43   10.30
   6  12 -13   22.64   11.11
  -6  12  14  212.85   10.76
  -6 -12  14  202.59   13.18
   6  12 -14  263.40   13.25
  -6  12  15   59.63    9.93
   6  12 -15   56.73   11.60
  -6 -12  15   31.97   10.82
   6  12 -16   -8.87   10.63
  -6  12  16   10.20   10.05
  -6 -12  16   -1.59   11.38
   6 -12 -16   10.32    5.26
   6  12 -17  -15.12   11.67
  -6 -12  17  -16.41   12.01
  -6  12  17  -13.74   10.75
   6 -12 -17  -12.02    4.88
  -6  12  18  -22.98   10.38
   6 -12 -18    0.42    4.60
  -6 -12  18  -14.49   12.10
  -6 -13   1  476.46   12.65
  -6  13   1  476.87    9.25
   6  13  -1  456.61   12.12
   6 -13  -1  489.70    9.27
  -6 -13   2   32.75    8.76
   6  13  -2   16.05    8.91
  -6  13   2   44.67    6.60
   6 -13  -2   36.51    6.73
   6  13  -3  677.50   14.05
  -6 -13   3  753.86   14.73
   6 -13  -3  754.54   11.74
  -6  13   3  766.16   11.08
  -6  13   4   16.03    6.79
  -6 -13   4  -16.29    8.84
   6 -13  -4   34.64    6.97
   6  13  -4   12.02    9.39
  -6  13   5  -11.41    5.96
  -6 -13   5    8.80    9.77
   6 -13  -5    1.97    6.47
   6  13  -5  -21.80    9.22
   6  13  -6   95.99   10.89
  -6  13   6  141.78    8.33
  -6 -13   6   91.37    9.67
  -6  13   7   12.14    6.68
   6  13  -7   16.88   10.45
  -6 -13   7   37.16    9.76
   6  13  -8   14.80    9.87
  -6 -13   8   41.88    9.91
  -6  13   8    9.11    8.22
  -6 -13   9    1.57   10.05
  -6  13   9   -9.03    8.12
   6  13  -9   -0.39   10.66
   6  13 -10   34.43   11.23
  -6  13  10   40.69    8.25
  -6 -13  10   54.96   11.44
  -6 -13  11   82.33   11.92
   6  13 -11   30.09   11.05
  -6  13  11   52.35    8.19
  -6  13  12  143.57    9.67
   6  13 -12   71.32   12.11
  -6 -13  12   88.99   11.52
   6  13 -13   58.46   11.51
  -6  13  13   75.51    9.39
  -6 -13  13   87.51   11.45
  -6  13  14   41.27   10.24
  -6 -13  14   58.62   12.66
   6  13 -14   50.58   10.56
  -6  13  15    5.56    9.89
  -6 -13  15    1.81   11.70
   6  13 -15   -2.23   11.57
   6  13 -16   16.09   12.13
   6 -13 -16    8.00    6.02
  -6  13  16   12.21   10.78
  -6 -13  16   10.69   11.84
  -6 -14   1   63.87   10.01
   6  14  -1   57.41   10.39
  -6  14   1   67.48    6.94
   6 -14  -1   70.54    7.54
   6  14  -2   17.42    9.40
  -6 -14   2    6.43   10.26
  -6  14   2    9.09    5.88
   6 -14  -2   33.08    7.21
  -6 -14   3   30.51    9.73
   6 -14  -3   15.07    7.38
  -6  14   3   22.18    7.87
   6  14  -3   39.50    9.78
  -6 -14   4   17.56   10.46
  -6  14   4  -12.57    6.44
   6 -14  -4    6.82    7.81
   6  14  -4  -11.68   10.56
  -6 -14   5    6.80    9.47
  -6  14   5   10.23    6.74
   6 -14  -5    5.21    8.40
   6  14  -5   13.74   10.62
  -6  14   6   24.43    8.09
   6 -14  -6   32.96    7.03
   6  14  -6   24.71   10.85
  -6 -14   6   42.59    9.66
  -6  14   7  -21.53    7.19
  -6 -14   7   10.03   10.77
   6  14  -7   12.48    9.93
   6  14  -8   -5.07    9.72
  -6  14   8   -4.27    7.67
  -6 -14   8    3.39   10.59
  -6  14   9   89.66    8.71
   6  14  -9   95.22   10.65
  -6 -14   9  103.28   11.57
  -6  14  10    4.04    9.35
   6  14 -10   16.12   10.83
  -6 -14  10   10.32   10.81
  -6  14  11   10.75    8.68
  -6 -14  11   -1.52   10.34
   6  14 -11   23.80   11.46
   6  14 -12    5.55   11.32
  -6 -14  12    4.18   10.78
  -6  14  12   30.74    8.82
   6  14 -13   13.36   10.72
  -6  14  13    7.16    9.63
  -6 -14  13   71.02   11.06
  -6  14  14   -3.98   10.04
   6  14 -14  -18.75   11.33
  -6 -14  14  -18.23   11.33
   6  15  -1  -26.80    9.79
  -6 -15   1    6.23    9.97
   6 -15  -1   -4.72    7.18
   6  15  -2  153.87   12.48
  -6  15   2  165.72    8.55
  -6 -15   2  139.66   11.97
   6 -15  -2  171.49    8.25
  -6  15   3   12.89    7.83
  -6 -15   3   13.76   10.88
   6 -15  -3   -6.90    8.40
   6  15  -3   37.20    9.98
  -6 -15   4   74.18   11.09
   6 -15  -4  104.13    9.07
  -6  15   4   83.69    9.13
   6  15  -4   89.71   11.99
  -6 -15   5   93.95   11.74
   6 -15  -5   71.92    8.16
  -6  15   5   63.38    8.79
   6  15  -5   44.02   11.44
  -6 -15   6   93.32   11.75
   6  15  -6   84.95   10.91
  -6  15   6  103.23    8.36
   6  15  -7   -6.63   11.05
  -6  15   7   -8.88    7.65
  -6 -15   7   31.56   10.73
   6  15  -8    3.71   11.09
  -6  15   8   -0.07    7.90
  -6 -15   8    2.43   11.32
   6  15  -9   11.45   10.89
  -6  15   9    3.28    7.98
  -6 -15   9   27.32   10.97
   6  15 -10   73.62   13.07
  -6  15  10   82.16    9.29
  -6 -15  10   84.15   12.68
  -6  15  11   -5.12    9.34
  -6 -15  11  -25.61   11.58
   6  15 -11    9.46   11.78
  -6  15  12   54.57   10.51
   6  15 -12  -22.29   12.20
  -6 -15  12   45.97   12.16
   6  16  -1   -8.27   11.55
  -6  16   1   12.78    7.40
  -6 -16   1   -3.30   10.11
   6 -16  -1   11.32    7.56
  -6  16   2   -1.67    7.55
  -6 -16   2  -21.41   11.01
   6  16  -2   -3.77   10.14
   6 -16  -2   -0.71    7.95
  -6 -16   3    3.61   11.11
  -6  16   3   22.42    7.94
   6 -16  -3   34.71    8.77
   6  16  -3   22.14   11.55
  -6 -16   4   -9.20   11.90
   6 -16  -4   21.86    8.59
   6  16  -4   -4.02   10.43
  -6  16   4   15.73    8.51
  -6 -16   5  -18.95   11.50
   6  16  -5  -23.36   11.84
   6 -16  -5    0.55    8.73
  -6  16   5   20.82    8.75
  -6 -16   6    4.02   11.30
   6  16  -6   -1.37   12.39
  -6  16   6    2.51    7.47
  -6 -16   7   -5.51   11.24
   6  16  -7   41.33   11.72
  -6  16   7   14.78    9.22
   6  16  -8   18.94   12.35
  -6  16   8   37.59    8.68
  -6 -16   8   22.30   12.44
  -5   0   1  503.24    5.62
   5   0  -1  476.21    5.00
   5   0  -1  500.63    7.99
  -5   0   1  506.21    7.92
   5   0  -2   12.69    3.80
  -5   0   2    8.88    3.78
  -5   0   2  -17.27    5.91
   5   0  -2   -4.25    6.10
  -5   0   3   85.28    6.09
   5   0  -3  110.65    6.21
   5   0  -3   89.06    4.67
  -5   0   3   78.63    4.60
  -5   0   4   -0.36    4.83
   5   0  -4   13.96    4.94
  -5   0   4   18.28    5.68
   5   0  -5 1409.85   10.24
  -5   0   5 1452.97   10.79
  -5   0   5 1430.91   10.35
  -5   0   6   -2.72    5.03
  -5   0   6   -0.35    5.51
  -5   0   7 1004.88    9.07
  -5   0   7 1029.23   10.24
  -5   0   8   12.21    5.41
  -5   0   8   -4.38    5.87
  -5   0   9 2128.45   13.94
  -5   0   9 2128.34   15.37
  -5   0  10  -12.79    6.66
  -5   0  10  -11.56    4.00
  -5   0  11  130.87    7.71
  -5   0  11  114.93    5.55
  -5   0  12    4.37    7.14
  -5   0  12    3.97    4.67
  -5   0  13   60.21    7.08
  -5   0  13   74.04    4.68
  -5   0  14    0.93    7.79
  -5   0  14   -0.26    4.47
  -5   0  15   52.83    8.29
  -5   0  15   77.90    4.54
  -5   0  16   -0.84    5.93
  -5   0  16   -0.58    3.95
  -5   0  17    3.18    3.73
  -5   0  17    3.70    8.28
  -5   0  18   -2.02    3.28
  -5   0  18    0.17    8.95
  -5   0  19   36.42    9.09
  -5   0  20   19.96    9.78
  -5   0  21  507.72   14.63
  -5   0  22   17.05   10.78
  -5   0  23   49.71   11.62
  -5   0  24    7.07   10.94
  -5   0  25   53.31   11.18
   5   1  -1  375.47    5.60
   5  -1  -1  381.36    7.45
  -5   1   1  390.76    4.18
  -5  -1   1  404.70    6.51
   5  -1  -1  377.27    4.22
  -5  -1   1  419.81    6.67
   5  -1  -2  115.61    6.19
   5  -1  -2   98.37    4.28
  -5  -1   2  102.09    4.98
  -5  -1   2   99.45    6.77
   5   1  -2   94.62    4.87
  -5   1   2  118.74    4.13
  -5  -1   3  561.13    6.85
   5  -1  -3  519.16    7.42
  -5   1   3  528.42    5.68
   5   1  -3  503.02    6.67
  -5   1   3  520.85    7.46
  -5  -1   3  592.75    8.41
  -5  -1   4  130.14    6.29
  -5  -1   4  153.67    5.73
   5  -1  -4  140.54    5.88
  -5   1   4  138.63    4.94
  -5   1   4  129.03    5.82
   5   1  -4  138.90    5.76
  -5   1   5   54.84    5.15
  -5  -1   5   62.75    5.52
   5   1  -5   82.26    5.69
  -5  -1   5   74.38    5.93
  -5   1   5   57.67    5.31
   5  -1  -5   58.69    5.50
  -5   1   6  578.15    7.82
   5   1  -6  594.03    8.48
  -5  -1   6  664.84    7.44
   5  -1  -6  630.35    8.08
  -5   1   6  604.70    7.22
  -5  -1   7 1319.02   11.56
  -5   1   7 1268.01   11.07
  -5   1   7 1266.25    9.57
   5   1  -7 1229.44   10.95
  -5   1   8   -2.22    3.98
  -5  -1   8   -7.85    6.35
  -5   1   8   14.73    6.13
  -5   1   9   40.32    6.51
  -5  -1   9   42.90    6.79
  -5   1   9   17.83    4.83
  -5   1  10    7.40    6.75
  -5  -1  10  -17.33    6.90
  -5   1  10    5.39    3.71
  -5   1  11   79.00    7.24
  -5   1  11   74.05    4.71
  -5  -1  11   75.20    7.57
  -5  -1  12   31.24    7.59
  -5   1  12   43.44    4.22
  -5   1  12   32.73    7.12
  -5  -1  13  703.19   10.45
  -5   1  13  684.07    6.73
  -5   1  13  659.42   11.19
  -5  -1  14  265.20    9.52
  -5   1  14  328.74    8.09
  -5  -1  14  315.21    5.91
  -5  -1  15  466.53   11.23
  -5   1  15  442.07   11.06
  -5  -1  15  460.41    7.12
  -5  -1  16  137.01    9.42
  -5   1  16  155.57    9.38
  -5  -1  16  180.14    5.38
  -5  -1  17  123.86    5.02
  -5  -1  17  113.58    9.53
  -5   1  17  148.45    9.47
  -5  -1  18   -5.67    8.88
  -5   1  18   11.85    8.57
  -5  -1  18    5.38    4.32
  -5   1  19   67.73   10.24
  -5  -1  19   48.88    9.29
  -5  -1  19   87.17    4.60
  -5   1  20    1.79    9.75
  -5  -1  20   -5.57    9.61
  -5  -1  20   36.19    4.18
  -5   1  21  105.20    8.77
  -5  -1  21  103.19   11.44
  -5  -1  21  100.52    4.16
  -5   1  22    9.76   11.05
  -5  -1  22   -2.13   10.84
  -5   1  23   85.52   12.12
  -5  -1  23   99.02   12.04
  -5   1  24   38.70   11.72
  -5   1  24   -5.94   10.82
  -5  -1  24   24.38   12.16
  -5  -1  25   30.32   10.86
  -5   1  25   11.55   12.06
  -5   1  25    0.91   12.01
   5   2  -1   58.80    5.15
  -5  -2   1   29.00    5.05
  -5   2   1   37.73    2.63
  -5  -2   2  307.37    6.21
  -5   2   2  301.56    4.04
   5  -2  -2  297.47    5.60
   5   2  -2  309.13    6.27
  -5  -2   3   13.41    5.19
   5  -2  -3    6.02    5.36
   5   2  -3    9.05    5.20
  -5   2   3    4.31    3.31
  -5  -2   4  383.30    6.97
   5   2  -4  309.15    6.70
  -5   2   4  383.86    6.25
   5  -2  -4  399.12    6.92
   5   2  -5   80.79    6.08
  -5   2   5   85.05    5.82
  -5  -2   5   85.61    6.11
   5  -2  -5   89.28    5.31
   5   2  -6  376.08    7.68
   5  -2  -6  379.04    6.24
  -5  -2   6  381.62    7.74
   5   2  -7  355.13    8.28
  -5  -2   7  337.88    8.14
   5  -2  -7  354.49    5.81
   5   2  -8    7.52    6.55
  -5  -2   8   -5.23    6.57
   5  -2  -8   -9.74    4.66
  -5  -2   9  185.08    6.18
   5   2  -9  120.74    7.06
  -5  -2  10   34.98    5.51
  -5  -2  11   75.88    7.74
  -5  -2  12  196.67    8.60
  -5  -2  13  -22.25    7.70
  -5  -2  14    7.87    8.01
  -5  -2  15  161.11    9.09
  -5  -2  16   26.07    8.57
  -5   2  17    4.43    8.50
  -5  -2  17  -26.97    8.77
  -5   2  18   31.55    9.37
  -5  -2  18  -10.90    8.75
  -5  -2  19    6.86    9.02
  -5   2  19   19.01    8.81
  -5  -2  19   -4.33    4.71
  -5  -2  20  396.97   12.86
  -5   2  20  336.60   12.30
  -5  -2  20  401.72    7.39
  -5  -2  21   73.87    5.45
  -5   2  21   57.57   10.57
  -5  -2  21   56.12   10.87
  -5   2  21   72.28   10.12
  -5  -2  22    6.73    4.36
  -5   2  22   16.20   10.69
  -5  -2  22    8.60   10.78
  -5   2  22   26.30    9.95
  -5  -2  23   78.29    4.07
  -5   2  23   87.55   11.83
  -5  -2  23   80.84   10.79
  -5   2  23  119.33   12.01
  -5   2  24   27.30   12.23
  -5   2  24   54.54   12.34
  -5  -2  24   49.77   11.69
  -5   2  25   62.88   12.74
  -5  -2  25   48.15   12.79
  -5   2  25   26.29   12.56
   5   3  -1   19.28    5.32
  -5   3   1   21.25    2.17
  -5   3   1   26.32    1.92
  -5  -3   1   22.13    5.29
   5   3  -2   70.95    5.62
  -5  -3   2   58.15    5.68
  -5  -3   3   44.18    5.80
   5   3  -3    5.95    5.70
  -5  -3   4  501.46    8.20
   5   3  -4  498.31    8.10
   5   3  -5 2416.53   13.78
   5  -3  -5 2328.21   13.29
  -5  -3   5 2390.22   14.41
   5  -3  -6   38.16    4.65
  -5  -3   6   48.94    6.60
   5   3  -6   19.83    6.05
  -5  -3   7  556.32    9.14
   5   3  -7  519.77    9.08
   5  -3  -7  542.39    6.56
  -5  -3   8   11.97    6.75
   5  -3  -8   -0.13    4.71
   5   3  -8  -17.43    6.52
  -5  -3   9   -1.98    7.20
   5   3  -9   -0.93    7.05
   5  -3  -9    6.65    4.36
   5  -3 -10  192.14    5.22
  -5  -3  10  184.96    8.16
   5   3 -10  166.38    8.27
  -5  -3  11  -11.04    5.13
  -5  -3  12   97.39    8.23
  -5  -3  13   91.55    8.42
  -5  -3  14   81.85    8.45
  -5  -3  15  193.54    9.63
  -5  -3  16  129.01    9.29
  -5   3  17  172.38    9.72
  -5  -3  17  123.34    9.15
  -5   3  18  502.32   13.25
  -5  -3  18  492.58   12.99
  -5  -3  19    7.17    9.18
  -5   3  19   14.09    9.29
  -5   3  20  189.18   11.19
  -5  -3  20   99.49   10.56
  -5  -3  21   40.62    9.99
  -5   3  21   46.80    9.88
  -5   3  21   67.04   10.86
  -5   3  22   -8.99   10.57
  -5  -3  22   17.82    5.79
  -5   3  22   19.00    9.97
  -5  -3  22    7.92    9.70
  -5  -3  23  162.71    6.00
  -5   3  23  157.44   12.36
  -5   3  23  134.05    9.78
  -5  -3  23  148.34   12.39
  -5   3  24  -24.75   10.95
  -5   3  24   17.57   10.34
  -5  -3  24    9.74    4.79
  -5  -3  24    7.71   10.65
  -5  -3  25   -0.13   12.41
  -5   3  25    4.32   12.21
  -5  -3  25    8.06    4.17
  -5   3  25  -23.54   11.60
   5   4  -1  155.92    6.69
  -5  -4   1  159.77    6.47
  -5   4   1  169.13    2.66
   5   4  -2  654.11    8.51
  -5  -4   2  688.11    8.75
  -5  -4   3   13.10    6.19
   5   4  -3   10.10    6.14
  -5  -4   4  903.47   10.02
   5   4  -4  935.75    9.18
  -5   4   4  873.57    6.90
  -5  -4   5  163.39    6.92
   5   4  -5  130.53    7.03
  -5   4   5  139.99    4.83
  -5  -4   6  247.84    5.97
   5   4  -6  236.11    7.25
  -5   4   6  239.04    5.74
  -5   4   7  558.63    7.62
   5   4  -7  524.94    8.94
  -5  -4   7  564.05    9.38
   5  -4  -8   36.65    4.35
   5   4  -8   14.55    7.14
  -5   4   8   21.79    5.10
  -5  -4   8   28.19    7.22
   5   4  -9  142.22    6.13
  -5  -4   9  163.78    6.39
   5  -4  -9  139.64    4.71
  -5   4   9  124.95    6.71
   5   4 -10   22.81    6.77
  -5   4  10   10.28    6.83
  -5  -4  10    3.62    7.31
   5  -4 -10   10.88    3.63
  -5  -4  11  174.06    8.60
   5   4 -11  127.63    8.15
  -5   4  11  129.08    7.82
   5  -4 -11  129.16    4.49
  -5   4  12   81.19    7.86
  -5  -4  12  116.95    7.93
   5   4 -12  101.85    8.27
  -5  -4  13   10.03    7.83
  -5   4  13   11.30    7.60
  -5   4  14   18.92    7.81
  -5  -4  14   12.14    8.25
  -5   4  15    3.87    8.77
  -5  -4  15   -0.21    8.55
  -5  -4  16   -4.03    8.16
  -5   4  16  -15.12    8.05
  -5  -4  17   10.93    9.04
  -5   4  17    6.29    8.78
  -5  -4  18   -3.39    8.55
  -5   4  18   -9.96    8.65
  -5  -4  19   17.13    9.59
  -5   4  19   40.56    9.61
  -5  -4  20  108.22   10.63
  -5   4  20   76.07   10.54
  -5  -4  21   35.00   10.71
  -5   4  21    7.98   10.44
  -5  -4  22   11.86   10.60
  -5   4  22   -1.04   10.54
  -5  -4  23    7.48    8.17
  -5   4  23   10.49   10.55
  -5   4  23    4.26   11.08
  -5  -4  24  -25.12   11.05
  -5   4  24  -17.04   10.39
  -5   4  24   -0.71   11.72
  -5  -4  25  -14.80   12.00
  -5   4  25   37.74   11.64
  -5   4  25   16.14   11.37
  -5  -4  25   39.72    6.19
   5   5  -1  397.08    8.05
  -5  -5   1  439.70    8.28
  -5   5   1  436.79    4.28
   5   5  -2   20.78    6.39
  -5  -5   2   27.67    6.34
   5   5  -3   52.20    6.40
  -5  -5   3   32.06    6.20
   5   5  -4   75.66    6.36
  -5   5   4   88.29    3.98
  -5  -5   4   96.12    6.80
  -5  -5   5  276.50    7.59
  -5   5   5  280.52    5.48
   5   5  -5  261.34    7.76
  -5  -5   6  906.24   11.13
  -5   5   6  997.73    8.92
   5   5  -6  913.35   11.04
   5   5  -7   43.68    7.28
  -5  -5   7   41.21    7.25
  -5   5   7   69.54    6.42
  -5  -5   8   26.01    7.46
   5   5  -8   41.26    6.83
  -5   5   8   25.42    5.56
  -5   5   9  124.21    6.99
   5   5  -9  145.70    8.09
  -5  -5   9  152.97    8.11
   5  -5 -10   21.05    4.46
   5   5 -10   24.78    7.53
  -5   5  10   28.63    6.92
  -5  -5  10   22.11    6.98
   5   5 -11   10.26    7.08
  -5  -5  11  -12.73    7.51
  -5   5  11  -13.74    6.54
   5  -5 -11    7.73    4.14
  -5   5  12  101.65    8.09
   5  -5 -12   92.07    4.18
   5   5 -12  102.01    8.25
  -5  -5  12   93.56    8.09
   5   5 -13  210.82    9.56
  -5   5  13  252.38    9.56
  -5  -5  13  295.43   10.07
   5  -5 -13  268.80    4.71
  -5  -5  14   28.45    8.08
  -5   5  14   14.53    8.27
  -5  -5  15  132.63    8.88
  -5   5  15  133.26    9.78
  -5  -5  16  188.73   10.41
  -5   5  16  210.36   10.74
  -5  -5  17  213.32   11.14
  -5   5  17  200.45   10.65
  -5  -5  18   -7.18    8.93
  -5   5  18    5.28    9.96
  -5  -5  19  206.43   11.12
  -5   5  19  203.33    9.41
  -5  -5  20   22.98   10.24
  -5   5  20    7.33    9.74
  -5  -5  21    0.58   10.12
  -5   5  21  -16.73   10.07
  -5  -5  22    2.55   10.30
  -5   5  22  -16.19    9.65
  -5  -5  23   -7.94   11.34
  -5   5  23  -15.28   10.63
  -5  -5  24   22.91   12.51
  -5   5  24   10.81   11.58
  -5  -6   1  835.50   10.52
   5  -6  -1  842.78    6.83
   5   6  -1  828.02   10.43
   5   6  -2   17.44    6.73
   5  -6  -2   29.32    3.87
  -5  -6   2   23.58    6.89
   5   6  -3  387.90    8.56
  -5  -6   3  395.97    8.55
  -5   6   4   52.58    4.76
  -5  -6   4   79.15    7.22
   5   6  -4   75.08    6.99
  -5   6   5  121.56    4.79
  -5  -6   5  155.61    5.86
   5   6  -5  104.69    7.41
  -5   6   6   15.34    5.56
  -5  -6   6   30.73    5.08
   5   6  -6    1.50    6.82
   5   6  -7  325.07    8.39
  -5  -6   7  337.20    8.94
  -5   6   7  330.54    7.01
   5   6  -8   26.61    7.08
  -5   6   8   31.89    5.65
  -5  -6   8   35.71    7.23
  -5  -6   9  120.78    7.88
  -5   6   9  136.63    7.15
   5   6  -9  103.93    7.92
  -5  -6  10  345.69    9.45
   5   6 -10  332.88    9.60
  -5   6  10  318.25    8.61
   5   6 -11  115.59    8.02
  -5   6  11  111.00    8.04
   5  -6 -11  127.86    4.82
  -5  -6  11  140.79    8.39
   5   6 -12   -2.74    7.80
  -5   6  12  -22.30    7.64
   5  -6 -12   -2.70    3.89
  -5  -6  12   -4.32    7.87
  -5  -6  13  206.91    9.73
   5   6 -13  137.03    9.08
  -5   6  13  184.22    9.46
   5  -6 -13  157.60    4.26
  -5   6  14  385.78   10.91
  -5  -6  14  402.05   11.25
   5   6 -14  376.39   11.11
   5  -6 -14  431.11    5.32
  -5   6  15   20.98    8.64
  -5  -6  15    6.75    8.29
  -5  -6  16  350.34   11.88
  -5   6  16  409.80   12.22
  -5   6  17   15.24    9.58
  -5  -6  17    7.85    8.55
  -5  -6  18   28.67    9.78
  -5   6  18   19.12    9.47
  -5  -6  19   -0.16    9.48
  -5   6  19  -17.20   10.22
  -5   6  20  129.24   11.51
  -5  -6  20  119.72   11.56
  -5   6  21   12.81   10.44
  -5  -6  21   17.55   11.24
  -5  -6  22   -1.00   10.50
  -5   6  22    3.45   11.56
  -5  -6  23   95.38   11.67
  -5   6  23   67.69   11.40
  -5   6  24    7.29   12.24
  -5  -6  24  -28.15   12.86
   5   7  -1   65.13    7.16
   5  -7  -1   65.09    4.23
  -5  -7   1   66.62    6.69
   5   7  -2   96.82    7.33
   5  -7  -2   93.63    4.20
  -5  -7   2   93.27    7.54
   5   7  -3   61.81    7.08
   5  -7  -3   73.29    5.37
  -5   7   3   70.49    5.02
  -5  -7   3   58.17    7.24
  -5  -7   4   94.49    5.62
   5  -7  -4   70.07    5.91
  -5   7   4   78.09    5.48
   5   7  -4   99.32    7.22
   5   7  -5   74.67    5.54
  -5   7   5   66.93    4.97
  -5  -7   5   68.17    5.36
  -5  -7   6   22.96    7.06
  -5   7   6   23.47    5.63
   5   7  -6    3.35    6.84
  -5   7   7   79.68    5.64
   5   7  -7   71.13    7.37
  -5  -7   7   84.96    5.63
   5   7  -8   -0.82    5.10
  -5  -7   8  -11.44    6.57
  -5   7   8  -10.69    5.77
  -5  -7   9  179.01    8.35
  -5   7   9  172.52    8.09
   5   7  -9  169.49    6.73
  -5  -7  10   13.62    7.89
  -5   7  10    8.22    6.90
   5   7 -10    5.38    7.67
  -5  -7  11  318.93   10.01
   5   7 -11  294.83    9.93
  -5   7  11  262.39    9.22
  -5  -7  12   19.63    8.26
  -5   7  12   11.24    7.99
   5   7 -12   -7.57    7.49
   5  -7 -12   11.36    4.12
   5  -7 -13  175.02    4.67
  -5   7  13  168.69    9.40
   5   7 -13  165.01    9.25
  -5  -7  13  172.84    9.62
  -5   7  14  154.84    9.96
   5  -7 -14  140.89    4.25
  -5  -7  14  140.17    9.72
   5   7 -14   92.97    9.26
  -5  -7  15   85.21    9.47
  -5   7  15   61.16    9.75
   5  -7 -15   84.89    3.72
  -5   7  16   33.38    9.46
  -5  -7  16   16.63    6.76
  -5   7  17   62.74   10.03
  -5  -7  17  103.45    9.71
  -5   7  18   22.58    9.44
  -5  -7  18  -10.25    9.90
  -5  -7  19  172.70   11.74
  -5   7  19  199.72   11.86
  -5   7  20   43.65   11.34
  -5  -7  20   -0.61   11.17
  -5   7  21   84.77   11.30
  -5  -7  21   37.86   11.15
  -5   7  22   68.46   12.15
  -5  -7  22   61.46   11.61
  -5  -7  23  -21.44   12.91
  -5   7  23    0.75   12.99
   5  -8  -1   22.68    4.64
   5   8  -1   31.69    6.68
  -5  -8   1   34.24    6.90
   5   8  -2  811.50   11.23
   5  -8  -2  839.60    8.66
  -5   8   2  898.73    8.56
  -5  -8   2  828.91   11.43
   5  -8  -3    7.27    4.36
   5   8  -3   16.88    6.89
  -5  -8   3    2.83    6.75
  -5   8   3   14.94    4.90
  -5   8   4   61.43    5.55
   5  -8  -4   42.00    5.00
  -5  -8   4   61.32    7.14
   5   8  -4   47.34    6.71
  -5   8   5   68.57    5.18
   5   8  -5   78.01    7.11
   5  -8  -5   27.08    6.18
  -5  -8   5   47.93    7.27
  -5   8   6  717.35    9.56
  -5  -8   6  714.04   11.22
   5   8  -6  650.82   10.90
  -5   8   7   25.03    5.65
  -5  -8   7   55.91    7.09
   5   8  -7   51.91    7.47
   5   8  -8  206.28    8.93
  -5   8   8  204.87    7.83
  -5  -8   8  267.12    9.17
   5   8  -9   65.73    8.10
  -5   8   9  112.39    7.07
  -5  -8   9   94.59    8.40
   5   8 -10   21.56    7.52
  -5   8  10   29.90    6.98
  -5  -8  10   34.35    7.57
  -5  -8  11   25.13    7.34
  -5   8  11    9.34    7.85
   5   8 -11   24.56    7.93
   5   8 -12   51.71    8.54
  -5  -8  12   29.41    8.27
  -5   8  12   46.07    8.43
  -5  -8  13   63.96    9.13
  -5   8  13   61.78    8.75
   5   8 -13   35.57    8.43
  -5  -8  14   -7.45    8.94
  -5   8  14   34.86    8.59
   5   8 -14   -5.12    8.65
   5  -8 -14   -5.64    4.05
   5   8 -15  -14.40    9.01
  -5   8  15   36.04    9.15
  -5  -8  15   39.97    9.22
   5  -8 -15  -11.57    3.60
  -5  -8  16   23.17   10.07
  -5   8  16    9.84    9.58
   5  -8 -16   19.81    3.23
  -5   8  17   47.41    9.86
  -5  -8  17  -17.27   10.38
  -5   8  18  -13.28    9.78
  -5  -8  18   12.63   10.43
  -5   8  19   38.15   10.82
  -5  -8  19   52.35   11.55
  -5   8  20   23.08   10.50
  -5  -8  20  -23.23   11.41
  -5   8  21  -16.39   11.36
  -5  -8  21   -9.84   10.87
  -5   8  22   47.80   11.63
  -5  -8  22  118.06   13.24
  -5   8  23   16.85   12.84
  -5  -9   1  -12.36    7.00
   5   9  -1   -2.14    6.71
   5  -9  -1   -1.20    4.66
  -5   9   1   10.45    3.71
   5   9  -2   30.25    7.42
  -5   9   2   21.65    4.97
   5  -9  -2   34.17    5.34
  -5  -9   2   20.98    7.17
   5  -9  -3  -10.65    5.43
  -5   9   3  -13.13    4.49
   5   9  -3    7.94    7.12
  -5  -9   3   -9.80    6.81
  -5  -9   4  321.39    9.52
  -5   9   4  322.82    6.95
   5  -9  -4  306.26    7.52
   5   9  -4  318.87    9.46
  -5   9   5   54.64    5.59
  -5  -9   5   41.78    7.57
   5  -9  -5   17.25    5.71
   5   9  -5   54.14    7.67
  -5   9   6  351.26    8.67
   5   9  -6  346.92    9.71
   5  -9  -6  365.79    8.10
  -5  -9   6  392.64    8.62
  -5   9   7  632.68    9.44
   5   9  -7  556.17   11.22
  -5  -9   7  663.40   10.41
  -5  -9   8   -4.39    7.39
  -5   9   8    5.71    7.22
   5   9  -8    2.14    7.65
   5   9  -9  120.53    8.46
  -5   9   9  107.21    7.09
  -5  -9   9  102.44    8.27
  -5   9  10  132.35    9.13
  -5  -9  10  156.45    9.71
   5   9 -10  123.77    9.02
  -5   9  11  360.20   10.29
   5   9 -11  328.58   10.34
  -5  -9  11  322.48   10.37
  -5   9  12  500.06   11.58
  -5  -9  12  437.89   12.14
   5   9 -12  366.07   11.49
  -5  -9  13   11.86    9.44
  -5   9  13   -1.71    8.32
   5   9 -13  -14.40    9.55
   5   9 -14  377.78   12.80
  -5   9  14  399.69   11.95
  -5  -9  14  440.39   12.37
   5  -9 -15   58.25    4.53
  -5  -9  15   83.41   11.01
  -5   9  15   85.85    9.74
   5   9 -15  101.32   11.19
  -5  -9  16  -12.79   10.28
  -5   9  16  -13.81    9.43
   5   9 -16  -24.09    9.95
   5  -9 -16   19.26    3.54
  -5  -9  17    2.77   10.51
  -5   9  17   16.91    9.68
  -5  -9  18   32.37   11.09
  -5   9  18   19.61    8.85
  -5   9  19  164.47   12.11
  -5  -9  19  104.09   12.74
  -5  -9  20   12.87   10.60
  -5   9  20    5.10   10.89
  -5  -9  21   16.75   12.20
  -5   9  21   25.13   11.39
  -5  -9  22   61.84   13.23
  -5   9  22   13.77   12.56
  -5 -10   1  461.35   10.77
   5 -10  -1  452.88    7.64
   5  10  -1  424.82   10.18
  -5  10   1  496.28    7.67
   5  10  -2  103.97    8.23
  -5  10   2  108.59    6.13
   5 -10  -2  125.38    6.72
  -5 -10   2   92.43    8.13
   5 -10  -3  371.81    8.07
  -5  10   3  376.29    7.97
   5  10  -3  380.28    9.79
  -5 -10   3  377.95   10.00
  -5 -10   4   11.19    7.31
   5 -10  -4   20.55    6.52
  -5  10   4   10.85    5.44
   5  10  -4   -8.16    7.23
   5 -10  -5   -3.89    5.79
  -5 -10   5    1.66    7.47
   5  10  -5    7.54    7.36
  -5  10   5   -4.91    5.64
   5  10  -6  109.93    8.35
  -5 -10   6  128.44    8.57
   5 -10  -6  119.29    7.07
  -5  10   6  126.35    6.49
  -5  10   7  162.31    7.25
   5  10  -7  154.64    8.84
  -5 -10   7  181.21    9.05
  -5  10   8  -13.81    6.13
   5  10  -8   16.36    8.51
  -5 -10   8   20.20    7.37
  -5  10   9  -12.30    7.02
   5  10  -9   18.02    8.19
  -5 -10   9   -0.07    8.90
  -5  10  10  226.92    8.74
  -5 -10  10  229.27   10.88
   5  10 -10  208.49   10.78
  -5  10  11  581.56   11.91
   5  10 -11  540.55   13.27
  -5 -10  11  593.56   13.11
  -5  10  12   34.85    8.56
   5  10 -12   25.84    9.20
  -5 -10  12   41.36    9.77
  -5  10  13   51.00    8.81
  -5 -10  13    9.23   10.67
   5  10 -13   -6.44    9.24
  -5  10  14   54.35   10.21
  -5 -10  14   54.45    9.76
   5  10 -14   37.74   10.17
  -5  10  15   16.70    8.77
  -5 -10  15    8.59    9.81
   5  10 -15   19.48    9.44
   5 -10 -15  -10.03    4.42
  -5 -10  16   36.74   10.65
  -5  10  16   67.24    9.78
   5 -10 -16   48.51    4.57
   5  10 -16   78.96    9.78
  -5 -10  17   -2.46   11.10
  -5  10  17   11.22    9.90
   5 -10 -17    0.37    3.53
  -5  10  18   45.54   11.26
  -5 -10  18   66.62   11.90
  -5 -10  19   11.65   11.82
  -5  10  19   22.36   11.11
  -5 -10  20    4.14   10.75
  -5  10  20   -1.13   11.10
  -5 -10  21    3.60   12.28
  -5  10  21   23.07   12.21
  -5 -11   1   -3.64    7.84
   5 -11  -1   15.22    5.71
   5  11  -1   13.79    5.62
  -5  11   1   20.93    6.00
  -5 -11   2  423.15   10.85
   5  11  -2  436.41   11.28
   5 -11  -2  461.03    8.00
  -5  11   2  440.75    8.40
   5  11  -3   18.60    7.95
  -5  11   3    0.21    6.07
   5 -11  -3   16.04    6.61
  -5 -11   3  -13.35    7.92
  -5 -11   4  295.52   10.11
   5 -11  -4  312.12    7.79
  -5  11   4  297.55    8.40
   5  11  -4  275.26    9.97
   5 -11  -5  -13.19    5.94
  -5  11   5   -7.07    5.75
   5  11  -5   10.28    8.09
  -5 -11   5  -15.83    7.90
   5  11  -6   93.15    9.11
  -5 -11   6   66.88    8.93
   5 -11  -6  105.50    7.22
  -5  11   6  100.01    6.59
   5  11  -7  131.98   10.20
  -5 -11   7  124.39    9.71
   5 -11  -7   95.11    8.57
  -5  11   7  164.81    7.23
  -5  11   8    1.96    6.64
   5  11  -8    7.28    8.76
  -5 -11   8    5.18    9.08
   5  11  -9  375.36   11.98
  -5  11   9  346.28    9.30
  -5 -11   9  332.32   11.76
   5  11 -10  121.24   10.44
  -5  11  10  116.28    7.92
  -5 -11  10   96.65    9.82
  -5  11  11  154.18    8.62
  -5 -11  11  148.48    8.67
   5  11 -11  157.55   10.32
  -5  11  12   -7.67    7.57
  -5 -11  12   -5.99    8.75
   5  11 -12  -17.48    8.85
  -5  11  13  141.03   11.13
   5  11 -13  161.67   10.81
  -5 -11  13  152.77   11.48
  -5  11  14   25.31    9.54
  -5 -11  14   13.67    9.45
   5  11 -14    2.59    9.72
  -5  11  15   20.37    9.94
  -5 -11  15   76.97   11.34
   5  11 -15  127.85   10.82
  -5  11  16   21.35   10.87
  -5 -11  16   29.55   11.05
   5  11 -16   36.53   10.56
   5 -11 -16   13.79    4.46
   5 -11 -17  143.74    5.25
   5  11 -17  144.30   12.70
  -5  11  17  178.21   11.15
  -5 -11  17  152.41   12.75
  -5  11  18   36.78   11.25
  -5 -11  18  102.67   12.33
   5 -11 -18   40.98    3.51
  -5  11  19   31.29   11.48
  -5 -11  19   12.48   12.28
  -5  11  20   15.48   11.75
  -5 -12   1   46.44    8.50
   5  12  -1   18.57    8.73
  -5  12   1   46.77    6.29
   5 -12  -1   40.26    6.38
  -5 -12   2  412.55   10.98
   5  12  -2  361.48   11.23
  -5  12   2  407.48    8.71
   5 -12  -2  426.29    8.30
[truncated: 3,285,297 more chars]
